# Supplementary material for: Phenotypic Heterogeneity Analysis of APC-Mutant Colon Cancer by Proteomics and Phosphoproteomics Identifies RAI14 as a Key Prognostic Determinant in East Asians and Westerners
Source: Mol Cell Proteomics. 2023 Mar 18;22(5):100532. doi: 10.1016/j.mcpro.2023.100532 (PMC10148045; doi:10.1016/j.mcpro.2023.100532)
Supplement: Supplemental Table S1 [file mmc1.xlsx]

## Sheet: Summary
Supplemental Tables
1. Clinical information of WCH cohort.
2. Summary of public cohorts: Summary of included publicly available clinical cohorts.
3. Clinical information of CPTAC cohort.
4. CRC-Proteome_TMT-10plex labeling information.
5. CRC-PHOS_TMT-10plex labeling information.
6. Cell-Proteome-PHOS-10plex labeling information.

## Sheet: 1. Clinical information (WCH) 
1. Clinical information of WCH cohort
Genome ID	Proteome_Phosphoproteome ID	Gender	Age	TUMOR_SITE	TNM_STAGE	OS_STATUS	OS_MONTHS	Lynch	Date	Race
Y1	T1	Female	44	Colon	IV	1:DECEASED	5.26667	Nonlynch	2010-02-22	Chinese
Y1	N1	Female	44	Colon	IV	1:DECEASED	5.26667	Nonlynch	2010-02-22	Chinese
Y3	T2	Female	53	Colon	II	1:DECEASED	35	Nonlynch	2009-06-15	Chinese
Y3	N2	Female	53	Colon	II	1:DECEASED	35	Nonlynch	2009-06-15	Chinese
Y5	None	Male	77	Colon	II	0:LIVING	108.467	Nonlynch	2009-06-17	Chinese
Y5	None	Male	77	Colon	II	0:LIVING	108.467	Nonlynch	2009-06-17	Chinese
Y7	None	Female	65	Colon	II	0:LIVING	107.967	Nonlynch	2009-07-02	Chinese
Y7	None	Female	65	Colon	II	0:LIVING	107.967	Nonlynch	2009-07-02	Chinese
Y9	T4	Male	42	Colon	III	1:DECEASED	23	Nonlynch	2009-07-03	Chinese
Y9	N4	Male	42	Colon	III	1:DECEASED	23	Nonlynch	2009-07-03	Chinese
Y11	T8	Male	63	Colon	III	1:DECEASED	16.6	Nonlynch	2009-08-13	Chinese
Y11	N8	Male	63	Colon	III	1:DECEASED	16.6	Nonlynch	2009-08-13	Chinese
Y13	T9	Male	42	Colon	II	1:DECEASED	15	Nonlynch	2009-08-14	Chinese
Y13	N9	Male	42	Colon	II	1:DECEASED	15	Nonlynch	2009-08-14	Chinese
Y15	T11	Female	82	Colon	II	1:DECEASED	15.4333	Nonlynch	2009-08-28	Chinese
Y15	N11	Female	82	Colon	II	1:DECEASED	15.4333	Nonlynch	2009-08-28	Chinese
Y17	T13	Male	65	Colon	IV	1:DECEASED	13	Nonlynch	2009-11-13	Chinese
Y17	N13	Male	65	Colon	IV	1:DECEASED	13	Nonlynch	2009-11-13	Chinese
Y19	None	Male	46	Colon	II	0:LIVING	100.1	Nonlynch	2010-02-23	Chinese
Y19	None	Male	46	Colon	II	0:LIVING	100.1	Nonlynch	2010-02-23	Chinese
Y21	T22	Male	33	Colon	III	1:DECEASED	6.1	Nonlynch	2010-03-12	Chinese
Y21	N22	Male	33	Colon	III	1:DECEASED	6.1	Nonlynch	2010-03-12	Chinese
Y23	T23	Male	46	Colon	II	1:DECEASED	32	Nonlynch	2010-03-15	Chinese
Y23	N23	Male	46	Colon	II	1:DECEASED	32	Nonlynch	2010-03-15	Chinese
Y25	T24	Male	43	Colon	IV	1:DECEASED	11.8	Nonlynch	2010-03-23	Chinese
Y25	N24	Male	43	Colon	IV	1:DECEASED	11.8	Nonlynch	2010-03-23	Chinese
Y27	T26	Male	53	Colon	II	0:LIVING	99.0667	Nonlynch	2010-03-26	Chinese
Y27	N26	Male	53	Colon	II	0:LIVING	99.0667	Nonlynch	2010-03-26	Chinese
Y29	T28	Male	39	Colon	III	1:DECEASED	37	Nonlynch	2010-03-31	Chinese
Y29	N28	Male	39	Colon	III	1:DECEASED	37	Nonlynch	2010-03-31	Chinese
Y31	T34	Male	50	Colon	II	1:DECEASED	72.7	Nonlynch	2010-04-16	Chinese
Y31	N34	Male	50	Colon	II	1:DECEASED	72.7	Nonlynch	2010-04-16	Chinese
Y33	T35	Male	60	Colon	III	1:DECEASED	61.2333	Nonlynch	2010-04-20	Chinese
Y33	N35	Male	60	Colon	III	1:DECEASED	61.2333	Nonlynch	2010-04-20	Chinese
Y35	T36	Male	64	Colon	II	1:DECEASED	62	Nonlynch	2010-04-22	Chinese
Y35	N36	Male	64	Colon	II	1:DECEASED	62	Nonlynch	2010-04-22	Chinese
Y37	T37	Female	54	Colon	II	0:LIVING	98.1667	Nonlynch	2010-04-22	Chinese
Y37	N37	Female	54	Colon	II	0:LIVING	98.1667	Nonlynch	2010-04-22	Chinese
Y39	T38	Female	76	Colon	II	0:LIVING	98.1333	Nonlynch	2010-04-23	Chinese
Y39	N38	Female	76	Colon	II	0:LIVING	98.1333	Nonlynch	2010-04-23	Chinese
Y41	T39	Male	38	Colon	II	1:DECEASED	37	Nonlynch	2010-04-23	Chinese
Y41	N39	Male	38	Colon	II	1:DECEASED	37	Nonlynch	2010-04-23	Chinese
Y43	T47	Male	73	Colon	III	1:DECEASED	28	Nonlynch	2010-05-20	Chinese
Y43	N47	Male	73	Colon	III	1:DECEASED	28	Nonlynch	2010-05-20	Chinese
Y45	T48	Female	60	Colon	III	0:LIVING	97.2	Nonlynch	2010-05-21	Chinese
Y45	N48	Female	60	Colon	III	0:LIVING	97.2	Nonlynch	2010-05-21	Chinese
Y47	T50	Female	56	Colon	III	1:DECEASED	33	Nonlynch	2010-06-04	Chinese
Y47	N50	Female	56	Colon	III	1:DECEASED	33	Nonlynch	2010-06-04	Chinese
Y51	T55	Male	77	Colon	III	1:DECEASED	53	Nonlynch	2010-07-05	Chinese
Y51	N55	Male	77	Colon	III	1:DECEASED	53	Nonlynch	2010-07-05	Chinese
Y53	T56	Male	51	Colon	II	0:LIVING	95.6	Nonlynch	2010-07-08	Chinese
Y53	N56	Male	51	Colon	II	0:LIVING	95.6	Nonlynch	2010-07-08	Chinese
Y55	T57	Female	39	Colon	II	0:LIVING	95.4667	Nonlynch	2010-07-12	Chinese
Y55	N57	Female	39	Colon	II	0:LIVING	95.4667	Nonlynch	2010-07-12	Chinese
Y57	T60	Female	54	Colon	II	1:DECEASED	62	Nonlynch	2010-07-14	Chinese
Y57	N60	Female	54	Colon	II	1:DECEASED	62	Nonlynch	2010-07-14	Chinese
Y59	T62	Female	56	Colon	III	1:DECEASED	61	Nonlynch	2010-07-23	Chinese
Y59	N62	Female	56	Colon	III	1:DECEASED	61	Nonlynch	2010-07-23	Chinese
Y61	T63	Male	71	Colon	II	0:LIVING	89.8333	Nonlynch	2010-12-28	Chinese
Y61	N63	Male	71	Colon	II	0:LIVING	89.8333	Nonlynch	2010-12-28	Chinese
Y63	T65	Female	68	Colon	IV	0:LIVING	89.3667	Nonlynch	2011-01-11	Chinese
Y63	N65	Female	68	Colon	IV	0:LIVING	89.3667	Nonlynch	2011-01-11	Chinese
Y65	T69	Female	60	Colon	III	1:DECEASED	32.3667	Nonlynch	2011-05-26	Chinese
Y65	N69	Female	60	Colon	III	1:DECEASED	32.3667	Nonlynch	2011-05-26	Chinese
Y67	T70	Male	56	Colon	III	1:DECEASED	24	Nonlynch	2011-05-26	Chinese
Y67	N70	Male	56	Colon	III	1:DECEASED	24	Nonlynch	2011-05-26	Chinese
Y69	T71	Male	54	Colon	III	0:LIVING	84.7	Nonlynch	2011-05-31	Chinese
Y69	N71	Male	54	Colon	III	0:LIVING	84.7	Nonlynch	2011-05-31	Chinese
Y71	T72	Female	66	Colon	IV	1:DECEASED	11.4667	Nonlynch	2011-06-22	Chinese
Y71	N72	Female	66	Colon	IV	1:DECEASED	11.4667	Nonlynch	2011-06-22	Chinese
Y73	T74	Female	66	Colon	III	1:DECEASED	12	Nonlynch	2011-08-10	Chinese
Y73	N74	Female	66	Colon	III	1:DECEASED	12	Nonlynch	2011-08-10	Chinese
Y75	T5	Female	69	Colon	III	0:LIVING	107.567	Nonlynch	2009-07-14	Chinese
Y75	N5	Female	69	Colon	III	0:LIVING	107.567	Nonlynch	2009-07-14	Chinese
Y77	T6	Female	52	Colon	II	0:LIVING	106.9	Nonlynch	2009-08-03	Chinese
Y77	N6	Female	52	Colon	II	0:LIVING	106.9	Nonlynch	2009-08-03	Chinese
Y79	T7	Male	76	Colon	III	0:LIVING	106.8	Nonlynch	2009-08-06	Chinese
Y79	N7	Male	76	Colon	III	0:LIVING	106.8	Nonlynch	2009-08-06	Chinese
Y81	T10	Male	82	Colon	I	1:DECEASED	5.56667	Nonlynch	2009-08-21	Chinese
Y81	N10	Male	82	Colon	I	1:DECEASED	5.56667	Nonlynch	2009-08-21	Chinese
Y83	T12	Female	62	Colon	III	0:LIVING	105.233	Nonlynch	2009-09-22	Chinese
Y83	N12	Female	62	Colon	III	0:LIVING	105.233	Nonlynch	2009-09-22	Chinese
Y85	T14	Male	71	Colon	III	0:LIVING	103.3	Nonlynch	2009-11-19	Chinese
Y85	N14	Male	71	Colon	III	0:LIVING	103.3	Nonlynch	2009-11-19	Chinese
Y87	T15	Female	91	Colon	III	0:LIVING	102.333	Nonlynch	2009-12-18	Chinese
Y87	N15	Female	91	Colon	III	0:LIVING	102.333	Nonlynch	2009-12-18	Chinese
Y89	T16	Female	40	Colon	I	0:LIVING	101.967	Nonlynch	2009-12-29	Chinese
Y89	N16	Female	40	Colon	I	0:LIVING	101.967	Nonlynch	2009-12-29	Chinese
Y93	None	Female	57	Colon	I	0:LIVING	100.8	Nonlynch	2010-02-02	Chinese
Y93	None	Female	57	Colon	I	0:LIVING	100.8	Nonlynch	2010-02-02	Chinese
Y95	None	Female	56	Colon	I	0:LIVING	100.133	Nonlynch	2010-02-22	Chinese
Y95	None	Female	56	Colon	I	0:LIVING	100.133	Nonlynch	2010-02-22	Chinese
Y97	None	Male	74	Colon	IV	0:LIVING	99.8333	Nonlynch	2010-03-03	Chinese
Y97	None	Male	74	Colon	IV	0:LIVING	99.8333	Nonlynch	2010-03-03	Chinese
Y99	T21	Female	60	Colon	III	1:DECEASED	7	Nonlynch	2010-03-12	Chinese
Y99	N21	Female	60	Colon	III	1:DECEASED	7	Nonlynch	2010-03-12	Chinese
Y101	T25	Male	62	Colon	I	0:LIVING	99.1333	Nonlynch	2010-03-24	Chinese
Y101	N25	Male	62	Colon	I	0:LIVING	99.1333	Nonlynch	2010-03-24	Chinese
Y103	T27	Male	67	Colon	III	1:DECEASED	23	Nonlynch	2010-03-29	Chinese
Y103	N27	Male	67	Colon	III	1:DECEASED	23	Nonlynch	2010-03-29	Chinese
Y105	T29	Male	51	Colon	III	0:LIVING	98.8667	Nonlynch	2010-04-01	Chinese
Y105	N29	Male	51	Colon	III	0:LIVING	98.8667	Nonlynch	2010-04-01	Chinese
Y107	T30	Female	56	Colon	IV	1:DECEASED	1.5	Nonlynch	2010-04-02	Chinese
Y107	N30	Female	56	Colon	IV	1:DECEASED	1.5	Nonlynch	2010-04-02	Chinese
Y109	T31	Male	45	Colon	II	0:LIVING	98.7	Nonlynch	2010-04-06	Chinese
Y109	N31	Male	45	Colon	II	0:LIVING	98.7	Nonlynch	2010-04-06	Chinese
Y111	T32	Female	78	Colon	III	1:DECEASED	27	Nonlynch	2010-04-12	Chinese
Y111	N32	Female	78	Colon	III	1:DECEASED	27	Nonlynch	2010-04-12	Chinese
Y113	T33	Male	68	Colon	I	0:LIVING	98.4667	Nonlynch	2010-04-13	Chinese
Y113	N33	Male	68	Colon	I	0:LIVING	98.4667	Nonlynch	2010-04-13	Chinese
Y115	T40	Male	55	Colon	III	0:LIVING	98.0333	Nonlynch	2010-04-26	Chinese
Y115	N40	Male	55	Colon	III	0:LIVING	98.0333	Nonlynch	2010-04-26	Chinese
Y119	T41	Male	60	Colon	III	1:DECEASED	4	Nonlynch	2010-04-29	Chinese
Y119	N41	Male	60	Colon	III	1:DECEASED	4	Nonlynch	2010-04-29	Chinese
Y121	T42	Male	55	Colon	II	1:DECEASED	44	Nonlynch	2010-05-04	Chinese
Y121	N42	Male	55	Colon	II	1:DECEASED	44	Nonlynch	2010-05-04	Chinese
Y123	T43	Male	76	Colon	II	0:LIVING	97.7667	Nonlynch	2010-05-04	Chinese
Y123	N43	Male	76	Colon	II	0:LIVING	97.7667	Nonlynch	2010-05-04	Chinese
Y125	T44	Male	57	Colon	II	0:LIVING	97.7333	Nonlynch	2010-05-05	Chinese
Y125	N44	Male	57	Colon	II	0:LIVING	97.7333	Nonlynch	2010-05-05	Chinese
Y127	T45	Male	34	Colon	II	1:DECEASED	96.0667	Nonlynch	2010-05-06	Chinese
Y127	N45	Male	34	Colon	II	1:DECEASED	96.0667	Nonlynch	2010-05-06	Chinese
Y129	T46	Female	85	Colon	IV	0:LIVING	97.2667	Nonlynch	2010-05-19	Chinese
Y129	N46	Female	85	Colon	IV	0:LIVING	97.2667	Nonlynch	2010-05-19	Chinese
Y131	None	Female	69	Colon	III	0:LIVING	97	Nonlynch	2010-05-27	Chinese
Y131	None	Female	69	Colon	III	0:LIVING	97	Nonlynch	2010-05-27	Chinese
Y133	T49	Male	66	Colon	II	0:LIVING	96.8333	Nonlynch	2010-06-01	Chinese
Y133	N49	Male	66	Colon	II	0:LIVING	96.8333	Nonlynch	2010-06-01	Chinese
Y135	T51	Female	41	Colon	III	0:LIVING	96.6	Nonlynch	2010-06-08	Chinese
Y135	N51	Female	41	Colon	III	0:LIVING	96.6	Nonlynch	2010-06-08	Chinese
Y137	T52	Female	48	Colon	II	0:LIVING	96.3	Nonlynch	2010-06-17	Chinese
Y137	N52	Female	48	Colon	II	0:LIVING	96.3	Nonlynch	2010-06-17	Chinese
Y139	T53	Male	65	Colon	I	0:LIVING	96.1	Nonlynch	2010-06-23	Chinese
Y139	N53	Male	65	Colon	I	0:LIVING	96.1	Nonlynch	2010-06-23	Chinese
Y141	T54	Female	71	Colon	I	0:LIVING	95.8	Nonlynch	2010-07-02	Chinese
Y141	N54	Female	71	Colon	I	0:LIVING	95.8	Nonlynch	2010-07-02	Chinese
Y143	T58	Male	74	Colon	IV	1:DECEASED	14	Nonlynch	2010-07-13	Chinese
Y143	N58	Male	74	Colon	IV	1:DECEASED	14	Nonlynch	2010-07-13	Chinese
Y145	T59	Female	78	Colon	III	1:DECEASED	11	Nonlynch	2010-07-13	Chinese
Y145	N59	Female	78	Colon	III	1:DECEASED	11	Nonlynch	2010-07-13	Chinese
Y147	T61	Female	77	Colon	III	1:DECEASED	51.3	Nonlynch	2010-07-15	Chinese
Y147	N61	Female	77	Colon	III	1:DECEASED	51.3	Nonlynch	2010-07-15	Chinese
Y149	T64	Female	76	Colon	III	0:LIVING	89.3667	Nonlynch	2011-01-11	Chinese
Y149	N64	Female	76	Colon	III	0:LIVING	89.3667	Nonlynch	2011-01-11	Chinese
Y151	T66	Female	56	Colon	III	0:LIVING	89.1333	Nonlynch	2011-01-18	Chinese
Y151	N66	Female	56	Colon	III	0:LIVING	89.1333	Nonlynch	2011-01-18	Chinese
Y153	T67	Female	74	Colon	III	1:DECEASED	1.93333	Nonlynch	2011-05-11	Chinese
Y153	N67	Female	74	Colon	III	1:DECEASED	1.93333	Nonlynch	2011-05-11	Chinese
Y157	T73	Male	74	Colon	III	1:DECEASED	13	Nonlynch	2011-07-28	Chinese
Y157	N73	Male	74	Colon	III	1:DECEASED	13	Nonlynch	2011-07-28	Chinese
Y159	T75	Male	54	Colon	III	1:DECEASED	26	Nonlynch	2011-08-12	Chinese
Y159	N75	Male	54	Colon	III	1:DECEASED	26	Nonlynch	2011-08-12	Chinese

## Sheet:  2. Summary of public cohorts
2. Summary of included clinical cohorts.
Cohort Name	Mutations Sequencing	Transcriptomic data	Proteomic data	Phosphoproteomic data	Survival data	Country	Year	Samples Available	DOI	Identifier
Guda et al. PNAS, 2015	WES-Illumina HiSeq2000	Not-used	Not-used	Not-used	No	USA	2015	29	10.1073/pnas.1417064112	https://www.ncbi.nlm.nih.gov/pmc/articles/PMC4313860/
Vasaikar et al. Cell, 2019	WES-Illumina HiSeq4000	Illumina HiSeq RNAseq	TMT and LC-MS/MS	TMT and LC-MS/MS	Yes	USA	2019	106	10.1016/j.cell.2019.03.030	https://www.ncbi.nlm.nih.gov/pmc/articles/PMC6768830/
Giannakis et al. Cell Reports, 2016	WES-Illumina HiSeq2000	Not-used	Not-used	Not-used	No	USA	2016	619	10.1016/j.celrep.2016.03.075	https://www.ncbi.nlm.nih.gov/pmc/articles/PMC4850357/
TCGA, Cell, 2018	WES-Illumina HiSeq2000	Illumina HiSeq RNAseq	Not-used	Not-used	Yes	USA	2018	528	10.1038/nature11252; 10.1016/j.cell.2018.03.022; 10.1016/j.cels.2018.03.002; 10.1016/j.ccell.2018.03.007; 10.1016/j.cell.2018.02.052; 10.1016/j.cell.2018.03.035; 10.1016/j.celrep.2018.03.050; 10.1038/s41588-018-0318-2; 10.1038/s41586-020-2095-1; 10.1016/j.cell.2018.03.03310.1016/j.cell.2018.03.033; 10.1200/PO.17.00073	https://www.cbioportal.org/study/summary?id=coadread_tcga_pan_can_atlas_2018
Brannon et al. Genome Biol, 2014	Targetd-MSK-IMPACT	Not-used	Not-used	Not-used	Yes	USA	2014	138	10.1186/s13059-014-0454-7	https://www.ncbi.nlm.nih.gov/pmc/articles/PMC4189196/
Chen et al. Cancer Cell, 2020	NovaSeq6000	Not-used	Label-free and LC-MS/MS	Label-free and LC-MS/MS	Yes	China	2020	146	10.1016/j.ccell.2020.08.002	https://www.cell.com/cancer-cell/fulltext/S1535-6108(20)30413-X

## Sheet: 3. Clinical information (CPTAC)
3. Clinical information of CPTAC cohort
PATIENT_ID	AGE	SEX	OS_STATUS	OS_MONTHS	Race
01CO001	61	Male	0:LIVING	32	White
01CO005	70	Female	1:DECEASED	44	White
01CO006	75	Female	0:LIVING	30	White
01CO008	54	Female	0:LIVING	31	Black or African American
01CO013	58	Male	0:LIVING	13	White
01CO014	78	Female	0:LIVING	31	White
01CO015	89	Male	0:LIVING	31	White
01CO019	63	Female	0:LIVING	30	White
01CO022	77	Female	0:LIVING	31	White
05CO002	[Not Available]	Female	0:LIVING	29	White
05CO003	[Not Available]	Male	0:LIVING	27	White
05CO006	83	Female	0:LIVING	27	White
05CO007	85	Female	0:LIVING	30	White
05CO011	39	Male	0:LIVING	32	White
05CO015	74	Female	1:DECEASED	11	White
05CO020	93	Female	0:LIVING	31	White
05CO026	70	Female	0:LIVING	26	White
05CO028	61	Female	0:LIVING	27	White
05CO029	55	Female	0:LIVING	30	Black or African American
05CO032	79	Male	0:LIVING	28	White
05CO033	61	Male	0:LIVING	28	White
05CO034	55	Female	0:LIVING	31	White
05CO035	64	Female	0:LIVING	30	Black or African American
05CO037	50	Male	0:LIVING	28	American Indian or Alaska Native
05CO039	74	Male	1:DECEASED	18	White
05CO041	79	Female	0:LIVING	30	White
05CO044	71	Female	0:LIVING	30	White
05CO045	75	Female	0:LIVING	29	White
05CO047	56	Male	0:LIVING	29	White
05CO048	78	Female	0:LIVING	28	White
05CO049	88	Male	0:LIVING	27	White
05CO050	67	Female	0:LIVING	25	White
05CO053	52	Male	0:LIVING	30	White
05CO054	86	Male	0:LIVING	30	White
06CO001	75	Male	0:LIVING	7	Not Reported
06CO002	73	Female	0:LIVING	27	Not Reported
09CO005	69	Female	0:LIVING	24	White
09CO006	87	Male	0:LIVING	3	White
09CO008	54	Male	0:LIVING	28	White
09CO011	75	Female	0:LIVING	20	White
09CO013	50	Male	0:LIVING	15	White
09CO014	67	Male	0:LIVING	27	White
09CO015	69	Male	0:LIVING	30	White
09CO018	53	Female	0:LIVING	23	White
09CO019	88	Male	0:LIVING	17	Black or African American
09CO022	72	Female	0:LIVING	26	Black or African American
11CO005	66	Female	0:LIVING	32	Asian
11CO007	64	Female	0:LIVING	31	Asian
11CO008	67	Female	0:LIVING	32	Asian
11CO010	59	Female	0:LIVING	31	Asian
11CO018	74	Male	0:LIVING	31	White
11CO019	74	Female	0:LIVING	31	White
11CO020	55	Male	0:LIVING	31	White
11CO021	75	Female	1:DECEASED	8	White
11CO022	72	Male	0:LIVING	32	White
11CO027	55	Female	0:LIVING	32	Asian
11CO030	55	Female	0:LIVING	31	Asian
11CO031	54	Female	0:LIVING	32	Asian
11CO032	58	Male	0:LIVING	31	Asian
11CO033	55	Male	0:LIVING	32	Asian
11CO036	37	Male	0:LIVING	30	Asian
11CO037	52	Female	0:LIVING	31	Asian
11CO039	68	Female	0:LIVING	32	Asian
11CO042	71	Male	0:LIVING	31	White
11CO043	67	Female	0:LIVING	31	White
11CO044	69	Female	1:DECEASED	20	White
11CO045	71	Female	0:LIVING	32	White
11CO047	65	Male	0:LIVING	32	White
11CO048	64	Male	0:LIVING	32	White
11CO051	61	Female	0:LIVING	35	White
11CO052	66	Female	1:DECEASED	18	White
11CO053	64	Female	0:LIVING	34	White
11CO054	66	Female	0:LIVING	34	White
11CO057	74	Male	0:LIVING	33	White
11CO058	56	Female	0:LIVING	33	White
11CO060	72	Female	0:LIVING	33	White
11CO061	48	Female	0:LIVING	32	Asian
11CO062	75	Male	0:LIVING	32	Asian
11CO070	35	Male	0:LIVING	31	Asian
11CO072	65	Female	0:LIVING	11	White
11CO077	68	Male	0:LIVING	32	White
11CO079	75	Female	0:LIVING	31	White
14CO002	63	Male	0:LIVING	1	White
14CO005	75	Female	0:LIVING	39	White
15CO001	57	Female	0:LIVING	29	Asian
15CO002	53	Female	0:LIVING	27	Black or African American
16CO002	68	Male	0:LIVING	35	White
16CO003	63	Female	0:LIVING	31	White
16CO006	64	Male	0:LIVING	15	White
16CO011	59	Male	0:LIVING	35	White
20CO001	54	Female	0:LIVING	29	White
20CO003	60	Female	1:DECEASED	26	White
20CO004	56	Male	0:LIVING	29	White
20CO006	58	Male	0:LIVING	26	Not Reported
20CO007	55	Male	0:LIVING	23	Black or African American
21CO006	76	Male	0:LIVING	31	White
21CO007	50	Male	0:LIVING	23	White
22CO004	52	Male	0:LIVING	29	White
22CO006	57	Female	1:DECEASED	28	White
27CO004	51	Female	0:LIVING	36	White

## Sheet: CRC-Proteome_TMT-10plex labeled
Batch	TMT-126	TMT-127N	TMT-127C	TMT-128N	TMT-128C	TMT-129N	TMT-129C	TMT-130N	TMT-130C	TMT-131
PRO-1	T1	N1	T2	N2	IS	NA1	T3	N3	T4	N4
PRO-2	T5	N5	T6	N6	IS	NA2	T7	N7	T8	N8
PRO-3	T9	N9	T10	N10	IS	NA3	T11	N11	T12	N12
PRO-4	T13	N13	T14	N14	IS	NA4	T15	N15	T16	N16
PRO-6	T21	N21	T22	N22	IS	NA6	T23	N23	T24	N24
PRO-7	T25	N25	T26	N26	IS	NA7	T27	N27	T28	N28
PRO-8	T29	N29	T30	N30	IS	NA8	T31	N31	T32	N32
PRO-9	T33	N33	T34	N34	IS	NA9	T35	N35	T36	N36
PRO-10	T37	N37	T38	N38	IS	NA10	T39	N39	T40	N40
PRO-11	T41	N41	T42	N42	IS	NA11	T43	N43	T44	N44
PRO-12	T45	N45	T46	N46	IS	NA12	T47	N47	T48	N48
PRO-13	T49	N49	T50	N50	IS	NA13	T51	N51	T52	N52
PRO-14	T53	N53	T54	N54	IS	NA14	T55	N55	T56	N56
PRO-15	T57	N57	T58	N58	IS	NA15	T59	N59	T60	N60
PRO-16	T61	N61	T62	N62	IS	NA16	T63	N63	T64	N64
PRO-17	T65	N65	T66	N66	IS	NA17	T67	N67	T68	N68
PRO-18	T69	N69	T70	N70	IS	NA18	T71	N71	T72	N72
PRO-19	T73	N73	T74	N74	IS	NA19	T75	N75

## Sheet: CRC-PHOS_TMT-10plex labeled
Batch	TMT-126	TMT-127N	TMT-127C	TMT-128N	TMT-128C	TMT-129N	TMT-129C	TMT-130N	TMT-130C	TMT-131
PHOS-1	T1	IS	N1	T2	IS	N2	T3	N3	T4	N4
PHOS-2	T5	IS	N5	T6	IS	N6	T7	N7	T8	N8
PHOS-3	T9	IS	N9	T10	IS	N10	T11	N11	T12	N12
PHOS-4	T13	IS	N13	T14	IS	N14	T15	N15	T16	N16
PHOS-5	T21	IS	N21	T22	IS	N22	T23	N23	T24	N24
PHOS-6	T25	IS	N25	T26	IS	N26	T27	N27	T28	N28
PHOS-7	T29	IS	N29	T30	IS	N30	T31	N31	T32	N32
PHOS-8	T33	IS	N33	T34	IS	N34	T35	N35	T36	N36
PHOS-9	T37	IS	N37	T38	IS	N38	T39	N39	T40	N40
PHOS-10	T41	IS	N41	T42	IS	N42	T43	N43	T44	N44
PHOS-11	T45	IS	N45	T46	IS	N46	T47	N47	T48	N48
PHOS-12	T49	IS	N49	T50	IS	N50	T51	N51	T52	N52
PHOS-13	T53	IS	N53	T54	IS	N54	T55	N55	T56	N56
PHOS-14	T57	IS	N57	T58	IS	N58	T59	N59	T60	N60
PHOS-15	T61	IS	N61	T62	IS	N62	T63	N63	T64	N64
PHOS-16	T65	IS	N65	T66	IS	N66	T67	N67	T68	N68
PHOS-17	T69	IS	N69	T70	IS	N70	T71	N71	T72	N72
PHOS-18	T73	IS	N73	T74	IS	N74	T75	N75

## Sheet: Cell-Pro-PHOS-10plex labeled
Batch	TMT-126	TMT-127N	TMT-127C	TMT-128N	TMT-128C	TMT-129N	TMT-129C	TMT-130N	TMT-130C	TMT-131
Cell-PRO-1	NA	Scramble-1	Scramble-2	Scramble-3	shRAI14#1-1	shRAI14#1-2	shRAI14#1-3	shRAI14#2-1	shRAI14#2-2	shRAI14#2-3
Cell-PHOS-1	NA	Scramble-1	Scramble-2	Scramble-3	shRAI14#1-1	shRAI14#1-2	shRAI14#1-3	shRAI14#2-1	shRAI14#2-2	shRAI14#2-3
