# Supplementary material for: Phenotypic Heterogeneity Analysis of APC-Mutant Colon Cancer by Proteomics and Phosphoproteomics Identifies RAI14 as a Key Prognostic Determinant in East Asians and Westerners
Source: Mol Cell Proteomics. 2023 Mar 18;22(5):100532. doi: 10.1016/j.mcpro.2023.100532 (PMC10148045; doi:10.1016/j.mcpro.2023.100532)
Supplement: Supplemental Table S2 [file mmc2.xlsx]

## Sheet: Summary
Supplementary tables
Fig 1b: Top 10 mutated genes' mutation frequency from 6 publicly available CRC cohorts.
Fig 1c: SNVs from 76 paired colon samples.
Fig 1d: Tumor mutation load comparison between APC-WT and APC-MUT.

## Sheet: Fig 1b
Hugo_Symbol	frequency_Giannakis et al. Cell Reports, 2016	frequency_Chen et al. Cancer Cell, 2020	frequency_TCGA, Cell, 2018	frequency_Vasaikar et al. Cell, 2019	frequency_Guda et al. PNAS, 2015	frequency_Brannon et al. Genome Biol, 2014
APC	0.583199	0.669014	0.732955	0.745283	0.758621	0.905797
TP53	0.510501	0.65493	0.590909	0.528302	0.689655	0.804348
KRAS	0.279483	0.330986	0.412879	0.330189	0.551724	0.550725
PIK3CA	0.213247	0.112676	0.278409	0.216981	0.172414	0.195652
SMAD4	0.116317	0.133803	0.128788	0.122642	0.241379	0.123188
FBXW7	0.137318	0.161972	0.170455	0.160377	0.137931	0.0869565
BRAF	0.20517	0.00704225	0.117424	0.150943	0.0689655	0.0434783
ATM	0.0936995	0.056338	0.130682	0.0754717	0.0344828	0.0217391
CTNNB1	0.0565428	0.0704225	0.0625	0.0849057	0.0344828	0.0724638
MTOR	0.0807754	0.056338	0.0757576	0.103774	0.0344828	0.0289855

## Sheet: Fig 1c
ID	SNV	SNV_counts	APC
Y111	C_A	1	0-WT
Y27	C_A	9	0-WT
Y7	C_A	0	0-WT
Y81	C_A	0	0-WT
Y73	C_A	0	0-WT
Y5	C_A	1	0-WT
Y83	C_A	55	0-WT
Y137	C_A	13	0-WT
Y3	C_A	0	0-WT
Y45	C_A	1	0-WT
Y67	C_A	4	0-WT
Y75	C_A	31	0-WT
Y21	C_A	0	0-WT
Y87	C_A	254	0-WT
Y141	C_A	14	0-WT
Y157	C_A	16	0-WT
Y59	C_A	8	0-WT
Y47	C_A	30	0-WT
Y1	C_A	13	0-WT
Y95	C_A	28	0-WT
Y23	C_A	15	0-WT
Y39	C_A	10	0-WT
Y29	C_A	12	0-WT
Y63	C_A	30	0-WT
Y135	C_A	27	0-WT
Y151	C_A	16	0-WT
Y51	C_A	14	0-WT
Y17	C_A	2	0-WT
Y65	C_A	17	0-WT
Y31	C_A	120	0-WT
Y97	C_A	187	0-WT
Y85	C_A	25	0-WT
Y101	C_A	13	0-WT
Y71	C_A	0	0-WT
Y77	C_A	7	0-WT
Y107	C_A	4	0-WT
Y37	C_A	88	0-WT
Y9	C_A	0	0-WT
Y111	C_G	0	0-WT
Y27	C_G	3	0-WT
Y7	C_G	0	0-WT
Y81	C_G	1	0-WT
Y73	C_G	0	0-WT
Y5	C_G	2	0-WT
Y83	C_G	46	0-WT
Y137	C_G	12	0-WT
Y3	C_G	0	0-WT
Y45	C_G	0	0-WT
Y67	C_G	0	0-WT
Y75	C_G	10	0-WT
Y21	C_G	1	0-WT
Y87	C_G	18	0-WT
Y141	C_G	7	0-WT
Y157	C_G	7	0-WT
Y59	C_G	9	0-WT
Y47	C_G	6	0-WT
Y1	C_G	3	0-WT
Y95	C_G	11	0-WT
Y23	C_G	10	0-WT
Y39	C_G	7	0-WT
Y29	C_G	4	0-WT
Y63	C_G	6	0-WT
Y135	C_G	5	0-WT
Y151	C_G	5	0-WT
Y51	C_G	3	0-WT
Y17	C_G	1	0-WT
Y65	C_G	3	0-WT
Y31	C_G	18	0-WT
Y97	C_G	26	0-WT
Y85	C_G	8	0-WT
Y101	C_G	3	0-WT
Y71	C_G	0	0-WT
Y77	C_G	1	0-WT
Y107	C_G	2	0-WT
Y37	C_G	6	0-WT
Y9	C_G	0	0-WT
Y111	C_T	0	0-WT
Y27	C_T	20	0-WT
Y7	C_T	1	0-WT
Y81	C_T	3	0-WT
Y73	C_T	3	0-WT
Y5	C_T	4	0-WT
Y83	C_T	142	0-WT
Y137	C_T	38	0-WT
Y3	C_T	4	0-WT
Y45	C_T	3	0-WT
Y67	C_T	8	0-WT
Y75	C_T	95	0-WT
Y21	C_T	6	0-WT
Y87	C_T	925	0-WT
Y141	C_T	86	0-WT
Y157	C_T	88	0-WT
Y59	C_T	52	0-WT
Y47	C_T	83	0-WT
Y1	C_T	43	0-WT
Y95	C_T	100	0-WT
Y23	C_T	66	0-WT
Y39	C_T	109	0-WT
Y29	C_T	61	0-WT
Y63	C_T	125	0-WT
Y135	C_T	117	0-WT
Y151	C_T	61	0-WT
Y51	C_T	80	0-WT
Y17	C_T	18	0-WT
Y65	C_T	74	0-WT
Y31	C_T	920	0-WT
Y97	C_T	1299	0-WT
Y85	C_T	144	0-WT
Y101	C_T	87	0-WT
Y71	C_T	3	0-WT
Y77	C_T	50	0-WT
Y107	C_T	64	0-WT
Y37	C_T	1165	0-WT
Y9	C_T	3	0-WT
Y111	T_C	1	0-WT
Y27	T_C	72	0-WT
Y7	T_C	2	0-WT
Y81	T_C	0	0-WT
Y73	T_C	4	0-WT
Y5	T_C	2	0-WT
Y83	T_C	33	0-WT
Y137	T_C	3	0-WT
Y3	T_C	4	0-WT
Y45	T_C	2	0-WT
Y67	T_C	2	0-WT
Y75	T_C	22	0-WT
Y21	T_C	1	0-WT
Y87	T_C	333	0-WT
Y141	T_C	25	0-WT
Y157	T_C	20	0-WT
Y59	T_C	10	0-WT
Y47	T_C	11	0-WT
Y1	T_C	4	0-WT
Y95	T_C	9	0-WT
Y23	T_C	7	0-WT
Y39	T_C	16	0-WT
Y29	T_C	4	0-WT
Y63	T_C	17	0-WT
Y135	T_C	16	0-WT
Y151	T_C	7	0-WT
Y51	T_C	8	0-WT
Y17	T_C	3	0-WT
Y65	T_C	8	0-WT
Y31	T_C	156	0-WT
Y97	T_C	205	0-WT
Y85	T_C	13	0-WT
Y101	T_C	10	0-WT
Y71	T_C	1	0-WT
Y77	T_C	6	0-WT
Y107	T_C	4	0-WT
Y37	T_C	136	0-WT
Y9	T_C	0	0-WT
Y111	T_A	0	0-WT
Y27	T_A	6	0-WT
Y7	T_A	0	0-WT
Y81	T_A	0	0-WT
Y73	T_A	0	0-WT
Y5	T_A	0	0-WT
Y83	T_A	19	0-WT
Y137	T_A	7	0-WT
Y3	T_A	0	0-WT
Y45	T_A	0	0-WT
Y67	T_A	1	0-WT
Y75	T_A	9	0-WT
Y21	T_A	0	0-WT
Y87	T_A	33	0-WT
Y141	T_A	7	0-WT
Y157	T_A	8	0-WT
Y59	T_A	4	0-WT
Y47	T_A	5	0-WT
Y1	T_A	4	0-WT
Y95	T_A	4	0-WT
Y23	T_A	2	0-WT
Y39	T_A	14	0-WT
Y29	T_A	3	0-WT
Y63	T_A	7	0-WT
Y135	T_A	2	0-WT
Y151	T_A	1	0-WT
Y51	T_A	3	0-WT
Y17	T_A	2	0-WT
Y65	T_A	2	0-WT
Y31	T_A	15	0-WT
Y97	T_A	35	0-WT
Y85	T_A	4	0-WT
Y101	T_A	2	0-WT
Y71	T_A	0	0-WT
Y77	T_A	0	0-WT
Y107	T_A	2	0-WT
Y37	T_A	7	0-WT
Y9	T_A	0	0-WT
Y111	T_G	0	0-WT
Y27	T_G	13	0-WT
Y7	T_G	2	0-WT
Y81	T_G	7	0-WT
Y73	T_G	0	0-WT
Y5	T_G	0	0-WT
Y83	T_G	16	0-WT
Y137	T_G	9	0-WT
Y3	T_G	0	0-WT
Y45	T_G	0	0-WT
Y67	T_G	0	0-WT
Y75	T_G	11	0-WT
Y21	T_G	3	0-WT
Y87	T_G	90	0-WT
Y141	T_G	10	0-WT
Y157	T_G	8	0-WT
Y59	T_G	3	0-WT
Y47	T_G	1	0-WT
Y1	T_G	3	0-WT
Y95	T_G	3	0-WT
Y23	T_G	2	0-WT
Y39	T_G	9	0-WT
Y29	T_G	8	0-WT
Y63	T_G	2	0-WT
Y135	T_G	7	0-WT
Y151	T_G	0	0-WT
Y51	T_G	8	0-WT
Y17	T_G	0	0-WT
Y65	T_G	1	0-WT
Y31	T_G	26	0-WT
Y97	T_G	17	0-WT
Y85	T_G	2	0-WT
Y101	T_G	3	0-WT
Y71	T_G	0	0-WT
Y77	T_G	0	0-WT
Y107	T_G	4	0-WT
Y37	T_G	22	0-WT
Y9	T_G	0	0-WT
Y55	C_A	6633	1-MUT
Y109	C_A	3526	1-MUT
Y19	C_A	2724	1-MUT
Y125	C_A	774	1-MUT
Y105	C_A	2018	1-MUT
Y41	C_A	3195	1-MUT
Y57	C_A	1167	1-MUT
Y143	C_A	23	1-MUT
Y93	C_A	39	1-MUT
Y121	C_A	149	1-MUT
Y133	C_A	21	1-MUT
Y11	C_A	14	1-MUT
Y145	C_A	26	1-MUT
Y33	C_A	11	1-MUT
Y103	C_A	24	1-MUT
Y69	C_A	12	1-MUT
Y149	C_A	11	1-MUT
Y129	C_A	13	1-MUT
Y127	C_A	8	1-MUT
Y43	C_A	12	1-MUT
Y79	C_A	28	1-MUT
Y89	C_A	225	1-MUT
Y25	C_A	877	1-MUT
Y131	C_A	25	1-MUT
Y139	C_A	21	1-MUT
Y119	C_A	15	1-MUT
Y147	C_A	11	1-MUT
Y99	C_A	13	1-MUT
Y15	C_A	124	1-MUT
Y123	C_A	14	1-MUT
Y153	C_A	16	1-MUT
Y53	C_A	306	1-MUT
Y159	C_A	293	1-MUT
Y13	C_A	170	1-MUT
Y61	C_A	222	1-MUT
Y115	C_A	12	1-MUT
Y113	C_A	10	1-MUT
Y35	C_A	216	1-MUT
Y55	C_G	54	1-MUT
Y109	C_G	33	1-MUT
Y19	C_G	36	1-MUT
Y125	C_G	6	1-MUT
Y105	C_G	18	1-MUT
Y41	C_G	24	1-MUT
Y57	C_G	8	1-MUT
Y143	C_G	6	1-MUT
Y93	C_G	44	1-MUT
Y121	C_G	22	1-MUT
Y133	C_G	12	1-MUT
Y11	C_G	5	1-MUT
Y145	C_G	9	1-MUT
Y33	C_G	7	1-MUT
Y103	C_G	7	1-MUT
Y69	C_G	7	1-MUT
Y149	C_G	9	1-MUT
Y129	C_G	4	1-MUT
Y127	C_G	5	1-MUT
Y43	C_G	5	1-MUT
Y79	C_G	1	1-MUT
Y89	C_G	13	1-MUT
Y25	C_G	47	1-MUT
Y131	C_G	1	1-MUT
Y139	C_G	0	1-MUT
Y119	C_G	5	1-MUT
Y147	C_G	5	1-MUT
Y99	C_G	5	1-MUT
Y15	C_G	11	1-MUT
Y123	C_G	2	1-MUT
Y153	C_G	4	1-MUT
Y53	C_G	38	1-MUT
Y159	C_G	27	1-MUT
Y13	C_G	23	1-MUT
Y61	C_G	28	1-MUT
Y115	C_G	2	1-MUT
Y113	C_G	3	1-MUT
Y35	C_G	12	1-MUT
Y55	C_T	3592	1-MUT
Y109	C_T	3166	1-MUT
Y19	C_T	2732	1-MUT
Y125	C_T	888	1-MUT
Y105	C_T	2415	1-MUT
Y41	C_T	3648	1-MUT
Y57	C_T	1576	1-MUT
Y143	C_T	74	1-MUT
Y93	C_T	203	1-MUT
Y121	C_T	997	1-MUT
Y133	C_T	79	1-MUT
Y11	C_T	71	1-MUT
Y145	C_T	103	1-MUT
Y33	C_T	59	1-MUT
Y103	C_T	82	1-MUT
Y69	C_T	69	1-MUT
Y149	C_T	70	1-MUT
Y129	C_T	69	1-MUT
Y127	C_T	45	1-MUT
Y43	C_T	62	1-MUT
Y79	C_T	116	1-MUT
Y89	C_T	1263	1-MUT
Y25	C_T	4129	1-MUT
Y131	C_T	110	1-MUT
Y139	C_T	79	1-MUT
Y119	C_T	81	1-MUT
Y147	C_T	66	1-MUT
Y99	C_T	88	1-MUT
Y15	C_T	686	1-MUT
Y123	C_T	80	1-MUT
Y153	C_T	98	1-MUT
Y53	C_T	2643	1-MUT
Y159	C_T	2187	1-MUT
Y13	C_T	1522	1-MUT
Y61	C_T	1615	1-MUT
Y115	C_T	105	1-MUT
Y113	C_T	94	1-MUT
Y35	C_T	2429	1-MUT
Y55	T_C	1242	1-MUT
Y109	T_C	706	1-MUT
Y19	T_C	530	1-MUT
Y125	T_C	158	1-MUT
Y105	T_C	542	1-MUT
Y41	T_C	601	1-MUT
Y57	T_C	306	1-MUT
Y143	T_C	14	1-MUT
Y93	T_C	56	1-MUT
Y121	T_C	544	1-MUT
Y133	T_C	8	1-MUT
Y11	T_C	10	1-MUT
Y145	T_C	17	1-MUT
Y33	T_C	10	1-MUT
Y103	T_C	11	1-MUT
Y69	T_C	9	1-MUT
Y149	T_C	7	1-MUT
Y129	T_C	13	1-MUT
Y127	T_C	4	1-MUT
Y43	T_C	9	1-MUT
Y79	T_C	22	1-MUT
Y89	T_C	283	1-MUT
Y25	T_C	784	1-MUT
Y131	T_C	15	1-MUT
Y139	T_C	9	1-MUT
Y119	T_C	8	1-MUT
Y147	T_C	6	1-MUT
Y99	T_C	10	1-MUT
Y15	T_C	81	1-MUT
Y123	T_C	7	1-MUT
Y153	T_C	10	1-MUT
Y53	T_C	409	1-MUT
Y159	T_C	244	1-MUT
Y13	T_C	199	1-MUT
Y61	T_C	179	1-MUT
Y115	T_C	8	1-MUT
Y113	T_C	9	1-MUT
Y35	T_C	154	1-MUT
Y55	T_A	159	1-MUT
Y109	T_A	65	1-MUT
Y19	T_A	53	1-MUT
Y125	T_A	17	1-MUT
Y105	T_A	46	1-MUT
Y41	T_A	74	1-MUT
Y57	T_A	45	1-MUT
Y143	T_A	7	1-MUT
Y93	T_A	17	1-MUT
Y121	T_A	31	1-MUT
Y133	T_A	7	1-MUT
Y11	T_A	7	1-MUT
Y145	T_A	9	1-MUT
Y33	T_A	9	1-MUT
Y103	T_A	2	1-MUT
Y69	T_A	5	1-MUT
Y149	T_A	8	1-MUT
Y129	T_A	6	1-MUT
Y127	T_A	4	1-MUT
Y43	T_A	1	1-MUT
Y79	T_A	2	1-MUT
Y89	T_A	21	1-MUT
Y25	T_A	143	1-MUT
Y131	T_A	3	1-MUT
Y139	T_A	3	1-MUT
Y119	T_A	0	1-MUT
Y147	T_A	2	1-MUT
Y99	T_A	4	1-MUT
Y15	T_A	16	1-MUT
Y123	T_A	3	1-MUT
Y153	T_A	2	1-MUT
Y53	T_A	52	1-MUT
Y159	T_A	37	1-MUT
Y13	T_A	24	1-MUT
Y61	T_A	16	1-MUT
Y115	T_A	4	1-MUT
Y113	T_A	1	1-MUT
Y35	T_A	27	1-MUT
Y55	T_G	2125	1-MUT
Y109	T_G	1469	1-MUT
Y19	T_G	968	1-MUT
Y125	T_G	337	1-MUT
Y105	T_G	856	1-MUT
Y41	T_G	1182	1-MUT
Y57	T_G	530	1-MUT
Y143	T_G	16	1-MUT
Y93	T_G	17	1-MUT
Y121	T_G	73	1-MUT
Y133	T_G	7	1-MUT
Y11	T_G	13	1-MUT
Y145	T_G	8	1-MUT
Y33	T_G	2	1-MUT
Y103	T_G	2	1-MUT
Y69	T_G	5	1-MUT
Y149	T_G	3	1-MUT
Y129	T_G	0	1-MUT
Y127	T_G	1	1-MUT
Y43	T_G	3	1-MUT
Y79	T_G	3	1-MUT
Y89	T_G	55	1-MUT
Y25	T_G	45	1-MUT
Y131	T_G	6	1-MUT
Y139	T_G	1	1-MUT
Y119	T_G	4	1-MUT
Y147	T_G	2	1-MUT
Y99	T_G	2	1-MUT
Y15	T_G	24	1-MUT
Y123	T_G	2	1-MUT
Y153	T_G	0	1-MUT
Y53	T_G	51	1-MUT
Y159	T_G	75	1-MUT
Y13	T_G	39	1-MUT
Y61	T_G	26	1-MUT
Y115	T_G	3	1-MUT
Y113	T_G	2	1-MUT
Y35	T_G	30	1-MUT

## Sheet: Fig 1d
WCH cohort				Giannakis et al. Cell Reports, 2016				TCGA, Cell, 2018
Tumor_Sample_Barcode	Variants	APC		Tumor_Sample_Barcode	Variants	APC		Tumor_Sample_Barcode	Variants	APC
Y55	11611	1-MUT		coadread_dfci_2016_101	96	0-WT		TCGA-3L-AA1B-01	120	1-MUT
Y109	7455	1-MUT		coadread_dfci_2016_101930	137	0-WT		TCGA-4N-A93T-01	86	0-WT
Y41	7055	1-MUT		coadread_dfci_2016_102	1431	0-WT		TCGA-4T-AA8H-01	120	1-MUT
Y19	5683	1-MUT		coadread_dfci_2016_103320	149	1-MUT		TCGA-5M-AAT4-01	173	1-MUT
Y105	4783	1-MUT		coadread_dfci_2016_106	89	1-MUT		TCGA-5M-AAT5-01	78	1-MUT
Y25	4254	1-MUT		coadread_dfci_2016_108	104	0-WT		TCGA-5M-AAT6-01	1850	1-MUT
Y57	2950	1-MUT		coadread_dfci_2016_110220	94	1-MUT		TCGA-5M-AATA-01	69	1-MUT
Y53	2496	1-MUT		coadread_dfci_2016_111	649	0-WT		TCGA-5M-AATE-01	114	1-MUT
Y159	2420	1-MUT		coadread_dfci_2016_112	1187	1-MUT		TCGA-A6-2671-01	62	1-MUT
Y35	1980	1-MUT		coadread_dfci_2016_112874	108	0-WT		TCGA-A6-2674-01	124	1-MUT
Y97	1846	0-WT		coadread_dfci_2016_114	172	0-WT		TCGA-A6-2675-01	88	1-MUT
Y89	1830	1-MUT		coadread_dfci_2016_1153	104	0-WT		TCGA-A6-2677-01	118	1-MUT
Y121	1808	1-MUT		coadread_dfci_2016_1156	140	0-WT		TCGA-A6-2678-01	27	0-WT
Y125	1801	1-MUT		coadread_dfci_2016_1157	95	1-MUT		TCGA-A6-2681-01	128	1-MUT
Y87	1726	0-WT		coadread_dfci_2016_115875	1136	1-MUT		TCGA-A6-2683-01	33	0-WT
Y61	1463	1-MUT		coadread_dfci_2016_116	4463	1-MUT		TCGA-A6-2684-01	99	1-MUT
Y13	1381	1-MUT		coadread_dfci_2016_1160	221	1-MUT		TCGA-A6-2685-01	44	0-WT
Y37	1019	0-WT		coadread_dfci_2016_1161	166	0-WT		TCGA-A6-2686-01	2129	1-MUT
Y31	885	0-WT		coadread_dfci_2016_1165	79	0-WT		TCGA-A6-3807-01	88	1-MUT
Y15	657	1-MUT		coadread_dfci_2016_1167	135	1-MUT		TCGA-A6-3808-01	144	1-MUT
Y83	248	0-WT		coadread_dfci_2016_1170	144	1-MUT		TCGA-A6-3809-01	1157	1-MUT
Y93	243	1-MUT		coadread_dfci_2016_1183	99	0-WT		TCGA-A6-3810-01	166	1-MUT
Y85	157	0-WT		coadread_dfci_2016_1184	64	0-WT		TCGA-A6-4105-01	145	1-MUT
Y145	140	1-MUT		coadread_dfci_2016_1185	47	0-WT		TCGA-A6-4107-01	167	0-WT
Y75	139	0-WT		coadread_dfci_2016_1187	163	1-MUT		TCGA-A6-5656-01	104	1-MUT
Y79	134	1-MUT		coadread_dfci_2016_1190	124	1-MUT		TCGA-A6-5657-01	101	1-MUT
Y63	132	0-WT		coadread_dfci_2016_1191	89	1-MUT		TCGA-A6-5659-01	202	1-MUT
Y95	126	0-WT		coadread_dfci_2016_1193	228	0-WT		TCGA-A6-5660-01	115	1-MUT
Y131	122	1-MUT		coadread_dfci_2016_1195	156	1-MUT		TCGA-A6-5661-01	1259	0-WT
Y135	122	0-WT		coadread_dfci_2016_1196	87	1-MUT		TCGA-A6-5662-01	65	1-MUT
Y39	116	0-WT		coadread_dfci_2016_1202	1037	0-WT		TCGA-A6-5664-01	62	1-MUT
Y133	115	1-MUT		coadread_dfci_2016_1204	59	0-WT		TCGA-A6-5665-01	1852	0-WT
Y141	115	0-WT		coadread_dfci_2016_1205	162	0-WT		TCGA-A6-5666-01	89	1-MUT
Y143	112	1-MUT		coadread_dfci_2016_1206	141	1-MUT		TCGA-A6-5667-01	59	1-MUT
Y157	110	0-WT		coadread_dfci_2016_1208	151	1-MUT		TCGA-A6-6137-01	114	1-MUT
Y103	103	1-MUT		coadread_dfci_2016_1212	1699	1-MUT		TCGA-A6-6138-01	96	1-MUT
Y115	100	1-MUT		coadread_dfci_2016_1216	89	1-MUT		TCGA-A6-6142-01	78	1-MUT
Y47	99	0-WT		coadread_dfci_2016_1221	90	1-MUT		TCGA-A6-6648-01	86	1-MUT
Y153	98	1-MUT		coadread_dfci_2016_1222	1402	1-MUT		TCGA-A6-6649-01	117	0-WT
Y99	96	1-MUT		coadread_dfci_2016_1224	115	1-MUT		TCGA-A6-6651-01	84	0-WT
Y11	93	1-MUT		coadread_dfci_2016_1225	749	1-MUT		TCGA-A6-6652-01	76	1-MUT
Y113	92	1-MUT		coadread_dfci_2016_1226	120	1-MUT		TCGA-A6-6653-01	1055	0-WT
Y119	91	1-MUT		coadread_dfci_2016_1227	120	1-MUT		TCGA-A6-6654-01	169	1-MUT
Y101	89	0-WT		coadread_dfci_2016_123	178	1-MUT		TCGA-A6-6780-01	1166	0-WT
Y129	88	1-MUT		coadread_dfci_2016_1230	715	0-WT		TCGA-A6-6781-01	1903	1-MUT
Y149	88	1-MUT		coadread_dfci_2016_1231	1371	0-WT		TCGA-A6-6782-01	123	1-MUT
Y139	86	1-MUT		coadread_dfci_2016_1232	89	0-WT		TCGA-A6-A565-01	361	0-WT
Y123	85	1-MUT		coadread_dfci_2016_1236	176	0-WT		TCGA-A6-A566-01	149	1-MUT
Y27	82	0-WT		coadread_dfci_2016_1240	115	1-MUT		TCGA-A6-A567-01	50	1-MUT
Y23	79	0-WT		coadread_dfci_2016_1241	1691	0-WT		TCGA-A6-A56B-01	84	1-MUT
Y51	79	0-WT		coadread_dfci_2016_1244	165	1-MUT		TCGA-AA-3489-01	108	1-MUT
Y147	77	1-MUT		coadread_dfci_2016_1245	69	1-MUT		TCGA-AA-3492-01	2003	0-WT
Y151	77	0-WT		coadread_dfci_2016_1246	80	1-MUT		TCGA-AA-3496-01	141	1-MUT
Y107	74	0-WT		coadread_dfci_2016_1247	169	0-WT		TCGA-AA-3502-01	168	1-MUT
Y43	69	1-MUT		coadread_dfci_2016_1249	108	1-MUT		TCGA-AA-3506-01	137	1-MUT
Y137	67	0-WT		coadread_dfci_2016_1250	185	1-MUT		TCGA-AA-3510-01	3053	1-MUT
Y29	67	0-WT		coadread_dfci_2016_1251	203	0-WT		TCGA-AA-3511-01	119	1-MUT
Y33	67	1-MUT		coadread_dfci_2016_1254	257	1-MUT		TCGA-AA-3514-01	31	0-WT
Y65	66	0-WT		coadread_dfci_2016_1262	102	1-MUT		TCGA-AA-3517-01	11	0-WT
Y77	64	0-WT		coadread_dfci_2016_132	385	1-MUT		TCGA-AA-3519-01	21	0-WT
Y69	63	1-MUT		coadread_dfci_2016_134258	862	0-WT		TCGA-AA-3520-01	19	0-WT
Y59	62	0-WT		coadread_dfci_2016_140903	855	0-WT		TCGA-AA-3521-01	17	0-WT
Y127	54	1-MUT		coadread_dfci_2016_142275	91	0-WT		TCGA-AA-3522-01	16	0-WT
Y1	51	0-WT		coadread_dfci_2016_160282	133	0-WT		TCGA-AA-3524-01	18	0-WT
Y17	17	0-WT		coadread_dfci_2016_162841	668	1-MUT		TCGA-AA-3526-01	25	0-WT
Y21	10	0-WT		coadread_dfci_2016_164221	100	0-WT		TCGA-AA-3527-01	20	0-WT
Y67	10	0-WT		coadread_dfci_2016_164668	219	1-MUT		TCGA-AA-3529-01	10	0-WT
Y5	7	0-WT		coadread_dfci_2016_165	179	0-WT		TCGA-AA-3530-01	85	1-MUT
Y73	6	0-WT		coadread_dfci_2016_167191	214	1-MUT		TCGA-AA-3531-01	17	0-WT
Y45	4	0-WT		coadread_dfci_2016_171816	98	0-WT		TCGA-AA-3532-01	20	0-WT
Y7	4	0-WT		coadread_dfci_2016_1742	224	1-MUT		TCGA-AA-3534-01	20	0-WT
Y81	4	0-WT		coadread_dfci_2016_1743	100	0-WT		TCGA-AA-3538-01	15	0-WT
Y3	3	0-WT		coadread_dfci_2016_1745	135	1-MUT		TCGA-AA-3544-01	19	0-WT
Y9	3	0-WT		coadread_dfci_2016_1747	145	1-MUT		TCGA-AA-3548-01	17	0-WT
Y111	2	0-WT		coadread_dfci_2016_1748	1302	1-MUT		TCGA-AA-3549-01	18	0-WT
Y71	2	0-WT		coadread_dfci_2016_1755	74	0-WT		TCGA-AA-3558-01	15	0-WT
				coadread_dfci_2016_1760	132	1-MUT		TCGA-AA-3560-01	19	0-WT
				coadread_dfci_2016_1761	221	1-MUT		TCGA-AA-3561-01	17	0-WT
				coadread_dfci_2016_1762	925	0-WT		TCGA-AA-3655-01	76	1-MUT
				coadread_dfci_2016_1767	106	1-MUT		TCGA-AA-3660-01	128	1-MUT
				coadread_dfci_2016_1771	94	1-MUT		TCGA-AA-3663-01	1919	0-WT
				coadread_dfci_2016_1772	177	1-MUT		TCGA-AA-3664-01	144	0-WT
				coadread_dfci_2016_1791	1261	0-WT		TCGA-AA-3666-01	171	1-MUT
				coadread_dfci_2016_1794	117	1-MUT		TCGA-AA-3667-01	70	1-MUT
				coadread_dfci_2016_1797	142	1-MUT		TCGA-AA-3673-01	70	1-MUT
				coadread_dfci_2016_1798	325	1-MUT		TCGA-AA-3675-01	75	1-MUT
				coadread_dfci_2016_18	124	1-MUT		TCGA-AA-3678-01	64	1-MUT
				coadread_dfci_2016_180077	112	0-WT		TCGA-AA-3679-01	60	1-MUT
				coadread_dfci_2016_1803	59	0-WT		TCGA-AA-3680-01	105	1-MUT
				coadread_dfci_2016_1804	132	1-MUT		TCGA-AA-3681-01	99	1-MUT
				coadread_dfci_2016_182584	202	0-WT		TCGA-AA-3684-01	125	1-MUT
				coadread_dfci_2016_183221	118	1-MUT		TCGA-AA-3685-01	81	1-MUT
				coadread_dfci_2016_1844	177	0-WT		TCGA-AA-3688-01	64	1-MUT
				coadread_dfci_2016_1845	164	1-MUT		TCGA-AA-3692-01	65	1-MUT
				coadread_dfci_2016_1848	178	1-MUT		TCGA-AA-3693-01	131	1-MUT
				coadread_dfci_2016_1849	1957	1-MUT		TCGA-AA-3695-01	147	1-MUT
				coadread_dfci_2016_1854	25	0-WT		TCGA-AA-3696-01	80	1-MUT
				coadread_dfci_2016_186	64	1-MUT		TCGA-AA-3712-01	113	1-MUT
				coadread_dfci_2016_189255	1202	0-WT		TCGA-AA-3713-01	1012	0-WT
				coadread_dfci_2016_191	64	0-WT		TCGA-AA-3715-01	2104	1-MUT
				coadread_dfci_2016_193667	102	1-MUT		TCGA-AA-3811-01	1896	1-MUT
				coadread_dfci_2016_195	245	1-MUT		TCGA-AA-3812-01	107	1-MUT
				coadread_dfci_2016_196972	142	1-MUT		TCGA-AA-3814-01	87	1-MUT
				coadread_dfci_2016_197	1637	0-WT		TCGA-AA-3818-01	136	1-MUT
				coadread_dfci_2016_197908	194	0-WT		TCGA-AA-3819-01	176	0-WT
				coadread_dfci_2016_20	87	1-MUT		TCGA-AA-3821-01	788	0-WT
				coadread_dfci_2016_201263	107	1-MUT		TCGA-AA-3831-01	103	0-WT
				coadread_dfci_2016_202	194	0-WT		TCGA-AA-3833-01	568	0-WT
				coadread_dfci_2016_204	193	1-MUT		TCGA-AA-3837-01	116	1-MUT
				coadread_dfci_2016_207	564	0-WT		TCGA-AA-3841-01	66	1-MUT
				coadread_dfci_2016_207430	1555	0-WT		TCGA-AA-3842-01	88	0-WT
				coadread_dfci_2016_213	196	1-MUT		TCGA-AA-3844-01	114	0-WT
				coadread_dfci_2016_214060	142	0-WT		TCGA-AA-3845-01	896	0-WT
				coadread_dfci_2016_214901	122	1-MUT		TCGA-AA-3846-01	98	1-MUT
				coadread_dfci_2016_2197	925	0-WT		TCGA-AA-3848-01	134	1-MUT
				coadread_dfci_2016_22	104	1-MUT		TCGA-AA-3850-01	105	1-MUT
				coadread_dfci_2016_2214	133	0-WT		TCGA-AA-3851-01	89	1-MUT
				coadread_dfci_2016_222	59	1-MUT		TCGA-AA-3852-01	141	1-MUT
				coadread_dfci_2016_2220	261	1-MUT		TCGA-AA-3854-01	137	1-MUT
				coadread_dfci_2016_2225	216	0-WT		TCGA-AA-3855-01	144	1-MUT
				coadread_dfci_2016_2227	578	0-WT		TCGA-AA-3856-01	56	1-MUT
				coadread_dfci_2016_223	101	0-WT		TCGA-AA-3858-01	59	1-MUT
				coadread_dfci_2016_224	136	1-MUT		TCGA-AA-3864-01	2429	1-MUT
				coadread_dfci_2016_224049	247	0-WT		TCGA-AA-3866-01	100	1-MUT
				coadread_dfci_2016_2247	209	1-MUT		TCGA-AA-3867-01	92	0-WT
				coadread_dfci_2016_2250	113	0-WT		TCGA-AA-3875-01	116	0-WT
				coadread_dfci_2016_2252	52	0-WT		TCGA-AA-3877-01	1068	0-WT
				coadread_dfci_2016_2257	690	0-WT		TCGA-AA-3947-01	2273	1-MUT
				coadread_dfci_2016_2259	134	0-WT		TCGA-AA-3949-01	1156	0-WT
				coadread_dfci_2016_2260	151	0-WT		TCGA-AA-3950-01	125	0-WT
				coadread_dfci_2016_2261	83	1-MUT		TCGA-AA-3952-01	97	1-MUT
				coadread_dfci_2016_2262	35	0-WT		TCGA-AA-3955-01	130	1-MUT
				coadread_dfci_2016_2263	223	1-MUT		TCGA-AA-3956-01	136	1-MUT
				coadread_dfci_2016_2265	125	1-MUT		TCGA-AA-3966-01	1085	0-WT
				coadread_dfci_2016_2266	70	0-WT		TCGA-AA-3968-01	135	1-MUT
				coadread_dfci_2016_2269	4290	1-MUT		TCGA-AA-3971-01	78	1-MUT
				coadread_dfci_2016_2270	118	1-MUT		TCGA-AA-3973-01	84	1-MUT
				coadread_dfci_2016_227039	690	1-MUT		TCGA-AA-3975-01	142	1-MUT
				coadread_dfci_2016_2271	103	1-MUT		TCGA-AA-3976-01	84	1-MUT
				coadread_dfci_2016_2272	30	1-MUT		TCGA-AA-3977-01	3430	1-MUT
				coadread_dfci_2016_2279	62	1-MUT		TCGA-AA-3979-01	128	1-MUT
				coadread_dfci_2016_228	84	1-MUT		TCGA-AA-3980-01	93	1-MUT
				coadread_dfci_2016_2281	605	0-WT		TCGA-AA-3982-01	122	1-MUT
				coadread_dfci_2016_2283	54	0-WT		TCGA-AA-3984-01	5083	1-MUT
				coadread_dfci_2016_2284	115	1-MUT		TCGA-AA-3986-01	84	0-WT
				coadread_dfci_2016_2289	126	1-MUT		TCGA-AA-3989-01	116	1-MUT
				coadread_dfci_2016_229	166	0-WT		TCGA-AA-3994-01	178	1-MUT
				coadread_dfci_2016_229051	155	0-WT		TCGA-AA-A004-01	66	0-WT
				coadread_dfci_2016_229707	99	1-MUT		TCGA-AA-A00N-01	4836	1-MUT
				coadread_dfci_2016_2303	92	0-WT		TCGA-AA-A00Z-01	14	0-WT
				coadread_dfci_2016_2304	116	1-MUT		TCGA-AA-A010-01	7437	1-MUT
				coadread_dfci_2016_230737	1216	0-WT		TCGA-AA-A017-01	54	1-MUT
				coadread_dfci_2016_231	130	0-WT		TCGA-AA-A01C-01	85	1-MUT
				coadread_dfci_2016_2323	206	1-MUT		TCGA-AA-A01I-01	102	1-MUT
				coadread_dfci_2016_233366	1209	1-MUT		TCGA-AA-A01P-01	841	0-WT
				coadread_dfci_2016_2342	154	0-WT		TCGA-AA-A01R-01	1608	1-MUT
				coadread_dfci_2016_2354	558	1-MUT		TCGA-AA-A01S-01	49	1-MUT
				coadread_dfci_2016_2359	153	1-MUT		TCGA-AA-A01T-01	90	1-MUT
				coadread_dfci_2016_2364	122	1-MUT		TCGA-AA-A01V-01	110	1-MUT
				coadread_dfci_2016_2365	334	0-WT		TCGA-AA-A01X-01	64	1-MUT
				coadread_dfci_2016_2366	135	0-WT		TCGA-AA-A01Z-01	93	1-MUT
				coadread_dfci_2016_2367	155	1-MUT		TCGA-AA-A022-01	1461	0-WT
				coadread_dfci_2016_236849	205	0-WT		TCGA-AA-A024-01	77	1-MUT
				coadread_dfci_2016_2369	218	1-MUT		TCGA-AA-A02E-01	148	1-MUT
				coadread_dfci_2016_2370	241	0-WT		TCGA-AA-A02F-01	52	1-MUT
				coadread_dfci_2016_2372	285	0-WT		TCGA-AA-A02H-01	73	1-MUT
				coadread_dfci_2016_237641	118	0-WT		TCGA-AA-A02O-01	156	1-MUT
				coadread_dfci_2016_2379	1056	1-MUT		TCGA-AA-A02R-01	1074	0-WT
				coadread_dfci_2016_237969	114	1-MUT		TCGA-AA-A02W-01	91	1-MUT
				coadread_dfci_2016_2384	67	0-WT		TCGA-AA-A02Y-01	108	0-WT
				coadread_dfci_2016_2388	119	1-MUT		TCGA-AA-A03F-01	126	1-MUT
				coadread_dfci_2016_2389	61	1-MUT		TCGA-AA-A03J-01	76	1-MUT
				coadread_dfci_2016_2394	194	1-MUT		TCGA-AD-5900-01	1467	1-MUT
				coadread_dfci_2016_2397	266	0-WT		TCGA-AD-6548-01	120	1-MUT
				coadread_dfci_2016_2398	96	0-WT		TCGA-AD-6888-01	104	1-MUT
				coadread_dfci_2016_24	121	1-MUT		TCGA-AD-6889-01	1693	0-WT
				coadread_dfci_2016_240	114	0-WT		TCGA-AD-6890-01	100	1-MUT
				coadread_dfci_2016_2400	166	0-WT		TCGA-AD-6895-01	1523	0-WT
				coadread_dfci_2016_2406	177	0-WT		TCGA-AD-6899-01	136	1-MUT
				coadread_dfci_2016_2410	135	0-WT		TCGA-AD-6901-01	222	1-MUT
				coadread_dfci_2016_2413	162	1-MUT		TCGA-AD-6963-01	72	1-MUT
				coadread_dfci_2016_2416	185	0-WT		TCGA-AD-6964-01	1405	0-WT
				coadread_dfci_2016_241681	92	1-MUT		TCGA-AD-6965-01	105	1-MUT
				coadread_dfci_2016_2417	176	1-MUT		TCGA-AD-A5EJ-01	1426	0-WT
				coadread_dfci_2016_2418	61	1-MUT		TCGA-AD-A5EK-01	73	1-MUT
				coadread_dfci_2016_2423	642	1-MUT		TCGA-AF-2687-01	95	0-WT
				coadread_dfci_2016_242594	1357	0-WT		TCGA-AF-2689-01	26	0-WT
				coadread_dfci_2016_2429	158	1-MUT		TCGA-AF-2690-01	69	1-MUT
				coadread_dfci_2016_2430	179	1-MUT		TCGA-AF-2691-01	34	0-WT
				coadread_dfci_2016_2434	83	1-MUT		TCGA-AF-2692-01	12	0-WT
				coadread_dfci_2016_2438	220	1-MUT		TCGA-AF-2693-01	79	1-MUT
				coadread_dfci_2016_2439	110	1-MUT		TCGA-AF-3400-01	19	0-WT
				coadread_dfci_2016_2441	148	0-WT		TCGA-AF-3911-01	80	1-MUT
				coadread_dfci_2016_2445	190	1-MUT		TCGA-AF-4110-01	85	1-MUT
				coadread_dfci_2016_2448	2104	0-WT		TCGA-AF-5654-01	121	1-MUT
				coadread_dfci_2016_2454	117	0-WT		TCGA-AF-6136-01	109	0-WT
				coadread_dfci_2016_2455	120	1-MUT		TCGA-AF-6655-01	65	1-MUT
				coadread_dfci_2016_2457	142	0-WT		TCGA-AF-6672-01	76	0-WT
				coadread_dfci_2016_2458	69	1-MUT		TCGA-AF-A56K-01	86	1-MUT
				coadread_dfci_2016_250	197	1-MUT		TCGA-AF-A56L-01	115	1-MUT
				coadread_dfci_2016_251	317	0-WT		TCGA-AF-A56N-01	127	1-MUT
				coadread_dfci_2016_251808	97	1-MUT		TCGA-AG-3574-01	11	0-WT
				coadread_dfci_2016_253	165	0-WT		TCGA-AG-3575-01	16	0-WT
				coadread_dfci_2016_255	182	1-MUT		TCGA-AG-3580-01	15	0-WT
				coadread_dfci_2016_256	104	0-WT		TCGA-AG-3581-01	16	0-WT
				coadread_dfci_2016_2564	893	0-WT		TCGA-AG-3583-01	22	0-WT
				coadread_dfci_2016_2565	501	0-WT		TCGA-AG-3584-01	20	0-WT
				coadread_dfci_2016_2568	108	0-WT		TCGA-AG-3591-01	71	1-MUT
				coadread_dfci_2016_2582	60	1-MUT		TCGA-AG-3592-01	250	1-MUT
				coadread_dfci_2016_259101	102	1-MUT		TCGA-AG-3594-01	12	0-WT
				coadread_dfci_2016_261	1040	1-MUT		TCGA-AG-3598-01	21	0-WT
				coadread_dfci_2016_2621	78	0-WT		TCGA-AG-3599-01	21	0-WT
				coadread_dfci_2016_262114	132	1-MUT		TCGA-AG-3602-01	15	0-WT
				coadread_dfci_2016_2624	1354	0-WT		TCGA-AG-3605-01	9	0-WT
				coadread_dfci_2016_2635	188	0-WT		TCGA-AG-3725-01	89	1-MUT
				coadread_dfci_2016_2641	893	0-WT		TCGA-AG-3726-01	143	1-MUT
				coadread_dfci_2016_2647	69	1-MUT		TCGA-AG-3727-01	84	1-MUT
				coadread_dfci_2016_2664	109	0-WT		TCGA-AG-3731-01	134	1-MUT
				coadread_dfci_2016_2674	295	1-MUT		TCGA-AG-3732-01	78	0-WT
				coadread_dfci_2016_267922	1326	0-WT		TCGA-AG-3742-01	133	1-MUT
				coadread_dfci_2016_270033	118	0-WT		TCGA-AG-3878-01	97	1-MUT
				coadread_dfci_2016_270588	186	1-MUT		TCGA-AG-3881-01	109	1-MUT
				coadread_dfci_2016_2759	202	1-MUT		TCGA-AG-3882-01	77	1-MUT
				coadread_dfci_2016_2760	125	1-MUT		TCGA-AG-3883-01	115	1-MUT
				coadread_dfci_2016_2762	576	0-WT		TCGA-AG-3885-01	88	1-MUT
				coadread_dfci_2016_2763	132	1-MUT		TCGA-AG-3887-01	66	1-MUT
				coadread_dfci_2016_2764	251	0-WT		TCGA-AG-3890-01	92	1-MUT
				coadread_dfci_2016_2765	208	1-MUT		TCGA-AG-3892-01	2480	1-MUT
				coadread_dfci_2016_2766	72	1-MUT		TCGA-AG-3893-01	116	1-MUT
				coadread_dfci_2016_2767	144	1-MUT		TCGA-AG-3894-01	88	1-MUT
				coadread_dfci_2016_276701	117	1-MUT		TCGA-AG-3896-01	110	1-MUT
				coadread_dfci_2016_2768	265	0-WT		TCGA-AG-3898-01	97	1-MUT
				coadread_dfci_2016_2769	121	0-WT		TCGA-AG-3901-01	54	1-MUT
				coadread_dfci_2016_277	125	1-MUT		TCGA-AG-3902-01	119	1-MUT
				coadread_dfci_2016_2775	161	0-WT		TCGA-AG-3909-01	72	1-MUT
				coadread_dfci_2016_280	230	0-WT		TCGA-AG-4001-01	101	1-MUT
				coadread_dfci_2016_280091	1046	0-WT		TCGA-AG-4008-01	83	0-WT
				coadread_dfci_2016_2808	165	1-MUT		TCGA-AG-4015-01	87	1-MUT
				coadread_dfci_2016_2812	193	1-MUT		TCGA-AG-4021-01	134	0-WT
				coadread_dfci_2016_283	14	0-WT		TCGA-AG-4022-01	83	1-MUT
				coadread_dfci_2016_283200	103	1-MUT		TCGA-AG-A002-01	11369	1-MUT
				coadread_dfci_2016_287	216	1-MUT		TCGA-AG-A008-01	65	1-MUT
				coadread_dfci_2016_291403	190	1-MUT		TCGA-AG-A00C-01	128	1-MUT
				coadread_dfci_2016_292	228	0-WT		TCGA-AG-A00Y-01	326	1-MUT
				coadread_dfci_2016_2926	99	1-MUT		TCGA-AG-A011-01	101	1-MUT
				coadread_dfci_2016_2929	75	1-MUT		TCGA-AG-A015-01	91	1-MUT
				coadread_dfci_2016_293	1179	0-WT		TCGA-AG-A016-01	73	1-MUT
				coadread_dfci_2016_2932	483	0-WT		TCGA-AG-A01J-01	88	1-MUT
				coadread_dfci_2016_2934	53	0-WT		TCGA-AG-A01L-01	61	1-MUT
				coadread_dfci_2016_2935	126	0-WT		TCGA-AG-A01N-01	101	1-MUT
				coadread_dfci_2016_2936	1085	0-WT		TCGA-AG-A01W-01	124	1-MUT
				coadread_dfci_2016_2938	68	1-MUT		TCGA-AG-A01Y-01	75	1-MUT
				coadread_dfci_2016_2939	61	1-MUT		TCGA-AG-A020-01	80	1-MUT
				coadread_dfci_2016_2941	141	0-WT		TCGA-AG-A026-01	201	1-MUT
				coadread_dfci_2016_2944	788	0-WT		TCGA-AG-A02N-01	1078	1-MUT
				coadread_dfci_2016_2945	143	0-WT		TCGA-AG-A02X-01	123	1-MUT
				coadread_dfci_2016_2946	510	1-MUT		TCGA-AG-A032-01	77	1-MUT
				coadread_dfci_2016_2948	92	1-MUT		TCGA-AH-6544-01	128	1-MUT
				coadread_dfci_2016_2949	75	0-WT		TCGA-AH-6547-01	12	0-WT
				coadread_dfci_2016_2954	157	0-WT		TCGA-AH-6643-01	98	1-MUT
				coadread_dfci_2016_2955	117	0-WT		TCGA-AH-6644-01	105	1-MUT
				coadread_dfci_2016_2957	64	1-MUT		TCGA-AH-6897-01	98	1-MUT
				coadread_dfci_2016_295702	102	1-MUT		TCGA-AH-6903-01	69	1-MUT
				coadread_dfci_2016_2959	100	1-MUT		TCGA-AM-5820-01	70	0-WT
				coadread_dfci_2016_2963	151	1-MUT		TCGA-AM-5821-01	1208	1-MUT
				coadread_dfci_2016_2966	121	1-MUT		TCGA-AU-3779-01	93	1-MUT
				coadread_dfci_2016_2967	131	1-MUT		TCGA-AU-6004-01	950	0-WT
				coadread_dfci_2016_2969	87	1-MUT		TCGA-AY-4070-01	151	0-WT
				coadread_dfci_2016_2974	103	0-WT		TCGA-AY-4071-01	115	1-MUT
				coadread_dfci_2016_2976	66	1-MUT		TCGA-AY-5543-01	96	1-MUT
				coadread_dfci_2016_298012	103	1-MUT		TCGA-AY-6196-01	211	0-WT
				coadread_dfci_2016_2982	180	1-MUT		TCGA-AY-6197-01	1047	1-MUT
				coadread_dfci_2016_2984	201	1-MUT		TCGA-AY-6386-01	98	1-MUT
				coadread_dfci_2016_299	137	1-MUT		TCGA-AY-A54L-01	139	1-MUT
				coadread_dfci_2016_2991	87	1-MUT		TCGA-AY-A69D-01	184	1-MUT
				coadread_dfci_2016_2992	169	1-MUT		TCGA-AY-A71X-01	89	0-WT
				coadread_dfci_2016_2995	154	1-MUT		TCGA-AY-A8YK-01	60	1-MUT
				coadread_dfci_2016_2997	2	0-WT		TCGA-AZ-4308-01	74	1-MUT
				coadread_dfci_2016_2999	173	1-MUT		TCGA-AZ-4315-01	6276	1-MUT
				coadread_dfci_2016_30	179	0-WT		TCGA-AZ-4323-01	51	0-WT
				coadread_dfci_2016_3002	114	1-MUT		TCGA-AZ-4614-01	176	0-WT
				coadread_dfci_2016_3005	206	1-MUT		TCGA-AZ-4615-01	820	0-WT
				coadread_dfci_2016_3010	178	1-MUT		TCGA-AZ-4616-01	89	1-MUT
				coadread_dfci_2016_3011	89	0-WT		TCGA-AZ-4681-01	80	1-MUT
				coadread_dfci_2016_3016	139	1-MUT		TCGA-AZ-4682-01	70	1-MUT
				coadread_dfci_2016_3019	165	1-MUT		TCGA-AZ-5403-01	75	0-WT
				coadread_dfci_2016_3020	73	1-MUT		TCGA-AZ-5407-01	88	1-MUT
				coadread_dfci_2016_3021	2171	0-WT		TCGA-AZ-6598-01	2298	0-WT
				coadread_dfci_2016_302124	750	1-MUT		TCGA-AZ-6599-01	225	1-MUT
				coadread_dfci_2016_3022	164	0-WT		TCGA-AZ-6600-01	124	1-MUT
				coadread_dfci_2016_3024	1261	0-WT		TCGA-AZ-6603-01	73	1-MUT
				coadread_dfci_2016_3025	633	0-WT		TCGA-AZ-6605-01	102	1-MUT
				coadread_dfci_2016_302873	217	0-WT		TCGA-AZ-6606-01	130	1-MUT
				coadread_dfci_2016_3029	187	1-MUT		TCGA-AZ-6607-01	68	0-WT
				coadread_dfci_2016_3038	127	0-WT		TCGA-CA-5254-01	180	0-WT
				coadread_dfci_2016_304	320	1-MUT		TCGA-CA-5255-01	50	0-WT
				coadread_dfci_2016_3045	277	0-WT		TCGA-CA-5256-01	72	1-MUT
				coadread_dfci_2016_3046	103	1-MUT		TCGA-CA-5796-01	58	0-WT
				coadread_dfci_2016_3048	72	1-MUT		TCGA-CA-5797-01	58	1-MUT
				coadread_dfci_2016_3049	285	0-WT		TCGA-CA-6715-01	95	1-MUT
				coadread_dfci_2016_3053	106	1-MUT		TCGA-CA-6716-01	136	1-MUT
				coadread_dfci_2016_3058	153	1-MUT		TCGA-CA-6717-01	9519	1-MUT
				coadread_dfci_2016_3059	74	1-MUT		TCGA-CA-6718-01	3192	1-MUT
				coadread_dfci_2016_306	170	0-WT		TCGA-CA-6719-01	114	0-WT
				coadread_dfci_2016_3062	153	0-WT		TCGA-CI-6619-01	71	1-MUT
				coadread_dfci_2016_3064	1303	0-WT		TCGA-CI-6620-01	52	1-MUT
				coadread_dfci_2016_306558	1451	0-WT		TCGA-CI-6621-01	107	1-MUT
				coadread_dfci_2016_306835	66	1-MUT		TCGA-CI-6622-01	93	1-MUT
				coadread_dfci_2016_3079	61	0-WT		TCGA-CI-6623-01	67	1-MUT
				coadread_dfci_2016_3080	1307	1-MUT		TCGA-CI-6624-01	249	1-MUT
				coadread_dfci_2016_308390	81	1-MUT		TCGA-CK-4947-01	88	1-MUT
				coadread_dfci_2016_3088	119	1-MUT		TCGA-CK-4948-01	98	1-MUT
				coadread_dfci_2016_3091	1225	1-MUT		TCGA-CK-4950-01	153	1-MUT
				coadread_dfci_2016_3092	130	1-MUT		TCGA-CK-4951-01	4128	0-WT
				coadread_dfci_2016_3094	973	1-MUT		TCGA-CK-4952-01	137	1-MUT
				coadread_dfci_2016_3099	147	1-MUT		TCGA-CK-5912-01	62	1-MUT
				coadread_dfci_2016_3101	64	1-MUT		TCGA-CK-5913-01	797	0-WT
				coadread_dfci_2016_3102	55	0-WT		TCGA-CK-5914-01	129	1-MUT
				coadread_dfci_2016_3104	116	0-WT		TCGA-CK-5915-01	81	1-MUT
				coadread_dfci_2016_3105	82	1-MUT		TCGA-CK-5916-01	1386	0-WT
				coadread_dfci_2016_3108	106	1-MUT		TCGA-CK-6746-01	1189	1-MUT
				coadread_dfci_2016_311	118	1-MUT		TCGA-CK-6747-01	171	1-MUT
				coadread_dfci_2016_3110	177	1-MUT		TCGA-CK-6748-01	56	1-MUT
				coadread_dfci_2016_3111	57	0-WT		TCGA-CK-6751-01	164	1-MUT
				coadread_dfci_2016_311196	81	1-MUT		TCGA-CL-4957-01	79	1-MUT
				coadread_dfci_2016_3112	88	0-WT		TCGA-CL-5917-01	70	1-MUT
				coadread_dfci_2016_3116	162	1-MUT		TCGA-CL-5918-01	113	1-MUT
				coadread_dfci_2016_312708	129	1-MUT		TCGA-CM-4743-01	1097	0-WT
				coadread_dfci_2016_3144	69	1-MUT		TCGA-CM-4744-01	141	1-MUT
				coadread_dfci_2016_3152	1172	1-MUT		TCGA-CM-4746-01	711	1-MUT
				coadread_dfci_2016_316	139	1-MUT		TCGA-CM-4747-01	80	0-WT
				coadread_dfci_2016_3167	101	0-WT		TCGA-CM-4748-01	66	0-WT
				coadread_dfci_2016_3169	194	1-MUT		TCGA-CM-4750-01	82	0-WT
				coadread_dfci_2016_3170	130	0-WT		TCGA-CM-4751-01	88	0-WT
				coadread_dfci_2016_3172	167	1-MUT		TCGA-CM-4752-01	117	1-MUT
				coadread_dfci_2016_3174	779	0-WT		TCGA-CM-5341-01	146	1-MUT
				coadread_dfci_2016_3178	104	0-WT		TCGA-CM-5344-01	58	1-MUT
				coadread_dfci_2016_3181	986	0-WT		TCGA-CM-5348-01	167	0-WT
				coadread_dfci_2016_3182	204	0-WT		TCGA-CM-5349-01	94	1-MUT
				coadread_dfci_2016_3184	294	1-MUT		TCGA-CM-5860-01	101	1-MUT
				coadread_dfci_2016_3187	138	0-WT		TCGA-CM-5861-01	1353	1-MUT
				coadread_dfci_2016_3191	132	1-MUT		TCGA-CM-5862-01	85	0-WT
				coadread_dfci_2016_3194	154	1-MUT		TCGA-CM-5863-01	60	1-MUT
				coadread_dfci_2016_32	229	1-MUT		TCGA-CM-5864-01	172	1-MUT
				coadread_dfci_2016_3202	846	0-WT		TCGA-CM-5868-01	78	1-MUT
				coadread_dfci_2016_3204	89	1-MUT		TCGA-CM-6161-01	78	0-WT
				coadread_dfci_2016_3205	267	1-MUT		TCGA-CM-6162-01	992	1-MUT
				coadread_dfci_2016_3209	78	1-MUT		TCGA-CM-6163-01	95	1-MUT
				coadread_dfci_2016_3225	1466	1-MUT		TCGA-CM-6164-01	67	1-MUT
				coadread_dfci_2016_3226	35	1-MUT		TCGA-CM-6165-01	105	1-MUT
				coadread_dfci_2016_3227	115	0-WT		TCGA-CM-6166-01	81	1-MUT
				coadread_dfci_2016_323	113	1-MUT		TCGA-CM-6167-01	77	1-MUT
				coadread_dfci_2016_3232	147	0-WT		TCGA-CM-6168-01	205	1-MUT
				coadread_dfci_2016_3234	150	1-MUT		TCGA-CM-6169-01	101	1-MUT
				coadread_dfci_2016_3235	2935	1-MUT		TCGA-CM-6170-01	80	1-MUT
				coadread_dfci_2016_3237	88	0-WT		TCGA-CM-6171-01	1152	0-WT
				coadread_dfci_2016_3242	21	0-WT		TCGA-CM-6172-01	83	1-MUT
				coadread_dfci_2016_3249	459	1-MUT		TCGA-CM-6674-01	836	1-MUT
				coadread_dfci_2016_3253	225	1-MUT		TCGA-CM-6675-01	80	0-WT
				coadread_dfci_2016_3254	43	1-MUT		TCGA-CM-6676-01	96	1-MUT
				coadread_dfci_2016_3255	125	1-MUT		TCGA-CM-6677-01	133	1-MUT
				coadread_dfci_2016_3260	105	0-WT		TCGA-CM-6678-01	124	1-MUT
				coadread_dfci_2016_3261	84	0-WT		TCGA-CM-6679-01	71	1-MUT
				coadread_dfci_2016_3262	1243	0-WT		TCGA-CM-6680-01	82	1-MUT
				coadread_dfci_2016_3263	1531	1-MUT		TCGA-D5-5537-01	95	1-MUT
				coadread_dfci_2016_3265	141	1-MUT		TCGA-D5-5538-01	103	1-MUT
				coadread_dfci_2016_3267	117	0-WT		TCGA-D5-5539-01	91	1-MUT
				coadread_dfci_2016_3269	1183	1-MUT		TCGA-D5-5540-01	109	1-MUT
				coadread_dfci_2016_3270	23	0-WT		TCGA-D5-5541-01	60	1-MUT
				coadread_dfci_2016_3271	116	1-MUT		TCGA-D5-6529-01	95	0-WT
				coadread_dfci_2016_3273	103	1-MUT		TCGA-D5-6530-01	1046	0-WT
				coadread_dfci_2016_328	204	1-MUT		TCGA-D5-6531-01	168	0-WT
				coadread_dfci_2016_3288	53	0-WT		TCGA-D5-6532-01	94	1-MUT
				coadread_dfci_2016_3294	189	1-MUT		TCGA-D5-6533-01	142	1-MUT
				coadread_dfci_2016_3298	118	1-MUT		TCGA-D5-6534-01	148	0-WT
				coadread_dfci_2016_33	219	1-MUT		TCGA-D5-6535-01	154	1-MUT
				coadread_dfci_2016_330	116	0-WT		TCGA-D5-6536-01	105	1-MUT
				coadread_dfci_2016_3301	280	1-MUT		TCGA-D5-6537-01	101	1-MUT
				coadread_dfci_2016_3304	128	0-WT		TCGA-D5-6538-01	116	1-MUT
				coadread_dfci_2016_3305	168	1-MUT		TCGA-D5-6539-01	95	0-WT
				coadread_dfci_2016_3309	47	1-MUT		TCGA-D5-6540-01	1191	1-MUT
				coadread_dfci_2016_3316	104	1-MUT		TCGA-D5-6541-01	84	0-WT
				coadread_dfci_2016_331889	499	0-WT		TCGA-D5-6898-01	71	1-MUT
				coadread_dfci_2016_3319	1360	0-WT		TCGA-D5-6920-01	107	1-MUT
				coadread_dfci_2016_3321	1219	0-WT		TCGA-D5-6922-01	97	1-MUT
				coadread_dfci_2016_3323	147	0-WT		TCGA-D5-6924-01	143	1-MUT
				coadread_dfci_2016_3330	229	1-MUT		TCGA-D5-6926-01	101	1-MUT
				coadread_dfci_2016_3335	186	1-MUT		TCGA-D5-6927-01	657	0-WT
				coadread_dfci_2016_3336	132	1-MUT		TCGA-D5-6928-01	1602	0-WT
				coadread_dfci_2016_3338	126	0-WT		TCGA-D5-6929-01	106	1-MUT
				coadread_dfci_2016_3340	96	1-MUT		TCGA-D5-6930-01	1207	0-WT
				coadread_dfci_2016_3351	119	0-WT		TCGA-D5-6931-01	277	1-MUT
				coadread_dfci_2016_335135	4074	1-MUT		TCGA-D5-6932-01	120	1-MUT
				coadread_dfci_2016_336	216	1-MUT		TCGA-D5-7000-01	102	1-MUT
				coadread_dfci_2016_3398	196	0-WT		TCGA-DC-4745-01	67	1-MUT
				coadread_dfci_2016_3399	548	1-MUT		TCGA-DC-4749-01	68	1-MUT
				coadread_dfci_2016_3405	76	1-MUT		TCGA-DC-5337-01	92	1-MUT
				coadread_dfci_2016_341	946	0-WT		TCGA-DC-5869-01	73	1-MUT
				coadread_dfci_2016_3414	171	1-MUT		TCGA-DC-6154-01	94	1-MUT
				coadread_dfci_2016_3415	133	1-MUT		TCGA-DC-6155-01	52	0-WT
				coadread_dfci_2016_3417	41	1-MUT		TCGA-DC-6157-01	83	1-MUT
				coadread_dfci_2016_3421	122	1-MUT		TCGA-DC-6158-01	83	1-MUT
				coadread_dfci_2016_3422	687	0-WT		TCGA-DC-6160-01	78	1-MUT
				coadread_dfci_2016_3427	182	1-MUT		TCGA-DC-6681-01	66	1-MUT
				coadread_dfci_2016_3430	151	0-WT		TCGA-DC-6682-01	115	1-MUT
				coadread_dfci_2016_3431	69	1-MUT		TCGA-DC-6683-01	71	0-WT
				coadread_dfci_2016_3432	49	0-WT		TCGA-DM-A0X9-01	168	1-MUT
				coadread_dfci_2016_3433	90	0-WT		TCGA-DM-A0XD-01	152	1-MUT
				coadread_dfci_2016_3436	81	0-WT		TCGA-DM-A0XF-01	111	1-MUT
				coadread_dfci_2016_343654	132	1-MUT		TCGA-DM-A1D0-01	94	1-MUT
				coadread_dfci_2016_3437	335	1-MUT		TCGA-DM-A1D4-01	162	1-MUT
				coadread_dfci_2016_3439	76	0-WT		TCGA-DM-A1D6-01	91	1-MUT
				coadread_dfci_2016_344	290	1-MUT		TCGA-DM-A1D7-01	124	1-MUT
				coadread_dfci_2016_3440	145	1-MUT		TCGA-DM-A1D8-01	143	1-MUT
				coadread_dfci_2016_3442	172	1-MUT		TCGA-DM-A1D9-01	119	1-MUT
				coadread_dfci_2016_344232	23	0-WT		TCGA-DM-A1DA-01	252	1-MUT
				coadread_dfci_2016_3443	85	1-MUT		TCGA-DM-A1DB-01	64	1-MUT
				coadread_dfci_2016_3444	63	1-MUT		TCGA-DM-A1HA-01	133	1-MUT
				coadread_dfci_2016_3446	415	1-MUT		TCGA-DM-A1HB-01	1105	0-WT
				coadread_dfci_2016_345	1338	0-WT		TCGA-DM-A280-01	121	1-MUT
				coadread_dfci_2016_3450	70	1-MUT		TCGA-DM-A282-01	92	1-MUT
				coadread_dfci_2016_3451	1196	0-WT		TCGA-DM-A285-01	169	1-MUT
				coadread_dfci_2016_346942	139	0-WT		TCGA-DM-A288-01	74	1-MUT
				coadread_dfci_2016_3476	43	0-WT		TCGA-DM-A28A-01	129	1-MUT
				coadread_dfci_2016_3479	121	1-MUT		TCGA-DM-A28C-01	99	1-MUT
				coadread_dfci_2016_348	93	0-WT		TCGA-DM-A28E-01	87	1-MUT
				coadread_dfci_2016_3481	135	1-MUT		TCGA-DM-A28F-01	224	1-MUT
				coadread_dfci_2016_3483	120	1-MUT		TCGA-DM-A28G-01	109	1-MUT
				coadread_dfci_2016_3484	66	1-MUT		TCGA-DM-A28H-01	120	1-MUT
				coadread_dfci_2016_3485	94	1-MUT		TCGA-DM-A28K-01	101	1-MUT
				coadread_dfci_2016_3496	95	1-MUT		TCGA-DM-A28M-01	98	1-MUT
				coadread_dfci_2016_3498	796	0-WT		TCGA-DT-5265-01	81	0-WT
				coadread_dfci_2016_3502	108	1-MUT		TCGA-DY-A0XA-01	129	1-MUT
				coadread_dfci_2016_3503	938	1-MUT		TCGA-DY-A1DC-01	137	1-MUT
				coadread_dfci_2016_3506	113	1-MUT		TCGA-DY-A1DD-01	117	1-MUT
				coadread_dfci_2016_3508	111	1-MUT		TCGA-DY-A1DF-01	125	1-MUT
				coadread_dfci_2016_3509	77	1-MUT		TCGA-DY-A1DG-01	152	1-MUT
				coadread_dfci_2016_351	88	0-WT		TCGA-DY-A1H8-01	89	1-MUT
				coadread_dfci_2016_3512	21	0-WT		TCGA-EF-5830-01	67	1-MUT
				coadread_dfci_2016_3523	182	1-MUT		TCGA-EI-6506-01	122	1-MUT
				coadread_dfci_2016_352566	532	0-WT		TCGA-EI-6507-01	923	0-WT
				coadread_dfci_2016_3527	81	1-MUT		TCGA-EI-6508-01	102	1-MUT
				coadread_dfci_2016_3528	69	1-MUT		TCGA-EI-6509-01	51	1-MUT
				coadread_dfci_2016_3529	113	1-MUT		TCGA-EI-6510-01	99	1-MUT
				coadread_dfci_2016_352983	1052	0-WT		TCGA-EI-6511-01	77	1-MUT
				coadread_dfci_2016_353	80	0-WT		TCGA-EI-6512-01	115	1-MUT
				coadread_dfci_2016_3534	203	0-WT		TCGA-EI-6513-01	138	1-MUT
				coadread_dfci_2016_3535	818	1-MUT		TCGA-EI-6514-01	101	1-MUT
				coadread_dfci_2016_353622	80	1-MUT		TCGA-EI-6881-01	101	1-MUT
				coadread_dfci_2016_3539	127	1-MUT		TCGA-EI-6882-01	1211	1-MUT
				coadread_dfci_2016_354	792	1-MUT		TCGA-EI-6883-01	90	1-MUT
				coadread_dfci_2016_3542	184	0-WT		TCGA-EI-6884-01	104	1-MUT
				coadread_dfci_2016_354207	136	1-MUT		TCGA-EI-6885-01	94	1-MUT
				coadread_dfci_2016_3545	48	0-WT		TCGA-EI-6917-01	4924	1-MUT
				coadread_dfci_2016_3546	100	0-WT		TCGA-EI-7002-01	155	1-MUT
				coadread_dfci_2016_3549	167	0-WT		TCGA-EI-7004-01	85	0-WT
				coadread_dfci_2016_3557	84	1-MUT		TCGA-F4-6459-01	122	1-MUT
				coadread_dfci_2016_3558	112	0-WT		TCGA-F4-6460-01	125	1-MUT
				coadread_dfci_2016_356	55	0-WT		TCGA-F4-6461-01	136	1-MUT
				coadread_dfci_2016_3563	50	1-MUT		TCGA-F4-6463-01	69	1-MUT
				coadread_dfci_2016_358480	113	1-MUT		TCGA-F4-6569-01	117	1-MUT
				coadread_dfci_2016_359705	120	1-MUT		TCGA-F4-6570-01	1626	0-WT
				coadread_dfci_2016_3601	85	1-MUT		TCGA-F4-6703-01	529	0-WT
				coadread_dfci_2016_360138	142	1-MUT		TCGA-F4-6704-01	78	0-WT
				coadread_dfci_2016_3602	271	0-WT		TCGA-F4-6805-01	68	0-WT
				coadread_dfci_2016_3603	76	1-MUT		TCGA-F4-6806-01	101	1-MUT
				coadread_dfci_2016_3604	66	0-WT		TCGA-F4-6807-01	154	0-WT
				coadread_dfci_2016_3610	260	1-MUT		TCGA-F4-6808-01	123	1-MUT
				coadread_dfci_2016_3611	1239	0-WT		TCGA-F4-6809-01	148	1-MUT
				coadread_dfci_2016_3621	115	1-MUT		TCGA-F4-6854-01	114	0-WT
				coadread_dfci_2016_3632	148	1-MUT		TCGA-F4-6855-01	94	1-MUT
				coadread_dfci_2016_3637	124	0-WT		TCGA-F4-6856-01	963	1-MUT
				coadread_dfci_2016_3639	73	1-MUT		TCGA-F5-6464-01	82	1-MUT
				coadread_dfci_2016_3640	1157	1-MUT		TCGA-F5-6465-01	98	1-MUT
				coadread_dfci_2016_3641	1125	0-WT		TCGA-F5-6571-01	82	1-MUT
				coadread_dfci_2016_3643	1149	0-WT		TCGA-F5-6702-01	63	1-MUT
				coadread_dfci_2016_3644	155	0-WT		TCGA-F5-6810-01	111	1-MUT
				coadread_dfci_2016_3645	142	1-MUT		TCGA-F5-6811-01	83	1-MUT
				coadread_dfci_2016_3646	1396	0-WT		TCGA-F5-6812-01	87	1-MUT
				coadread_dfci_2016_3650	80	1-MUT		TCGA-F5-6813-01	122	1-MUT
				coadread_dfci_2016_3651	146	1-MUT		TCGA-F5-6814-01	9412	1-MUT
				coadread_dfci_2016_3653	450	1-MUT		TCGA-F5-6861-01	94	1-MUT
				coadread_dfci_2016_365383	118	0-WT		TCGA-F5-6863-01	69	1-MUT
				coadread_dfci_2016_3654	80	0-WT		TCGA-F5-6864-01	133	1-MUT
				coadread_dfci_2016_3658	1103	1-MUT		TCGA-G4-6293-01	102	1-MUT
				coadread_dfci_2016_3660	151	0-WT		TCGA-G4-6294-01	147	1-MUT
				coadread_dfci_2016_3665	103	1-MUT		TCGA-G4-6295-01	135	1-MUT
				coadread_dfci_2016_366793	82	1-MUT		TCGA-G4-6297-01	86	1-MUT
				coadread_dfci_2016_3668	130	1-MUT		TCGA-G4-6298-01	81	1-MUT
				coadread_dfci_2016_3669	265	1-MUT		TCGA-G4-6299-01	158	0-WT
				coadread_dfci_2016_3670	126	0-WT		TCGA-G4-6302-01	948	0-WT
				coadread_dfci_2016_3671	89	1-MUT		TCGA-G4-6303-01	84	1-MUT
				coadread_dfci_2016_3673	145	0-WT		TCGA-G4-6304-01	918	1-MUT
				coadread_dfci_2016_3674	131	1-MUT		TCGA-G4-6306-01	106	1-MUT
				coadread_dfci_2016_3676	743	0-WT		TCGA-G4-6307-01	71	1-MUT
				coadread_dfci_2016_3677	42	0-WT		TCGA-G4-6309-01	802	1-MUT
				coadread_dfci_2016_3678	102	0-WT		TCGA-G4-6311-01	123	1-MUT
				coadread_dfci_2016_368	912	0-WT		TCGA-G4-6315-01	132	1-MUT
				coadread_dfci_2016_3680	167	1-MUT		TCGA-G4-6317-01	85	1-MUT
				coadread_dfci_2016_3683	61	1-MUT		TCGA-G4-6320-01	1007	1-MUT
				coadread_dfci_2016_3690	1066	0-WT		TCGA-G4-6321-01	72	0-WT
				coadread_dfci_2016_3692	83	1-MUT		TCGA-G4-6322-01	81	1-MUT
				coadread_dfci_2016_3698	105	1-MUT		TCGA-G4-6323-01	90	1-MUT
				coadread_dfci_2016_3699	119	1-MUT		TCGA-G4-6586-01	1101	0-WT
				coadread_dfci_2016_3701	1359	1-MUT		TCGA-G4-6588-01	1940	0-WT
				coadread_dfci_2016_3704	461	0-WT		TCGA-G4-6626-01	118	1-MUT
				coadread_dfci_2016_3705	124	1-MUT		TCGA-G4-6627-01	97	1-MUT
				coadread_dfci_2016_3706	91	1-MUT		TCGA-G4-6628-01	1858	0-WT
				coadread_dfci_2016_3709	143	1-MUT		TCGA-G5-6641-01	93	1-MUT
				coadread_dfci_2016_3710	80	0-WT		TCGA-NH-A50T-01	120	1-MUT
				coadread_dfci_2016_3712	62	1-MUT		TCGA-NH-A50U-01	85	1-MUT
				coadread_dfci_2016_3714	147	1-MUT		TCGA-NH-A50V-01	145	1-MUT
				coadread_dfci_2016_372	231	1-MUT		TCGA-NH-A5IV-01	2366	1-MUT
				coadread_dfci_2016_3720	81	1-MUT		TCGA-NH-A6GA-01	84	1-MUT
				coadread_dfci_2016_3721	882	1-MUT		TCGA-NH-A6GB-01	145	1-MUT
				coadread_dfci_2016_3724	2063	1-MUT		TCGA-NH-A6GC-01	115	0-WT
				coadread_dfci_2016_3725	134	1-MUT		TCGA-NH-A8F7-01	118	1-MUT
				coadread_dfci_2016_3726	123	1-MUT		TCGA-NH-A8F8-01	102	1-MUT
				coadread_dfci_2016_3729	1391	0-WT		TCGA-QG-A5YV-01	162	1-MUT
				coadread_dfci_2016_374	144	1-MUT		TCGA-QG-A5YW-01	146	0-WT
				coadread_dfci_2016_378	134	1-MUT		TCGA-QG-A5YX-01	79	0-WT
				coadread_dfci_2016_390	842	0-WT		TCGA-QG-A5Z1-01	94	1-MUT
				coadread_dfci_2016_391	110	0-WT		TCGA-QG-A5Z2-01	1023	1-MUT
				coadread_dfci_2016_402	253	1-MUT		TCGA-QL-A97D-01	210	1-MUT
				coadread_dfci_2016_405	107	1-MUT		TCGA-RU-A8FL-01	125	1-MUT
				coadread_dfci_2016_407	517	0-WT		TCGA-SS-A7HO-01	145	1-MUT
				coadread_dfci_2016_412	209	0-WT		TCGA-T9-A92H-01	158	0-WT
				coadread_dfci_2016_418	135	1-MUT		TCGA-WS-AB45-01	2499	1-MUT
				coadread_dfci_2016_419	182	0-WT
				coadread_dfci_2016_42	156	1-MUT
				coadread_dfci_2016_423	111	1-MUT
				coadread_dfci_2016_426	155	0-WT
				coadread_dfci_2016_429	126	1-MUT
				coadread_dfci_2016_43	90	1-MUT
				coadread_dfci_2016_430	192	0-WT
				coadread_dfci_2016_437	185	0-WT
				coadread_dfci_2016_442	126	1-MUT
				coadread_dfci_2016_4430	763	0-WT
				coadread_dfci_2016_444	293	1-MUT
				coadread_dfci_2016_4491	166	1-MUT
				coadread_dfci_2016_4500	915	0-WT
				coadread_dfci_2016_4503	177	1-MUT
				coadread_dfci_2016_4505	134	1-MUT
				coadread_dfci_2016_4506	120	1-MUT
				coadread_dfci_2016_4508	228	1-MUT
				coadread_dfci_2016_4514	344	1-MUT
				coadread_dfci_2016_4519	88	1-MUT
				coadread_dfci_2016_4520	137	0-WT
				coadread_dfci_2016_4522	82	1-MUT
				coadread_dfci_2016_4525	204	1-MUT
				coadread_dfci_2016_4526	91	1-MUT
				coadread_dfci_2016_4529	114	1-MUT
				coadread_dfci_2016_4533	102	1-MUT
				coadread_dfci_2016_4534	174	1-MUT
				coadread_dfci_2016_4536	154	1-MUT
				coadread_dfci_2016_4537	87	1-MUT
				coadread_dfci_2016_4538	312	1-MUT
				coadread_dfci_2016_458	779	1-MUT
				coadread_dfci_2016_46	202	1-MUT
				coadread_dfci_2016_461	114	0-WT
				coadread_dfci_2016_462	334	0-WT
				coadread_dfci_2016_463	290	0-WT
				coadread_dfci_2016_464	42	1-MUT
				coadread_dfci_2016_471	158	1-MUT
				coadread_dfci_2016_475	62	1-MUT
				coadread_dfci_2016_485	286	1-MUT
				coadread_dfci_2016_491	135	1-MUT
				coadread_dfci_2016_492	196	0-WT
				coadread_dfci_2016_496	110	0-WT
				coadread_dfci_2016_497	198	0-WT
				coadread_dfci_2016_498	207	1-MUT
				coadread_dfci_2016_50	175	0-WT
				coadread_dfci_2016_504	166	0-WT
				coadread_dfci_2016_519	146	1-MUT
				coadread_dfci_2016_521	59	1-MUT
				coadread_dfci_2016_523	1125	0-WT
				coadread_dfci_2016_546	1174	0-WT
				coadread_dfci_2016_55	932	1-MUT
				coadread_dfci_2016_561	232	0-WT
				coadread_dfci_2016_578	3881	1-MUT
				coadread_dfci_2016_587	76	0-WT
				coadread_dfci_2016_593	4272	1-MUT
				coadread_dfci_2016_60	1217	0-WT
				coadread_dfci_2016_603	142	0-WT
				coadread_dfci_2016_604	106	1-MUT
				coadread_dfci_2016_605	515	0-WT
				coadread_dfci_2016_607	121	1-MUT
				coadread_dfci_2016_610	139	1-MUT
				coadread_dfci_2016_613	535	0-WT
				coadread_dfci_2016_615	114	1-MUT
				coadread_dfci_2016_62	334	1-MUT
				coadread_dfci_2016_621	171	1-MUT
				coadread_dfci_2016_627	111	1-MUT
				coadread_dfci_2016_628	214	1-MUT
				coadread_dfci_2016_631	72	1-MUT
				coadread_dfci_2016_636	196	1-MUT
				coadread_dfci_2016_640	101	0-WT
				coadread_dfci_2016_645	72	1-MUT
				coadread_dfci_2016_647	199	1-MUT
				coadread_dfci_2016_649	128	0-WT
				coadread_dfci_2016_657	86	0-WT
				coadread_dfci_2016_66	72	0-WT
				coadread_dfci_2016_662	251	1-MUT
				coadread_dfci_2016_663	66	0-WT
				coadread_dfci_2016_676	203	1-MUT
				coadread_dfci_2016_677	314	1-MUT
				coadread_dfci_2016_68	1548	0-WT
				coadread_dfci_2016_680	109	0-WT
				coadread_dfci_2016_683	922	0-WT
				coadread_dfci_2016_687	275	1-MUT
				coadread_dfci_2016_688	124	1-MUT
				coadread_dfci_2016_691	152	0-WT
				coadread_dfci_2016_693	76	0-WT
				coadread_dfci_2016_694	180	0-WT
				coadread_dfci_2016_70	55	1-MUT
				coadread_dfci_2016_73	188	0-WT
				coadread_dfci_2016_84	462	0-WT
				coadread_dfci_2016_92	978	0-WT
				coadread_dfci_2016_93	155	1-MUT
