# Supplementary material for: Phenotypic Heterogeneity Analysis of APC-Mutant Colon Cancer by Proteomics and Phosphoproteomics Identifies RAI14 as a Key Prognostic Determinant in East Asians and Westerners
Source: Mol Cell Proteomics. 2023 Mar 18;22(5):100532. doi: 10.1016/j.mcpro.2023.100532 (PMC10148045; doi:10.1016/j.mcpro.2023.100532)
Supplement: Supplemental Table S3 [file mmc3.xlsx]

## Sheet: Summary
Supplementary tables
Fig 2a: Overall survival data related to figure 2a.

## Sheet: Fig 2a
Genome ID	OS_STATUS	OS_MONTHS	Subtype
Y15	1:DECEASED	15.43	mAPC-I
Y89	0:LIVING	101.97	mAPC-I
Y99	1:DECEASED	7	mAPC-I
Y25	1:DECEASED	11.8	mAPC-II
Y103	1:DECEASED	23	mAPC-II
Y105	0:LIVING	98.87	mAPC-I
Y109	0:LIVING	98.7	mAPC-I
Y113	0:LIVING	98.47	mAPC-I
Y33	1:DECEASED	61.23	mAPC-II
Y35	1:DECEASED	62	mAPC-II
Y41	1:DECEASED	37	mAPC-II
Y115	0:LIVING	98.03	mAPC-I
Y119	1:DECEASED	4	mAPC-I
Y121	1:DECEASED	44	mAPC-II
Y123	0:LIVING	97.77	mAPC-I
Y125	0:LIVING	97.73	mAPC-I
Y127	1:DECEASED	96.07	mAPC-I
Y129	0:LIVING	97.27	mAPC-I
Y43	1:DECEASED	28	mAPC-II
Y133	0:LIVING	96.83	mAPC-I
Y139	0:LIVING	96.1	mAPC-I
Y53	0:LIVING	95.6	mAPC-II
Y55	0:LIVING	95.47	mAPC-II
Y143	1:DECEASED	14	mAPC-II
Y145	1:DECEASED	11	mAPC-II
Y57	1:DECEASED	62	mAPC-II
Y147	1:DECEASED	51.3	mAPC-I
Y61	0:LIVING	89.83	mAPC-II
Y149	0:LIVING	89.37	mAPC-I
Y153	1:DECEASED	1.93	mAPC-II
Y79	0:LIVING	106.8	mAPC-I
Y69	0:LIVING	84.7	mAPC-II
Y159	1:DECEASED	26	mAPC-II
Y11	1:DECEASED	16.6	mAPC-II
Y13	1:DECEASED	15	mAPC-II
