# Supplementary material for: Phenotypic Heterogeneity Analysis of APC-Mutant Colon Cancer by Proteomics and Phosphoproteomics Identifies RAI14 as a Key Prognostic Determinant in East Asians and Westerners
Source: Mol Cell Proteomics. 2023 Mar 18;22(5):100532. doi: 10.1016/j.mcpro.2023.100532 (PMC10148045; doi:10.1016/j.mcpro.2023.100532)
Supplement: Supplemental Table S5 [file mmc5.xlsx]

## Sheet: Summary
Supplementary tables
Fig 4a: Mean importance of proteins and phosphosites.
Fig 4b,d,g: Adjusted intensity of top 15 proteins from WCH cohort.
Fig 4c,e,h: Adjusted intensity of top 15 proteins from CPTAC cohort except one which didn't identified in CPTAC cohort.
Fig 4 i: RAI14 adjusted intensity with survival data from WCH cohort.
Fig 4 j: RAI14 abundance (z-score) from WCH cohort.
Fig 4 k: RAI14 abundance (z-score) from CPTAC cohort.

## Sheet: Fig 4a
ID	Gene	imp_mean_dec	imp_mean_dec_ind
Q9P0K7	RAI14	0.022391	652
Q9HBL7	PLGRKT	0.0221411	613
Q8IYB3_S685	SRRM1_S685	0.0168548	820
O14975	SLC27A2	0.0136397	28
Q9UGM5	FETUB	0.00733649	659
Q9GZT8	NIF3L1	0.00700175	594
Q8WXI4	ACOT11	0.00694196	516
Q9UKU9	ANGPTL2	0.0057828	670
P00748	F12	0.00574832	101
Q9NWU5	MRPL22	0.00557244	641
Q9Y4D1	DAAM1	0.00542762	694
P16422	EPCAM	0.00490211	175
Q13247_S303	SRSF6_S303	0.00463979	772
Q9HC35	EML4	0.00463252	615
Q8NBQ5	HSD17B11	0.00442144	489
Q16643_S142	DBN1_S142	0.00429697	793
Q8TE67_S557	EPS8L3_S557	0.00418916	829
Q9NPQ8	RIC8A	0.00404618	623
P22307	SCP2	0.00376087	197
Q99442_S335	SEC62_S335	0.00352198	843
Q99487	PAFAH2	0.0034348	569
P35221	CTNNA1	0.00340633	245
Q16643	DBN1	0.0033065	402
P04792_S15	HSPB1_S15	0.00305252	722
P02765_S138	AHSG_S138	0.00292087	720
O95817	BAG3	0.00288554	93
P50479	PDLIM4	0.00258228	286
P21810	BGN	0.00212608	195
Q8TE67	EPS8L3	0.00205789	505
Q16527	CSRP2	0.00202435	400
Q9P2E9_S573	RRBP1_S573	0.00197364	867
Q3V6T2	CCDC88A	0.00196434	411
Q8TF65	GIPC2	0.00188248	507
P60660	MYL6	0.00182697	315
Q9BUP3	HTATIP2	0.00170687	585
Q12974	PTP4A2	0.00169035	359
O14498	ISLR	0.00160954	20
Q8TEB1	DCAF11	0.00147687	506
Q96PD5	PGLYRP2	0.00145845	561
Q9UQ35_T1472	SRRM2_T1472	0.00145251	878
P01833	PIGR	0.00143128	109
P29466	CASP1	0.00134662	230
Q9ULV0	MYO5B	0.00119488	676
P01859	IGHG2	0.0011754	110
P05023	ATP1A1	0.00117508	127
Q14651	PLS1	0.00114894	386
P01042	KNG1	0.0010603	107
A0AV96	RBM47	0.00104181	2
Q92903	CDS1	0.000998432	527
O43294_S194	TGFB1I1_S194	0.00096384	709
Q16698	DECR1	0.000961822	404
P18077	RPL35A	0.000954878	183
O15393	TMPRSS2	0.000898248	32
Q14151_S513	SAFB2_S513	0.000823269	782
Q8WVQ1	CANT1	0.00079682	512
O60504	SORBS3	0.000781752	52
P50416	CPT1A	0.000591934	284
P01019	AGT	0.000590749	105
P31749	AKT1	0.000587401	238
Q643R3	LPCAT4	0.000579329	429
P02751	FN1	0.000575998	118
Q9H115	NAPB	0.000542946	601
Q5VZK9	CARMIL1	0.000538042	428
P25098_S670	ADRBK1_S670	0.000528591	738
Q13825	AUH	0.000520563	377
P36955	SERPINF1	0.000514199	252
Q07866	KLC1	0.000498156	351
Q96K49	TMEM87B	0.000494204	558
Q8IYB7	DIS3L2	0.000491204	478
O94887	FARP2	0.000491004	80
Q96JB5	CDK5RAP3	0.000489148	557
Q9NSY2	STARD5	0.000476406	632
Q13595	TRA2A	0.00047546	374
P09001	MRPL3	0.000473622	149
A6NGC4_S235	TLCD2_S235	0.000469558	703
Q9ULP9	TBC1D24	0.000462226	674
O94832	MYO1D	0.000439701	78
O60547	GMDS	0.000436159	53
P19827	ITIH1	0.00039575	189
O75477	ERLIN1	0.000390451	66
Q08426	EHHADH	0.000384664	352
Q3KQU3	MAP7D1	0.000370976	409
P05026	ATP1B1	0.000359846	128
P22695	UQCRC2	0.000357282	198
P10109	FDX1	0.000353058	153
Q15418	RPS6KA1	0.000352699	395
P51649	ALDH5A1	0.000348439	292
Q9Y5Y6	ST14	0.000334434	697
P43652	AFM	0.000334007	263
O14558	HSPB6	0.000333673	21
Q8IUX7	AEBP1	0.000323771	470
P06681	C2	0.000320264	135
P46778	RPL21	0.000316627	265
Q9Y6N5	SQOR	0.000312196	700
O75306	NDUFS2	0.000310369	62
Q53TN4	CYBRD1	0.00030814	418
O43520	ATP8B1	0.000297694	41
Q8NBF6	AVL9	0.000281092	488
P07948	LYN	0.000277438	144
Q99607_S188	ELF4_S188	0.000274053	845
Q8IVF2_S260	AHNAK2_S260	0.000265344	818
P02647	APOA1	0.0002478	115
P02774	GC	0.000246745	120
O75874	IDH1	0.000240095	70
Q8WUD1	RAB2B	0.000238251	509
P09651_S6	HNRNPA1_S6	0.000237174	728
P61026	RAB10	0.000235972	318
O94880	PHF14	0.000234679	79
P53992	SEC24C	0.000234011	303
P23142	FBLN1	0.000232024	200
P53367	ARFIP1	0.000231902	299
P54803	GALC	0.000231007	306
Q93062	RBPMS	0.000230861	529
P16401	H1-5	0.000230839	174
Q8IYB5	SMAP1	0.000222143	477
Q14315_S954	FLNC_S954	0.000221101	785
Q9HBL0_S1381	TNS1_S1381	0.000219145	857
Q96I15_S129	SCLY_S129	0.000217906	840
P25788	PSMA3	0.000214847	210
Q92804_S375	TAF15_S375	0.000212148	835
Q53GD3	SLC44A4	0.000211297	415
Q9UBC5	MYO1A	0.000205662	656
Q14766	LTBP1	0.000200384	388
P34741_S187	SDC2_S187	0.000195025	742
P13797_S339	PLS3_S339	0.00019343	733
P42694_S1126	HELZ_S1126	0.000190751	746
Q9NZ01	TECR	0.00018543	645
Q96KP4	CNDP2	0.00018443	559
Q9HD33	MRPL47	0.000178468	620
Q8NFW8	CMAS	0.000176628	496
P23786	CPT2	0.000167331	202
Q12864	CDH17	0.000161092	357
O43427	FIBP	0.00016087	39
Q16706	MAN2A1	0.000153875	405
Q3SYC2	MOGAT2	0.00015343	410
O43676	NDUFB3	0.000152426	42
Q15121	PEA15	0.000151422	392
P20674	COX5A	0.00015111	190
Q5R3I4	TTC38	0.000149278	421
Q9P0M9	MRPL27	0.000149254	653
P33176_S933	KIF5B_S933	0.000141302	741
Q92851	CASP10	0.000137944	525
Q8NCG7	DAGLB	0.000137759	490
O14818	PSMA7	0.000136906	26
Q8NEU8	APPL2	0.000135713	492
Q13185_S93	CBX3_S93	0.000135308	771
O43772	SLC25A20	0.000132549	45
P13611	VCAN	0.000130953	159
Q96BI1	SLC22A18	0.0001307	538
P29972	AQP1	0.000128598	233
Q7Z7K0	CMC1	0.00012584	459
Q9Y512	SAMM50	0.000125356	696
O60831	PRAF2	0.000124837	56
P07358	C8B	0.0001241	141
Q13057	COASY	0.00012357	362
P82930	MRPS34	0.000122393	333
Q9BQG2	NUDT12	0.000121863	581
O15195	VILL	0.000121572	31
Q9UKU7	ACAD8	0.00011989	669
O95967	EFEMP2	0.000119332	94
P01701	IGLV1-51	0.000118658	108
Q9NUU6	OTULINL	0.000118283	636
P02461	COL3A1	0.000116647	114
P25325	MPST	0.000112746	206
Q09666_S559	AHNAK_S559	0.000110487	767
Q96EY7	PTCD3	0.000109963	544
O15484	CAPN5	0.000108615	36
Q14624	ITIH4	0.000106173	385
O75251	NDUFS7	0.000105722	61
O95425_S261	SVIL_S261	0.000104867	712
Q9NXA8	SIRT5	0.000103222	642
O75882	ATRN	9.88e-05	71
P02750	LRG1	9.74e-05	117
Q9Y680	FKBP7	9.62e-05	698
P30876	POLR2B	9.51e-05	235
P02790	HPX	9.36e-05	122
P46779	RPL28	9.16e-05	266
P18621	RPL17	8.89e-05	185
Q5SYB0	FRMPD1	8.72e-05	422
Q05655	PRKCD	8.51e-05	346
P53007	SLC25A1	8.47e-05	298
P04075_T37	ALDOA_T37	8.38e-05	721
Q99795	GPA33	8.37e-05	576
O00291	HIP1	8.35e-05	11
Q96HC4	PDLIM5	8.21e-05	549
Q13523_S431	PRPF4B_S431	8.2e-05	779
P28065	PSMB9	8.2e-05	221
P31040	SDHA	8.2e-05	236
P00751	CFB	8.06e-05	102
P02787	TF	8.02e-05	121
P25774	CTSS	7.87e-05	208
P27816	MAP4	7.83e-05	218
Q8TDH9	BLOC1S5	7.76e-05	503
Q9UHD8	SEPTIN9	7.3e-05	661
Q96T60	PNKP	7.3e-05	566
Q5UIP0_S782	RIF1_S782	7.28e-05	798
P28070	PSMB4	7.23e-05	224
Q9UQ35_T792	SRRM2_T792	7.15e-05	880
P35442	THBS2	7.13e-05	247
Q92600	CNOT9	6.98e-05	519
O43294_S137	TGFB1I1_S137	6.94e-05	708
Q6UXG2	ELAPOR1	6.82e-05	443
Q6Y7W6_S236	GIGYF2_S236	6.78e-05	806
Q6DKJ4	NXN	6.67e-05	430
P02652	APOA2	6.59e-05	116
Q9UJY5	GGA1	6.47e-05	666
Q8N9N7	LRRC57	6.46e-05	486
O60229	KALRN	6.39e-05	50
P24844	MYL9	6.37e-05	203
P00736	C1R	6.37e-05	100
Q13449	LSAMP	6.32e-05	368
Q12884	FAP	6.32e-05	358
Q16762	TST	6.2e-05	407
O75695	RP2	6.1e-05	69
Q13247_S316	SRSF6_S316	6.01e-05	773
P02452	COL1A1	5.89e-05	113
O14791	APOL1	5.8e-05	25
Q8WWI1_S751	LMO7_S751	5.74e-05	830
P25311	AZGP1	5.71e-05	205
P50454	SERPINH1	5.67e-05	285
Q8WWV3	RTN4IP1	5.64e-05	514
Q92743	HTRA1	5.62e-05	523
O43293	DAPK3	5.52e-05	38
P49721	PSMB2	5.37e-05	276
O95139	NDUFB6	5.31e-05	83
Q9NUQ2	AGPAT5	5.2e-05	635
O43684	BUB3	5.14e-05	43
Q9UMS6_S691	SYNPO2_S691	5.06e-05	874
P62249	RPS16	4.99e-05	324
P04792_S82	HSPB1_S82	4.84e-05	723
P51690	ARSL	4.83e-05	295
O95425_S245	SVIL_S245	4.7e-05	711
Q14195_T509	DPYSL3_T509	4.63e-05	783
Q9H4A3	WNK1	4.54e-05	607
Q99715	COL12A1	4.52e-05	575
O94903	PLPBP	4.5e-05	81
P56378	ATP5MJ	4.48e-05	311
Q14116	IL18	4.43e-05	380
P78356	PIP4K2B	4.4e-05	328
O95340	PAPSS2	4.39e-05	88
Q9UBG0_S1457	MRC2_S1457	4.38e-05	869
Q9Y4K1	CRYBG1	4.38e-05	695
O94905	ERLIN2	4.37e-05	82
P09486	SPARC	4.34e-05	151
Q8N3F8_S640	MICALL1_S640	4.26e-05	822
Q96HN2	AHCYL2	4.23e-05	551
Q00325	SLC25A3	4.21e-05	337
O15120	AGPAT2	4.19e-05	29
Q13011	ECH1	4.19e-05	361
P62995_T201	TRA2B_T201	4.19e-05	754
Q96LZ7	RMDN2	4.15e-05	560
Q9BTY2	FUCA2	4.12e-05	583
Q9H2P9	DPH5	4.06e-05	605
P53597	SUCLG1	4.06e-05	300
Q13576	IQGAP2	4.04e-05	373
Q06033	ITIH3	4.01e-05	347
P62244	RPS15A	4.01e-05	323
P02760	AMBP	3.98e-05	119
Q8NFV4	ABHD11	3.96e-05	495
Q9GZZ9	UBA5	3.94e-05	595
P99999	CYCS	3.94e-05	336
Q6ZNC8	MBOAT1	3.84e-05	447
P38571	LIPA	3.8e-05	255
Q8NE62	CHDH	3.79e-05	491
Q96HH6	TMEM19	3.78e-05	550
Q9H0U6	MRPL18	3.69e-05	600
Q8TE67_S205	EPS8L3_S205	3.67e-05	828
Q92506	HSD17B8	3.63e-05	518
P08697	SERPINF2	3.54e-05	148
Q6PJT7_S343	ZC3H14_S343	3.51e-05	803
P82675	MRPS5	3.47e-05	332
P15954	COX7C	3.45e-05	170
P03952	KLKB1	3.45e-05	124
Q14249	ENDOG	3.44e-05	383
Q86VU5	COMTD1	3.38e-05	462
Q14541_S121	HNF4G_S121	3.37e-05	786
O14936	CASK	3.36e-05	27
P09327_S366	VIL1_S366	3.33e-05	727
P17858	PFKL	3.32e-05	182
Q6P2Q9	PRPF8	3.3e-05	437
Q01581_S495	HMGCS1_S495	3.27e-05	758
P22792	CPN2	3.27e-05	199
P25786	PSMA1	3.27e-05	209
P01023	A2M	3.25e-05	106
P82650	MRPS22	3.24e-05	331
Q13428_S1471	TCOF1_S1471	3.23e-05	776
Q9BZR8	BCL2L14	3.21e-05	591
P49326	FMO5	3.15e-05	273
Q9ULA0	DNPEP	3.15e-05	672
O60701	UGDH	3.15e-05	55
Q6P1Q0	LETMD1	3.11e-05	435
Q12981	BNIP1	3.11e-05	360
Q8TCT8	SPPL2A	3.09e-05	499
Q92989	CLP1	3.06e-05	528
Q9HBB8	CDHR5	3.06e-05	611
Q92484	SMPDL3A	3.06e-05	517
Q96BQ1	FAM3D	3.05e-05	539
P29475	NOS1	3.04e-05	231
Q8IXK2	GALNT12	2.99e-05	476
P04843	RPN1	2.98e-05	126
Q13561	DCTN2	2.98e-05	372
Q6P1X6	C8orf82	2.96e-05	436
P15169	CPN1	2.96e-05	167
Q9Y3I0	RTCB	2.93e-05	692
Q9NQC3_S107	RTN4_S107	2.93e-05	859
P07237	P4HB	2.91e-05	138
P05165	PCCA	2.87e-05	131
P18440	NAT1	2.82e-05	184
Q9NUY8	TBC1D23	2.8e-05	637
Q9BST9_S106	RTKN_S106	2.71e-05	849
Q9NVS2	MRPS18A	2.67e-05	638
P13671	C6	2.67e-05	161
Q9Y6N9	USH1C	2.66e-05	701
Q14289	PTK2B	2.65e-05	384
O75438	NDUFB1	2.63e-05	65
Q9UKL6	PCTP	2.63e-05	668
Q03252_S422	LMNB2_S422	2.63e-05	763
P56470	LGALS4	2.61e-05	312
O95486	SEC24A	2.61e-05	90
Q13303_S112	KCNAB2;KCNAB1_S112	2.58e-05	774
O00244	ATOX1	2.55e-05	8
Q02083	NAAA	2.55e-05	343
Q76MJ5	ERN2	2.54e-05	449
P16219	ACADS	2.53e-05	172
Q5VV41	ARHGEF16	2.53e-05	427
P43304	GPD2	2.52e-05	262
P08123	COL1A2	2.47e-05	145
Q9HBL0_S1177	TNS1_S1177	2.44e-05	856
P46952	HAAO	2.43e-05	268
Q6WCQ1	MPRIP	2.43e-05	444
P25789	PSMA4	2.42e-05	211
Q8N6Q3	CD177	2.41e-05	483
Q9NZN5	ARHGEF12	2.41e-05	651
P27918	CFP	2.39e-05	219
O75688	PPM1B	2.38e-05	68
P07148_S56	FABP1_S56	2.36e-05	724
P17706	PTPN2	2.34e-05	180
Q6UWM9	UGT2A3	2.34e-05	441
P23588_S504	EIF4B_S504	2.33e-05	737
Q8TD06	AGR3	2.32e-05	500
A8K7I4	CLCA1	2.31e-05	4
Q8IXT5_S280	RBM12B_S280	2.31e-05	819
Q9NTJ5	SACM1L	2.31e-05	633
P08236	GUSB	2.29e-05	146
O00182	LGALS9	2.25e-05	6
Q96IJ6	GMPPA	2.25e-05	553
P53634	CTSC	2.22e-05	301
Q9Y2R5	MRPS17	2.21e-05	687
Q96EK6	GNPNAT1	2.14e-05	543
Q8TCJ2	STT3B	2.1e-05	498
P35754	GLRX	2.09e-05	251
P16885	PLCG2	2.08e-05	178
P27797	CALR	2.07e-05	217
P00734	F2	2.05e-05	99
Q9P1Y6_S1034	PHRF1_S1034	2.04e-05	864
Q96I99	SUCLG2	2.04e-05	552
Q9NRX2	MRPL17	2.03e-05	630
Q9UQ35_S894	SRRM2_S894	2.03e-05	876
Q53FZ2	ACSM3	2.03e-05	414
P49748	ACADVL	2.02e-05	277
P62701	RPS4X	2.01e-05	325
P49821	NDUFV1	1.99e-05	280
Q15291	RBBP5	1.99e-05	393
Q86SF2	GALNT7	1.98e-05	460
Q9Y2W1_S698	THRAP3_S698	1.95e-05	882
P28062	PSMB8	1.92e-05	220
P08559_S293	PDHA1;PDHA2_S293	1.92e-05	726
Q9NR99	MXRA5	1.88e-05	628
P50135	HNMT	1.88e-05	281
P61006	RAB8A	1.87e-05	316
P01860	IGHG3	1.86e-05	111
P12104	FABP2	1.84e-05	158
Q01469	FABP5	1.84e-05	341
P34913	EPHX2	1.82e-05	244
O94830	DDHD2	1.8e-05	77
Q9Y2D5	AKAP2	1.79e-05	684
Q8TD43	TRPM4	1.76e-05	502
Q9Y6N7_S940	ROBO1_S940	1.76e-05	888
Q05084	ICA1	1.76e-05	345
Q9NWB6_S77	ARGLU1_S77	1.75e-05	861
Q9NRY5	FAM114A2	1.75e-05	631
Q14699_S199	RFTN1_S199	1.75e-05	788
Q9H0U3	MAGT1	1.73e-05	598
Q9NRV9	HEBP1	1.73e-05	629
O00629	KPNA4	1.72e-05	17
Q9Y6B6	SAR1B	1.72e-05	699
Q8WXH0	SYNE2	1.72e-05	515
P05156	CFI	1.7e-05	130
Q86Y39	NDUFA11	1.7e-05	466
P13797	PLS3	1.69e-05	164
P42025	ACTR1B	1.69e-05	259
Q6NUM9	RETSAT	1.68e-05	432
Q9NNW7	TXNRD2	1.68e-05	621
P09326	CD48	1.67e-05	150
P50395	GDI2	1.67e-05	282
Q6ZUT6_S201	C15orf52_S201	1.67e-05	809
O43852	CALU	1.67e-05	47
Q6PGP7	TTC37	1.65e-05	438
P61019	RAB2A	1.63e-05	317
O94819	KBTBD11	1.61e-05	76
P30039	PBLD	1.6e-05	234
Q99497	PARK7	1.6e-05	570
Q4L180_S791	FILIP1L_S791	1.58e-05	794
P14550	AKR1A1	1.58e-05	165
Q99856_S101	ARID3A_S101	1.57e-05	846
O60218	AKR1B10	1.53e-05	49
P19801	AOC1	1.52e-05	188
Q06136	KDSR	1.5e-05	348
Q99571	P2RX4	1.5e-05	572
P21912	SDHB	1.48e-05	196
P35475	IDUA	1.47e-05	248
P51532_S1452	SMARCA4_S1452	1.47e-05	748
Q14CN2	CLCA4	1.46e-05	391
Q6P1A2	LPCAT3	1.46e-05	434
Q6RW13	AGTRAP	1.45e-05	439
Q969E2	SCAMP4	1.45e-05	532
P98175_S89	RBM10_S89	1.44e-05	756
O43866	CD5L	1.44e-05	48
O75175	CNOT3	1.42e-05	59
Q9HBL0_T860	TNS1_T860	1.41e-05	858
Q9UI09	NDUFA12	1.39e-05	663
Q9H845	ACAD9	1.39e-05	609
Q969Z3	MTARC2	1.38e-05	534
P06865	HEXA	1.38e-05	136
Q5TBB1	RNASEH2B	1.36e-05	424
Q14697	GANAB	1.35e-05	387
Q16666	IFI16	1.35e-05	403
Q01459	CTBS	1.34e-05	340
P51659	HSD17B4	1.34e-05	293
Q14002	CEACAM7	1.32e-05	378
Q96AY3	FKBP10	1.3e-05	537
Q8WWM7_S111	ATXN2L_S111	1.3e-05	831
P19388	POLR2E	1.3e-05	186
Q93099	HGD	1.29e-05	530
P20908	COL5A1	1.29e-05	193
O76024	WFS1	1.28e-05	73
P07339	CTSD	1.27e-05	140
Q9Y315	DERA	1.26e-05	688
Q9UPW6	SATB2	1.23e-05	681
Q9NZA1	CLIC5	1.22e-05	647
Q86V15_S57	CASZ1_S57	1.19e-05	813
O95219	SNX4	1.19e-05	87
O75964	ATP5MG	1.18e-05	72
Q9NQ66	PLCB1	1.18e-05	626
Q8IU81_S453	IRF2BP1_S453	1.17e-05	816
Q96PU5	NEDD4L	1.17e-05	562
Q01844	EWSR1	1.15e-05	342
Q7L2H7	EIF3M	1.14e-05	451
Q15555_S200	MAPRE2_S200	1.14e-05	792
P16949	STMN1	1.13e-05	179
Q9NX40_S123	OCIAD1_S123	1.11e-05	863
Q7Z6M4	MTERF4	1.11e-05	458
Q9UBL3_S623	ASH2L_S623	1.1e-05	870
P10412_S36	HIST1H1E;HIST1H1D;HIST1H1C_S36	1.09e-05	731
Q6NZI2_S167	PTRF_S167	1.08e-05	802
P62072	TIMM10	1.08e-05	322
P48556_S106	PSMD8_S106	1.07e-05	747
P28340	POLD1	1.07e-05	225
P14625	HSP90B1	1.06e-05	166
P51159	RAB27A	1.06e-05	289
O00743	PPP6C	1.02e-05	18
P51580	TPMT	1.02e-05	290
Q9H0U4	RAB1B	1.02e-05	599
O75582	RPS6KA5	1.01e-05	67
Q53EL6_S457	PDCD4_S457	1.01e-05	795
Q9UQ35_S1869	SRRM2_S1869	9.96e-06	875
P35625	TIMP3	9.96e-06	250
Q9BPW8	NIPSNAP1	9.92e-06	579
P41240	CSK	9.91e-06	258
P51003	PAPOLA	9.69e-06	288
P38117	ETFB	9.68e-06	254
Q6ZRV2_S914	FAM83H_S914	9.67e-06	808
Q53GS9	USP39	9.66e-06	416
P49754	VPS41	9.58e-06	278
O14732	IMPA2	9.53e-06	23
P00918	CA2	9.53e-06	104
Q9H3Q3	GAL3ST2	9.49e-06	606
Q04726_S286	TLE3_S286	9.38e-06	764
Q9H1C4	UNC93B1	9.34e-06	603
O00267	SUPT5H	9.19e-06	9
O96019_S233	ACTL6A_S233	9.12e-06	716
P80404	ABAT	9.1e-06	330
Q9Y3B3	TMED7	9.07e-06	691
P15289	ARSA	9.06e-06	168
Q08999_S952	RBL2_S952	9.04e-06	766
Q99519	NEU1	9.02e-06	571
Q96F15	GIMAP5	9.02e-06	546
P80365	HSD11B2	8.95e-06	329
Q6UWP2	DHRS11	8.92e-06	442
Q96C23	GALM	8.72e-06	542
P98175_S723	RBM10_S723	8.63e-06	755
Q9H7D0	DOCK5	8.61e-06	608
P27707	DCK	8.52e-06	216
Q14739_S97	LBR_S97	8.5e-06	789
Q13526	PIN1	8.44e-06	371
P19652	ORM2	8.35e-06	187
O60664	PLIN3	8.34e-06	54
P39687	ANP32A	8.2e-06	256
O00468	AGRN	8.2e-06	13
Q14155	ARHGEF7	8.05e-06	382
O95168	NDUFB4	8.03e-06	85
O00194	RAB27B	8.02e-06	7
Q9UQ88_T583	CDK11A_T583	7.96e-06	881
P52566	ARHGDIB	7.88e-06	297
P10586	PTPRF	7.87e-06	154
P34896	SHMT1	7.86e-06	243
P11166	SLC2A1	7.76e-06	156
P05387	RPLP2	7.73e-06	132
O76070	SNCG	7.69e-06	74
Q08AF3	SLFN5	7.67e-06	353
Q7LG56	RRM2B	7.6e-06	456
Q8N8N7	PTGR2	7.51e-06	485
Q8IWT6	LRRC8A	7.5e-06	473
P16615	ATP2A2	7.45e-06	177
O14773	TPP1	7.31e-06	24
P11310	ACADM	7.3e-06	157
Q92888	ARHGEF1	7.28e-06	526
Q8IU81_S66	IRF2BP1_S66	7.24e-06	817
O94768	STK17B	7.23e-06	75
P54725	RAD23A	7.19e-06	305
Q9H0E2	TOLLIP	7.14e-06	597
P07686	HEXB	7.13e-06	143
Q13232	NME3	7.1e-06	365
Q9BY44_S506	EIF2A_S506	7.06e-06	851
Q9ULH1	ASAP1	7.06e-06	673
P07384	CAPN1	7.02e-06	142
Q9Y3A6	TMED5	7e-06	690
Q16270	IGFBP7	6.92e-06	398
P32929	CTH	6.92e-06	239
Q9BX97	PLVAP	6.88e-06	588
Q86XP3	DDX42	6.81e-06	465
P49720	PSMB3	6.75e-06	275
Q4G0F5	VPS26B	6.73e-06	413
P50995	ANXA11	6.73e-06	287
Q6ZMB0	B3GNT6	6.64e-06	446
P06213	INSR	6.64e-06	133
Q9NZ45	CISD1	6.6e-06	646
P17812	CTPS1	6.53e-06	181
Q9Y6R7	FCGBP	6.47e-06	702
Q9BUT1	BDH2	6.45e-06	586
P54709	ATP1B3	6.43e-06	304
P35558	PCK1	6.41e-06	249
Q99969	RARRES2	6.29e-06	578
Q8NE79_T160	BVES_T160	6.27e-06	824
Q8NAV1	PRPF38A	6.22e-06	487
Q9UMX0	UBQLN1	6.12e-06	677
P29350	PTPN6	6.11e-06	227
P26885	FKBP2	6.03e-06	214
O95810_S27	SDPR_S27	6.03e-06	715
P22059_S382	OSBP_S382	5.97e-06	736
Q01970_S1105	PLCB3_S1105	5.96e-06	759
Q96JM3_S416	CHAMP1_S416	5.95e-06	841
Q9H1A4	ANAPC1	5.93e-06	602
Q9HCN4	GPN1	5.92e-06	618
Q9UMS6_S226	SYNPO2_S226	5.9e-06	873
Q6ICG6_S362	KIAA0930_S362	5.89e-06	801
Q9Y385	UBE2J1	5.88e-06	689
Q92835	INPP5D	5.82e-06	524
P31146	CORO1A	5.75e-06	237
Q7L7V1	DHX32	5.69e-06	454
Q9NPR9	GPR108	5.67e-06	625
P49257	LMAN1	5.63e-06	272
Q96A00_S130	PPP1R14A_S130	5.59e-06	838
O00499_S331	BIN1_S331	5.59e-06	705
Q96IQ7	VSIG2	5.57e-06	554
P54868	HMGCS2	5.55e-06	307
Q8TB03_T314	CXorf38_T314	5.53e-06	827
P05067	APP	5.52e-06	129
Q99442_T158	SEC62_T158	5.52e-06	844
P45954	ACADSB	5.5e-06	264
Q96IV0	NGLY1	5.49e-06	555
P48506	GCLC	5.44e-06	269
Q8TDZ2	MICAL1	5.4e-06	504
Q01082_S2165	SPTBN1_S2165	5.33e-06	757
P04440	HLA-DPB1	5.31e-06	125
Q99611	SEPHS2	5.29e-06	573
Q7L576	CYFIP1	5.22e-06	452
Q9H939	PSTPIP2	5.21e-06	610
Q13310	PABPC4	5.01e-06	366
O14683	TP53I11	5e-06	22
P26440	IVD	4.98e-06	213
Q6PKG0_S521	LARP1_S521	4.98e-06	804
P53671	LIMK2	4.96e-06	302
P35270	SPR	4.95e-06	246
Q15363	TMED2	4.91e-06	394
Q8N6R0	EEF1AKNMT	4.86e-06	484
Q99683	MAP3K5	4.8e-06	574
P00480	OTC	4.79e-06	98
A6NHR9	SMCHD1	4.78e-06	3
O43166_S1270	SIPA1L1_S1270	4.78e-06	707
P11117	ACP2	4.78e-06	155
Q9BT40	INPP5K	4.74e-06	582
O95445	APOM	4.71e-06	89
Q14847	LASP1	4.69e-06	389
P25942	CD40	4.58e-06	212
Q9NTZ6_S424	RBM12_S424	4.57e-06	860
Q15477	SKIV2L	4.52e-06	396
Q13724	MOGS	4.5e-06	376
Q99426	TBCB	4.5e-06	567
O15144	ARPC2	4.47e-06	30
Q9P206_S404	KIAA1522_S404	4.46e-06	865
Q14315_S1527	FLNC_S1527	4.45e-06	784
P03928	MT-ATP8	4.37e-06	123
P0DMV9_S418	HSPA1B;HSPA1A_S418	4.33e-06	729
Q9BVL2	NUP58	4.33e-06	587
Q9UBQ0	VPS29	4.22e-06	657
P18669_S14	PGAM1_S14	4.22e-06	734
P29590_S8	PML_S8	4.21e-06	739
Q13485	SMAD4	3.99e-06	369
Q96BY6	DOCK10	3.93e-06	540
Q7Z4S6	KIF21A	3.88e-06	457
P33908	MAN1A1	3.85e-06	241
Q16537	PPP2R5E	3.83e-06	401
O00471	EXOC5	3.81e-06	14
P40123_S309	CAP2_S309	3.79e-06	745
O60844	ZG16	3.75e-06	57
P00390	GSR	3.68e-06	96
P51648	ALDH3A2	3.64e-06	291
Q8N335	GPD1L	3.63e-06	480
P28068	HLA-DMB	3.63e-06	223
Q8IWA4	MFN1	3.57e-06	472
Q5VTL8_S527	PRPF38B_S527	3.57e-06	799
Q8WVM7	STAG1	3.46e-06	511
Q92614_S140	MYO18A_S140	3.44e-06	834
P16284	PECAM1	3.43e-06	173
Q14139	UBE4A	3.41e-06	381
A0A075B6I0	IGLV8-61	3.4e-06	1
Q8N5F7_S149	NKAP_S149	3.33e-06	823
Q13618	CUL3	3.32e-06	375
Q86XA9_T1528	HEATR5A_T1528	3.3e-06	814
Q86YS6	RAB43	3.29e-06	467
P15428	HPGD	3.26e-06	169
Q0PNE2	ELP6	3.22e-06	354
O75352	MPDU1	3.22e-06	63
P40306	PSMB10	3.21e-06	257
Q13510	ASAH1	3.18e-06	370
P55210	CASP7	3.18e-06	309
Q9HCU5	PREB	3.17e-06	619
Q6NVY1	HIBCH	3.13e-06	433
Q8N370	SLC43A2	3.09e-06	481
P54253_S775	ATXN1_S775	3.07e-06	751
Q8IWV8	UBR2	3.04e-06	474
O95551	TDP2	3.03e-06	91
Q7L5L3	GDPD3	3e-06	453
P34096	RNASE4	2.99e-06	242
Q9HBH5	RDH14	2.95e-06	612
Q92945_S181	KHSRP_S181	2.92e-06	837
Q8WWP7	GIMAP1	2.83e-06	513
Q5T0F9	CC2D1B	2.79e-06	423
P02545_S429	LMNA_S429	2.68e-06	719
P52943_S104	CRIP2_S104	2.58e-06	750
Q02880	TOP2B	2.58e-06	344
O60256	PRPSAP2	2.56e-06	51
Q8TD16	BICD2	2.56e-06	501
P28066	PSMA5	2.55e-06	222
Q9NR16	CD163L1	2.52e-06	627
Q13443_S758	ADAM9_S758	2.52e-06	778
Q9P0V9	SEPTIN10	2.46e-06	654
P09601	HMOX1	2.46e-06	152
Q9NUL5	SHFL	2.42e-06	634
Q96J02	ITCH	2.4e-06	556
Q9H299	SH3BGRL3	2.39e-06	604
P00326	ADH1C	2.33e-06	95
Q16401	PSMD5	2.3e-06	399
Q969M7	UBE2F	2.3e-06	533
Q9Y385_S266	UBE2J1_S266	2.27e-06	883
O43819	SCO2	2.26e-06	46
P60981_S3	DSTN_S3	2.24e-06	752
Q9BXW7	HDHD5	2.22e-06	589
Q7Z5L9_S460	IRF2BP2_S460	2.19e-06	811
Q99439	CNN2	2.12e-06	568
Q9UKV3_S561	ACIN1_S561	2.12e-06	872
Q9NZD2	GLTP	2.08e-06	648
Q96S19	METTL26	2.04e-06	564
Q13315	ATM	2.03e-06	367
P25686	DNAJB2	2.02e-06	207
P24928	POLR2A	2.02e-06	204
Q9Y2J8	PADI2	1.91e-06	686
Q9NX40_S122	OCIAD1_S122	1.9e-06	862
O75436	VPS26A	1.85e-06	64
Q9UNA1	ARHGAP26	1.85e-06	678
P51812_S415	RPS6KA3_S415	1.82e-06	749
P06870	KLK1	1.82e-06	137
Q8WTS6	SETD7	1.67e-06	508
Q96ER3_S6	SAAL1_S6	1.64e-06	839
Q5JPH6	EARS2	1.61e-06	419
O75191	XYLB	1.57e-06	60
Q9NXW2	DNAJB12	1.55e-06	644
Q53EU6_S68	AGPAT9_S68	1.47e-06	796
O43491	EPB41L2	1.42e-06	40
O95155	UBE4B	1.4e-06	84
P48723	HSPA13	1.38e-06	270
P36959	GMPR	1.37e-06	253
Q8IV08	PLD3	1.27e-06	471
O15400	STX7	1.23e-06	34
Q9UNZ2	NSFL1C	1.2e-06	680
Q9HCE1	MOV10	1.19e-06	616
Q14108	SCARB2	1.18e-06	379
Q7L266	ASRGL1	1.12e-06	450
P13762	HLA-DRB4	1.11e-06	162
P50402	EMD	1.11e-06	283
Q6UX71_S506	PLXDC2_S506	1.03e-06	805
P59190	RAB15	1.01e-06	313
Q9UKG9	CROT	9.67e-07	667
Q01970_S1107	PLCB3_S1107	9.1e-07	760
Q7LBR1	CHMP1B	9.09e-07	455
Q9Y2E5	MAN2B2	9.01e-07	685
O75592_S2920	MYCBP2_S2920	8.82e-07	710
Q01432	AMPD3	8.58e-07	339
Q13177	PAK2	8.55e-07	364
Q9BQS7_S1145	HEPH_S1145	8.06e-07	848
P29966	MARCKS	8.04e-07	232
Q9NW15	ANO10	8.03e-07	640
P61006_S185	RAB8A_S185	7.89e-07	753
P21127_S589	CDK11B;CDK11A_S589	7.74e-07	735
Q9Y4E6_S935	WDR7_S935	7.37e-07	885
P08238_S255	HSP90AB1;HSP90AB2P_S255	7.25e-07	725
Q9NPR2	SEMA4B	6.2e-07	624
Q12873_S713	CHD3_S713	6.09e-07	770
P01892_S343	HLA-A_S343	5.5e-07	718
Q86UA1	PRPF39	5.36e-07	461
P13612_S1021	ITGA4_S1021	5.25e-07	732
Q12768	WASHC5	4.77e-07	355
P60174	TPI1	4.76e-07	314
Q9H3Z4_S10	DNAJC5_S10	4.68e-07	854
Q96GG9	DCUN1D1	3.49e-07	548
Q02543_S71	RPL18A_S71	3.45e-07	761
Q8NF91_S1993	SYNE1_S1993	3.43e-07	825
P49757	NUMB	2.86e-07	279
Q9NXS2	QPCTL	2.15e-07	643
Q8IX04	UEVLD	1.84e-07	475
Q96QR8	PURB	1.83e-07	563
Q9Y4F5_S1548	CEP170B_S1548	8.49e-08	886
P20701	ITGAL	7.62e-08	191
P61769	B2M	6.95e-08	320
Q6NUK4	REEP3	3.92e-08	431
P35221_S655	CTNNA1;CTNNA2_S655	3.22e-08	743
Q92466_S26	DDB2_S26	2.93e-08	832
O00754	MAN2B1	-2.96e-08	19
P33121	ACSL1	-5.95e-08	240
P82979	SARNP	-9.22e-08	334
Q92608	DOCK2	-1.11e-07	520
P55899	FCGRT	-1.13e-07	310
Q9H4G0_T475	EPB41L1_T475	-1.13e-07	855
P00813	ADA	-1.3e-07	103
Q8WUD4	CCDC12	-1.37e-07	510
Q9UIJ7	AK3	-1.42e-07	664
Q96SZ5	ADO	-1.42e-07	565
Q9UBF8_S428	PI4KB_S428	-1.85e-07	868
Q53QZ3	ARHGAP15	-2.11e-07	417
Q8IU85	CAMK1D	-2.2e-07	469
O95661_Y116	DIRAS3_Y116	-2.22e-07	714
Q9UQB8	BAIAP2	-3.08e-07	682
Q86YS7_S323	C2CD5_S323	-3.09e-07	815
P20962	PTMS	-3.14e-07	194
O95182	NDUFA7	-3.43e-07	86
Q9P260_S170	KIAA1468_S170	-3.58e-07	866
O00170	AIP	-3.6e-07	5
Q86WU2	LDHD	-3.75e-07	464
P16104	H2AX	-3.86e-07	171
P61081	UBE2M	-4.07e-07	319
Q9UBW5	BIN2	-4.3e-07	658
P07311	ACYP1	-4.54e-07	139
P08575	PTPRC	-4.55e-07	147
Q06481	APLP2	-4.58e-07	349
Q9Y2A7	NCKAP1	-4.7e-07	683
Q93100	PHKB	-4.93e-07	531
Q92619	ARHGAP45	-4.98e-07	521
Q709C8	VPS13C	-5.19e-07	448
Q9ULQ1	TPCN1	-5.55e-07	675
Q5TFE4	NT5DC1	-5.77e-07	426
Q8IZ83	ALDH16A1	-5.92e-07	479
P13612	ITGA4	-6.88e-07	160
P61916	NPC2	-7.3e-07	321
Q9BPX5_S64	ARPC5L_S64	-7.63e-07	847
O00499	BIN1	-7.64e-07	15
Q13428_S674	TCOF1_S674	-7.83e-07	777
Q5TC12	ATPAF1	-8.01e-07	425
Q15057_S521	ACAP2_S521	-8.1e-07	791
Q9BTZ2	DHRS4	-8.13e-07	584
Q86UU0_S1017	BCL9L_S1017	-8.28e-07	812
Q8NHG8_S82	ZNRF2_S82	-8.68e-07	826
P55160	NCKAP1L	-9.11e-07	308
Q8NHV1	GIMAP7	-9.39e-07	497
Q9UNF0	PACSIN2	-9.51e-07	679
P27487	DPP4	-9.85e-07	215
P51687	SUOX	-9.95e-07	294
Q9Y485	DMXL1	-1.02e-06	693
Q96BY7	ATG2B	-1.03e-06	541
Q00765	REEP5	-1.04e-06	338
P62760	VSNL1	-1.11e-06	326
O75122	CLASP2	-1.13e-06	58
P28482	MAPK1	-1.15e-06	226
Q15796	SMAD2	-1.22e-06	397
Q8NF50	DOCK8	-1.22e-06	493
Q9BPY3	FAM118B	-1.23e-06	580
O15037_S10	KHNYN_S10	-1.28e-06	706
P10412_S102	HIST1H1E;HIST1H1A;HIST1H1T;HIST1H1B;HIST1H1D;HIST1H1C_S102	-1.29e-06	730
P16455	MGMT	-1.29e-06	176
Q96G23	CERS2	-1.29e-06	547
Q92835_S243	INPP5D_S243	-1.41e-06	836
Q9Y4J8_S564	DTNA_S564	-1.45e-06	887
P35269_T446	GTF2F1_T446	-1.5e-06	744
Q9C037	TRIM4	-1.54e-06	593
Q5MNZ9	WIPI1	-1.55e-06	420
P00441	SOD1	-1.58e-06	97
Q9UBW7_S838	ZMYM2_S838	-1.59e-06	871
Q9P2Y5	UVRAG	-1.59e-06	655
P23368	ME2	-1.61e-06	201
Q2M389	WASHC4	-1.73e-06	408
P01833_S682	PIGR_S682	-1.74e-06	717
P48728	AMT	-1.75e-06	271
P52565	ARHGDIA	-1.77e-06	296
O43181	NDUFS4	-1.86e-06	37
Q9UQ35_T1177	SRRM2_T1177	-1.87e-06	877
P46939	UTRN	-1.88e-06	267
Q99961	SH3GL1	-1.9e-06	577
Q7Z2W4_S387	ZC3HAV1_S387	-1.91e-06	810
Q9H0A8	COMMD4	-1.91e-06	596
Q9BZZ2	SIGLEC1	-1.92e-06	592
Q12802_S2728	AKAP13_S2728	-1.98e-06	769
O95749	GGPS1	-2e-06	92
Q6ZNJ1_S2739	NBEAL2_S2739	-2.06e-06	807
O15397	IPO8	-2.17e-06	33
O00534	VWA5A	-2.18e-06	16
Q6UW68	TMEM205	-2.19e-06	440
Q96M96_S702	FGD4_S702	-2.24e-06	842
O43752	STX6	-2.29e-06	44
P42785	PRCP	-2.31e-06	261
Q9Y6R1_S245	SLC4A4_S245	-2.36e-06	889
O95544_S46	NADK_S46	-2.4e-06	713
Q9UKX5	ITGA11	-2.41e-06	671
Q9H2S9_S491	IKZF4_S491	-2.46e-06	853
Q9UQ35_T2409	SRRM2_T2409	-2.62e-06	879
Q05209_S435	PTPN12_S435	-2.67e-06	765
P20810	CAST	-2.74e-06	192
P13796	LCP1	-2.74e-06	163
Q12797	ASPH	-2.75e-06	356
O00273	DFFA	-2.77e-06	10
Q02878_S74	RPL6_S74	-2.84e-06	762
P42331	ARHGAP25	-2.85e-06	260
Q9UHJ6	SHPK	-2.9e-06	662
Q15036_S409	SNX17_S409	-2.91e-06	790
Q13137	CALCOCO2	-2.94e-06	363
Q14956	GPNMB	-2.99e-06	390
Q9HBL8	NMRAL1	-3.01e-06	614
Q96A65	EXOC4	-3.05e-06	535
Q13884_S87	SNTB1_S87	-3.1e-06	781
Q9Y4A5_S1628	TRRAP_S1628	-3.16e-06	884
Q92609_S554	TBC1D5_S554	-3.21e-06	833
Q3YEC7	RABL6	-3.22e-06	412
O15439	ABCC4	-3.23e-06	35
Q9NPJ3	ACOT13	-3.28e-06	622
P84095	RHOG	-3.56e-06	335
Q13428_S1378	TCOF1_S1378	-3.83e-06	775
Q53F19_S500	C17orf85_S500	-3.92e-06	797
Q9NZK5	ADA2	-3.93e-06	650
Q86YV0	RASAL3	-3.94e-06	468
Q5VTL8_S529	PRPF38B_S529	-4.1e-06	800
Q8N556	AFAP1	-4.19e-06	482
Q9UGR2	ZC3H7B	-4.23e-06	660
Q9H2G2_S372	SLK_S372	-4.28e-06	852
Q9NVT9	ARMC1	-4.41e-06	639
Q9BYM8	RBCK1	-4.41e-06	590
O00411	POLRMT	-4.51e-06	12
Q13573_S224	SNW1_S224	-4.56e-06	780
Q8N2U9_S110	PQLC1_S110	-4.67e-06	821
Q86WG5	SBF2	-4.77e-06	463
Q16719	KYNU	-4.79e-06	406
O00159_S408	MYO1C_S408	-4.81e-06	704
Q8NFL0	B3GNT7	-4.98e-06	494
P29966_S170	MARCKS_S170	-5e-06	740
Q96AG3	SLC25A46	-5.01e-06	536
Q9UJ70	NAGK	-5.07e-06	665
Q9NZD8	SPG21	-5.12e-06	649
P06280	GLA	-5.32e-06	134
Q14669_S312	TRIP12_S312	-5.35e-06	787
P01911	HLA-DRB1	-5.38e-06	112
Q9BW04_T456	SARG_T456	-5.5e-06	850
P49588	AARS1	-5.56e-06	274
P29401	TKT	-6.02e-06	229
Q6YP21	KYAT3	-6.08e-06	445
Q9HCG7	GBA2	-6.36e-06	617
Q06546	GABPA	-6.62e-06	350
Q09666_S5841	AHNAK_S5841	-6.68e-06	768
Q96F07	CYFIP2	-6.83e-06	545
P29353	SHC1	-8.12e-06	228
Q92625	ANKS1A	-8.95e-06	522
P67812	SEC11A	-9.39e-06	327

## Sheet: Fig 4b,d,g
ID	Subtype	SLC27A2	F12	EPCAM	HSD17B11	ACOT11	NIF3L1	PLGRKT	EML4	MRPL22	RAI14	FETUB	ANGPTL2	DAAM1	SRSF6_S303	SRRM1_S685
T11	mAPC-I	0.734665	0.130134	0.823498	0.0423598	0.0281861	0.154555	1.02118	0.404546	0.149735	-0.257394	0.0808057	-0.0902594	-0.495226	2.08993	3.7066
T16	mAPC-I	0.650072	-0.626386	0.552295	0.429799	-1.01714	0.0785357	0.408712	0.24669	0.271671	-0.173012	-0.668381	-0.0667576	-0.340518	1.32266	1.32266
T21	mAPC-I	0.633821	-0.229633	0.717793	0.254329	0.0838721	0.153072	0.211203	0.767759	0.17193	-0.282045	-0.413661	-0.305133	-0.348744	1.84455	2.16793
T24	mAPC-II	-0.122011	0.0853599	-0.128555	-0.385427	-0.804282	-0.317945	-0.959299	-0.40383	-0.333643	0.384743	0.0198574	0.564746	-0.889995	-0.105659	0.12841
T27	mAPC-II	0.0665563	-0.342239	-0.136433	-0.330573	-0.995433	-0.104359	-0.511383	-0.152353	-0.148097	0.589952	-0.483653	0.906473	0.0305984	-0.021948	0.193962
T29	mAPC-I	0.712959	-0.452675	0.6586	0.531315	0.425431	0.378271	0.583508	0.5449	0.428252	-0.403016	-0.705519	-0.628927	-0.375967	0.766931	2.00648
T31	mAPC-I	1.68828	-0.778914	1.0354	0.123992	0.000494585	-0.113998	0.287734	0.477914	0.739618	-0.401503	-1.02331	-0.159747	-0.279379	0.933654	0.649928
T33	mAPC-I	0.767659	-1.44127	0.997458	0.497827	0.659084	-0.0138241	0.46865	0.683839	0.354974	-0.851432	-1.55709	-0.976212	-0.273668	1.42857	1.19829
T35	mAPC-II	-1.0571	1.8524	-2.18733	-0.984751	-1.4209	-0.451625	-0.575164	-0.319364	-0.471738	0.60279	1.21479	1.26253	-0.180438	-0.8792	-0.828537
T36	mAPC-II	0.316514	-0.33677	0.121529	0.0252836	-0.409851	-0.335169	0.0142281	-0.0854675	0.0359465	0.268539	0.150126	0.226179	-0.0841125	-0.242259	0.435591
T39	mAPC-II	-0.400819	0.0801967	0.21803	-0.855026	-0.919256	0.106664	-0.590381	0.123559	-0.164972	0.193482	-0.249959	-0.292123	1.09278	-0.205911	-1.63799
T40	mAPC-I	0.603943	-0.985323	0.977707	0.121123	0.466104	0.263729	0.607753	0.937282	0.544956	-0.82576	-2.42633	-1.5068	-1.08607	0.839704	0.523791
T41	mAPC-I	0.210426	-1.73731	0.421078	0.618987	0.59401	-0.000439601	0.391028	0.486148	0.671202	-0.359878	-1.65276	-1.26293	-0.456864	0.966714	2.06844
T42	mAPC-II	0.118298	-0.382817	0.200808	-0.00724622	-0.352889	-0.0378395	0.109667	0.125015	0.109775	0.539304	-0.348423	-0.372789	-0.125983	0.511515	0.079739
T43	mAPC-I	1.69507	-1.33427	1.44876	1.11566	0.134588	0.0900345	1.25491	1.17583	0.603824	-1.25755	-1.36812	-1.89954	-0.677919	1.27753	1.38932
T44	mAPC-I	0.524071	-0.720473	0.273893	0.0858083	-0.0694424	0.0610147	0.394692	0.156968	0.163368	0.0705601	-0.353754	-0.386944	-0.434894	1.03412	0.748455
T45	mAPC-I	1.2545	-0.586896	0.333362	-0.207237	0.416024	0.0435265	0.43801	0.0884933	0.197816	-0.296276	-0.896864	-0.205159	-0.735734	0.538203	1.50618
T46	mAPC-I	1.72001	-1.11685	2.54051	1.42795	0.747043	0.544536	0.643269	1.14723	0.174981	-0.58851	-1.18552	-0.993666	-0.875753	1.75005	1.70357
T47	mAPC-II	0.438457	0.430877	-0.289541	-0.396793	-0.60276	-0.0993693	-0.890306	-0.00959997	-0.196645	0.719222	0.502312	0.165893	0.13203	-0.419879	-0.591099
T49	mAPC-I	0.342423	-0.673784	0.972848	0.237526	0.33124	0.0952777	-0.497665	0.426673	0.115804	-0.0729703	-0.665285	-0.235123	-0.492366	0.829872	1.11616
T53	mAPC-I	0.593967	-0.56833	-0.175552	0.403117	-0.0592688	0.00180797	0.570875	0.309248	0.439403	0.0434139	-0.970698	-0.0953311	-0.00949842	0.199402	-0.151809
T56	mAPC-II	-0.00137013	0.841695	-0.122669	-0.261775	-0.561229	-0.204768	-0.098755	0.0746322	0.00450192	0.219318	0.658173	0.81544	0.110411	0.00842232	-0.0726473
T57	mAPC-II	0.0130061	-0.328698	-0.120248	-0.176175	0.0750652	-0.0524728	-0.411038	0.139935	-0.0414985	0.335565	-0.191002	0.710667	-0.195629	0.166393	-0.685865
T58	mAPC-II	-1.33285	-0.38101	-0.453652	-0.60921	-0.203033	-0.499885	-0.0641777	0.0963885	-0.070607	0.548022	-0.268031	0.154669	0.552587	0.487699	-0.381353
T59	mAPC-II	-0.274305	-0.0296561	-0.268146	-0.441118	-0.198891	-0.384941	0.0719236	-0.010577	0.183171	0.235034	-0.117327	0.0146392	-0.0136731	0.348873	0.0295073
T60	mAPC-II	-0.19338	0.712853	-0.486467	-0.459809	-0.271563	-0.215663	-0.254208	0.0514989	-0.123802	0.284125	0.720644	0.500873	-0.0325184	0.03411	-0.672631
T61	mAPC-I	1.64062	-1.12556	1.32859	0.931926	-0.0259445	0.469136	1.047	0.46609	0.38588	-0.883748	-1.82582	-0.814551	-0.751105	1.48614	1.4845
T63	mAPC-II	-0.0448479	-0.256803	0.947826	-0.273822	-0.495706	-0.153956	-0.351382	-0.0332322	-0.222235	0.738595	-0.200864	1.32256	0.138297	-0.505954	-0.321325
T64	mAPC-I	1.45735	-0.692244	2.42393	1.03832	0.876604	-0.0260867	0.795091	0.749982	0.435375	-1.06962	-1.05914	-0.446641	-0.603311	0.823304	0.983257
T67	mAPC-II	-0.164724	-0.0862172	-0.271824	0.322817	-0.267174	-0.208907	0.181893	0.554731	0.457703	-0.123348	0.307591	0.752205	0.183452	0.477304	0.164463
T7	mAPC-I	1.55212	-1.07877	2.41521	1.64639	0.565355	0.362252	1.15755	0.947566	1.31213	-0.957562	-1.38454	-1.13265	-0.730121	1.56155	2.22581
T71	mAPC-II	-0.0235995	-0.377659	-0.491185	-0.138968	-1.26036	-0.0722497	-0.409105	0.136154	0.0836607	0.20045	-0.283524	0.24398	-0.0566048	0.904235	0.466078
T75	mAPC-II	0.325867	-0.0265931	-0.465822	-0.913704	-1.04366	-0.0531829	-0.499468	-0.281083	0.0414445	0.400872	-0.217327	-0.0536552	0.247883	0.393312	0.229946
T8	mAPC-II	-0.97673	1.56108	-3.38268	-1.30242	-1.34614	-0.954432	-1.01017	-0.762924	-1.23421	0.335935	1.27973	0.638737	0.295847	-1.46245	-0.280136
T9	mAPC-II	-0.195552	0.48397	-3.66908	-1.03106	-0.989196	-0.784827	-0.391318	-0.784934	-0.740505	0.876107	1.37903	0.829956	-0.00988753	-0.405033	0.212614

## Sheet: Fig 4c,e,h
ID	Subtype	SRSF6_S303	SRRM1_S685	ACOT11	ANGPTL2	EML4	EPCAM	F12	HSD17B11	MRPL22	NIF3L1	PLGRKT	RAI14	SLC27A2
01CO005	mAPC-I	0.257	1.631	-0.7192	0.1703	0.1685	-0.315	-0.579	-1.094	0.371	-0.055	0.051	0.176	-0.451
01CO013	mAPC-I	0.297	-1.301	-0.135	-0.721	0.325	-0.048	-0.2917	-0.771	0.211	-0.673	0.8389	-0.17	-0.1924
01CO015	mAPC-I	0.501	0.5475	-0.69	-0.3442	0.2255	0.45	-1.246	-0.552	0.0875	-0.549	0.15	0.192	-0.001
01CO019	mAPC-I	0.646	-0.33	-0.0062	-1.063	0.097	0.455	-0.912	0.283	0.098	-0.4126	0.125	-0.589	0.791
05CO002	mAPC-I	0.301	0.744	0.1508	-0.967	0.725	0.3146	-0.943	-0.3461	0.455	-0.2233	-0.034	-0.671	-0.0816
05CO006	mAPC-I	-0.325	0.667	-1.088	-0.8778	0.785	-0.162	-0.8064	0.407	-0.5394	-0.509	-0.47	-0.478	-0.1301
05CO011	mAPC-I	1.284	-1.141	0.2465	-1.2183	1.156	0.925	-1.293	1.136	0.443	-0.847	0.946	-0.894	0.165
05CO015	mAPC-II	0.261	0.9085	-0.3913	0.1478	-0.4771	0.2956	-0.5683	-0.808	-0.1259	-0.0029	-0.0541	0.0607	-0.1059
05CO020	mAPC-I	1.025	0.93	0.1486	-1.676	0.665	0.701	-0.92	-0.1696	0.1911	-0.801	-0.2736	-0.083	-0.3239
05CO026	mAPC-I	1.205	2.0565	-0.4504	-1.436	0.475	0.1934	-0.252	-0.3732	0.944	-0.1932	-0.2428	-0.869	0.385
05CO028	mAPC-I	0.141	0.777	0.812	-2.34	1.02	2.095	-1.753	0.605	0.4042	-0.4635	-0.2167	-1.51	0.823
05CO029	mAPC-I	0.33	0.457	-0.1666	-0.634	0.08	0.6457	-1.81	-0.3684	0.3943	-0.252	0.485	-0.545	0.304
05CO032	mAPC-I	0.749	1.9055	-0.859	-0.166	-0.25	-0.0008	-0.971	-0.371	0.1236	-0.683	-0.2584	-0.1482	0.2538
05CO033	mAPC-II	0.281	-0.508	-0.3996	-0.074	0.122	-0.287	-0.001	-0.72	0.1668	-0.376	-0.443	0.081	-0.682
05CO034	mAPC-II	-0.053	-0.592	-0.179	-0.418	0.3379	-0.6005	-0.948	-0.908	-0.2039	-0.057	0.166	0.749	-1.31
05CO035	mAPC-I	0.5065	0.342	-0.314	-1.3	0.1541	-0.041	-0.7026	-0.607	-0.221	0.0636	-0.1006	0.0204	-0.0755
05CO037	mAPC-I	-0.009	0.3395	-0.5897	-0.096	0.576	0.841	-0.8768	-0.106	0.2958	-0.586	0.1493	-0.128	0.783
05CO045	mAPC-II	0.2465	-1.0595	-1.102	-0.723	0.09	-0.473	-0.775	-0.733	-0.197	-0.0397	-0.212	0.1808	-0.4466
05CO047	mAPC-I	0.3695	0.64	0	-1.951	0.627	0.013	-1.619	0.625	0.6137	-0.942	-0.02	-1.279	0.95
05CO048	mAPC-I	0.067	0.8865	-0.5287	-0.051	-0.306	-0.489	-0.131	-0.786	0.121	-1.126	-0.2214	0.345	-0.015
05CO049	mAPC-II	0.086	0.976	-0.008	0.251	-0.205	0.016	-0.102	-0.389	-0.295	-0.548	-0.179	0.665	-0.336
05CO050	mAPC-I	1.264	0.002	-0.1443	-1.124	0.5601	0.616	-1.287	-0.584	0.1711	-0.1384	-0.632	-0.217	0.1384
05CO053	mAPC-I	0.293	-0.228	-0.016	-0.738	0.1965	0.824	-1.528	-0.883	-0.0655	-0.2203	-0.0808	-0.876	0.902
05CO054	mAPC-I	0.408	-0.34	-0.1559	-1.531	0.0745	0.448	-1.728	-0.868	-0.1595	-0.3512	-0.437	-1.301	0.1392
06CO001	mAPC-I	0.8025	-0.4665	0.662	-0.422	0.466	1.139	-0.893	0.6672	0.4872	-0.185	0.607	0.1708	0.192
06CO002	mAPC-II	0.424	1.345	-0.1953	0.119	0.2296	-0.4389	-0.56	-0.668	0.6334	-0.1936	-0.4352	0.27	-0.146
09CO005	mAPC-II	-0.058	-0.144	-1.474	0.312	-0.0847	-1.3142	0.034	-1.249	0.0368	-0.2298	-0.067	0.512	-0.766
09CO006	mAPC-I	0.203	-1.7785	0.7452	-0.833	0.4096	0.454	-0.978	-0.207	0.5787	0.006	0.0827	-0.778	0.541
09CO008	mAPC-I	0.242	2.0875	0.76	-0.525	0.37	0.891	-0.6044	0.0365	0.564	-0.509	-0.037	-0.242	0.6236
09CO011	mAPC-II	0.164	0.161	-0.992	-0.569	-0.2514	-0.332	-0.5005	-0.674	-0.522	0.294	0.107	-0.462	-1.12
09CO013	mAPC-I	-0.299	0.693	-0.4125	-1.431	0.627	0.7589	-0.3662	-0.449	0.2199	0.151	-0.341	-0.558	0.454
09CO014	mAPC-I	0.4935	-1.0005	-0.601	-0.754	0.0899	0.1688	-0.967	-0.0317	-0.2407	-0.889	0.635	0.023	-0.383
09CO015	mAPC-I	0.922	0.625	-0.59	-0.599	0.1136	-0.105	-0.9811	-0.875	0.022	-0.3221	0.279	0.0325	0.0784
09CO018	mAPC-II	-0.0395	2.6225	-0.219	-0.7928	0.006	0.673	-0.315	-0.6641	-0.313	0.458	-0.3187	-0.054	-0.34
09CO019	mAPC-II	0.744	1.848	-1.601	-0.183	0.251	-1.266	-1.179	-0.836	-0.913	-0.4101	-0.0722	0.723	-0.71
09CO022	mAPC-I	0.132	0.7245	0.053	-1.178	-0.037	-0.008	-1.14	0.3284	0.625	-0.5007	0.008	-0.847	0.256
11CO005	mAPC-II	0.146	-0.6095	0.004	-1.2898	0.414	-0.002	-0.236	0.1228	-0.096	-0.24	0.453	-0.345	-0.26
11CO007	mAPC-II	0.569	-0.3305	0.0395	0.024	-0.2225	-0.1134	-0.5658	-0.286	0.0338	-0.136	-0.5943	0.0774	-0.2137
11CO008	mAPC-II	-0.085	0.772	-0.0707	-0.6466	0.1842	0.241	-0.238	-0.1894	0.0798	-0.0321	-0.2525	-0.005	0.827
11CO010	mAPC-I	0.936	-0.7545	-0.0816	-1.209	0.523	0.339	-0.9025	0.6511	0.0144	-0.262	0.192	-0.813	0.184
11CO018	mAPC-II	0.062	-0.252	-0.902	0.426	-0.0331	0.1703	-0.71	-1.113	-0.157	0.025	-0.541	-0.105	0.056
11CO019	mAPC-II	0.054	0.0325	-0.817	-0.854	0.47	-0.628	-1.0844	-0.204	0.3368	-0.2046	-0.1321	0.542	-0.742
11CO020	mAPC-II	0.605	-0.298	-0.341	-0.4933	0.0246	-0.32	-0.5869	-0.484	0.192	0.0308	1.213	-0.0071	-0.2263
11CO021	mAPC-II	0.0065	0.763	-0.3219	-0.1639	0.605	0.4098	-0.482	-0.3083	0.2628	0.2928	0.824	-0.263	-0.417
11CO022	mAPC-II	0.348	3.091	-0.2836	0.3475	0.1205	0.0182	-0.284	-0.138	-0.365	-0.1275	-0.2272	0.1065	0.032
11CO027	mAPC-I	0.513	0.264	0.343	-0.7292	0.307	0.949	-0.8307	0.643	0.487	-0.0369	0.2666	-1.179	0.5935
11CO030	mAPC-II	0.136	1.822	0.105	-0.4457	0.3689	0.6779	-0.6274	0.3286	0.6309	-0.1525	0.471	-0.345	0.563
11CO032	mAPC-II	-0.626	1.304	-0.667	-0.468	0.3831	1.186	-0.994	-0.003	0.3804	-0.1627	0.5999	-0.018	-0.5388
11CO033	mAPC-II	0.2915	-1.717	-0.4852	0.2532	0.055	-1.114	-0.014	-0.081	0.648	0.0976	-0.2441	1.075	-0.281
11CO036	mAPC-II	0.279	1.626	-0.6901	0	0.2094	-0.109	0.1898	-0.4254	-0.36	-0.394	-0.5364	-0.132	0.305
11CO039	mAPC-II	0.413	-1.148	0.27	-1.092	0.58	1.173	-0.7294	0.649	0.1958	-0.0345	0.598	-0.6209	0.617
11CO043	mAPC-II	0.521	-0.1095	-0.4337	-0.2344	0.371	-0.5305	0.058	-0.1318	0.129	-0.687	-0.399	0.425	-0.5796
11CO044	mAPC-II	0.24	1.584	-0.992	0.035	-0.1874	-0.339	-0.2423	-0.591	0.1467	-0.133	-0.5171	0.082	-1.091
11CO045	mAPC-II	-0.194	0.595	-1.054	1.293	-0.3744	-1.208	0.648	-1.047	-0.007	-0.35	-0.3491	0.719	-1.305
11CO047	mAPC-II	0.517	0.2995	-0.589	-0.513	0.191	-0.185	0.285	0.0623	0.3308	-0.398	-0.8113	-0.136	0.206
11CO051	mAPC-II	0.724	1.9665	-0.562	-0.1142	-0.0303	-0.553	-1.038	-0.758	-0.093	-0.3562	-0.3995	0.27	-0.1507
11CO052	mAPC-II	0.445	1.2085	-0.3177	-0.29	-0.074	-0.295	-0.605	-0.732	-0.1686	-0.894	-0.4984	0.3775	-0.324
11CO053	mAPC-I	0.608	0.3805	-1.0804	-0.47	0.1947	-0.1573	-0.252	-0.469	0.4335	-0.1485	-0.423	0.008	-0.467
11CO054	mAPC-I	0.3125	-0.276	-0.161	-0.3709	0.46	-0.829	-0.2168	-0.2708	0.4916	-0.283	0.574	-0.2966	-0.3033
11CO057	mAPC-II	0.226	-1.298	-0.769	0.4481	-0.036	-0.0226	-0.312	-0.807	0.829	0.023	-0.066	0.1442	-0.4521
11CO058	mAPC-II	0.53	-1.473	-0.136	-0.17	0.1415	-0.143	-0.179	-0.752	-0.673	-0.2387	-0.474	0.2491	-0.254
11CO070	mAPC-II	0.3	0.5225	-0.1076	0.128	0.6259	0.531	-0.696	-0.0305	0.211	-0.5	-0.037	-0.537	0.611
11CO072	mAPC-I	-0.262	0.065	0.412	-1.612	1.006	0.842	-0.417	0.2539	0.2258	-0.408	0.198	-1.195	0.6378
11CO077	mAPC-II	0.607	-0.5675	-0.791	0.042	-0.022	-0.336	-0.6096	-0.3109	-0.006	-0.21	-0.634	0.762	-0.228
11CO079	mAPC-II	0.7475	-0.079	-0.035	-0.07	0.4244	-0.0364	0.176	-0.5601	0.4108	-0.453	0.27	-0.1781	-0.062
14CO005	mAPC-I	0.561	0.2145	0.2126	-0.17	0.752	1.7368	-1.336	-0.4154	0.4978	-0.284	0.0745	-0.348	1.07
15CO002	mAPC-I	0.707	2.1845	-0.085	-1.068	0.504	0.857	-1.866	-0.2659	0.0417	-0.106	0.0519	-0.625	-0.005
16CO003	mAPC-II	0.102	1.7035	-0.306	-0.8177	0.2522	-0.183	-0.1435	0.082	0.2162	-0.223	-0.355	0.3	-1.1111
16CO006	mAPC-II	-0.2435	0.51	-0.6173	-0.11	-0.072	-0.448	-0.6331	-0.752	0.453	-0.431	0.058	0.341	-0.4481
16CO011	mAPC-I	0.647	1.3235	-0.4699	-0.8746	0.847	0.866	-0.428	0.745	1.151	0.015	1.014	-1.019	-0.5841
20CO003	mAPC-II	0.033	0.841	-0.7	1.383	-0.3503	-1.009	-0.027	-0.5196	-0.5795	-0.3346	-0.2364	0.5168	-0.4777
20CO004	mAPC-I	0.919	1.9195	0.2778	-2.078	0.511	0.936	-1.849	0.197	0.716	-0.5715	-0.472	-0.631	0.2632
20CO007	mAPC-I	-0.338	1.098	-0.3913	-0.9161	0.387	0.018	-1.3556	-0.481	0.68	-0.3306	0.307	-0.062	0.3847
21CO006	mAPC-II	0.13	-0.645	-0.7631	0.3993	0.084	-0.871	-0.172	-0.5435	0.398	-0.4079	-0.476	0.558	-0.354
21CO007	mAPC-I	0.374	1.91	0.2874	-1.647	1.05	1.214	-0.722	0.6463	0.6022	-0.1813	-0.3429	-0.8117	0.577

## Sheet: Fig 4i
ID	OS_STATUS	OS_MONTHS	RAI14	RAI14_Group	APC
T11	1:DECEASED	15.43	0.836598	low	MUT
T16	0:LIVING	101.97	0.886989	low	MUT
T21	1:DECEASED	7	0.822424	low	MUT
T24	1:DECEASED	11.8	1.30563	high	MUT
T27	1:DECEASED	23	1.5052	high	MUT
T29	0:LIVING	98.87	0.756276	low	MUT
T31	0:LIVING	98.7	0.757069	low	MUT
T33	0:LIVING	98.47	0.554234	low	MUT
T35	1:DECEASED	61.23	1.51865	high	MUT
T36	1:DECEASED	62	1.20459	high	MUT
T39	1:DECEASED	37	1.14352	high	MUT
T40	0:LIVING	98.03	0.564185	low	MUT
T41	1:DECEASED	4	0.77923	low	MUT
T42	1:DECEASED	44	1.45327	high	MUT
T43	0:LIVING	97.77	0.418253	low	MUT
T44	0:LIVING	97.73	1.05012	low	MUT
T45	1:DECEASED	96.07	0.814352	low	MUT
T46	0:LIVING	97.27	0.66503	low	MUT
T47	1:DECEASED	28	1.64629	high	MUT
T49	0:LIVING	96.83	0.950679	low	MUT
T53	0:LIVING	96.1	1.03055	low	MUT
T56	0:LIVING	95.6	1.16418	high	MUT
T57	0:LIVING	95.47	1.26187	high	MUT
T58	1:DECEASED	14	1.46208	high	MUT
T59	1:DECEASED	11	1.17693	high	MUT
T60	1:DECEASED	62	1.21767	high	MUT
T61	1:DECEASED	51.3	0.541958	low	MUT
T63	0:LIVING	89.83	1.66855	high	MUT
T64	0:LIVING	89.37	0.476444	low	MUT
T67	1:DECEASED	1.93	0.918054	low	MUT
T7	0:LIVING	106.8	0.514926	low	MUT
T71	0:LIVING	84.7	1.14906	high	MUT
T75	1:DECEASED	26	1.32031	high	MUT
T8	1:DECEASED	16.6	1.26219	high	MUT
T9	1:DECEASED	15	1.83542	high	MUT
T1	1:DECEASED	5.27	1.16444	high	WT
T10	1:DECEASED	5.57	1.38799	high	WT
T12	0:LIVING	105.23	0.982017	low	WT
T13	1:DECEASED	13	0.790567	low	WT
T14	0:LIVING	103.3	0.875361	low	WT
T15	0:LIVING	102.33	1.02715	low	WT
T2	1:DECEASED	35	1.22633	high	WT
T22	1:DECEASED	6.1	1.55327	high	WT
T23	1:DECEASED	32	1.07535	low	WT
T25	0:LIVING	99.13	1.41357	high	WT
T26	0:LIVING	99.07	1.17377	high	WT
T28	1:DECEASED	37	0.737087	low	WT
T30	1:DECEASED	1.5	2.45323	high	WT
T32	1:DECEASED	27	0.609728	low	WT
T34	1:DECEASED	72.7	0.791973	low	WT
T37	0:LIVING	98.17	0.896501	low	WT
T38	0:LIVING	98.13	1.13564	high	WT
T4	1:DECEASED	23	2.13047	high	WT
T48	0:LIVING	97.2	1.03286	low	WT
T5	0:LIVING	107.57	1.05076	low	WT
T50	1:DECEASED	33	1.09925	high	WT
T51	0:LIVING	96.6	1.87605	high	WT
T52	0:LIVING	96.3	1.04924	low	WT
T54	0:LIVING	95.8	0.585449	low	WT
T55	1:DECEASED	53	1.13707	high	WT
T6	0:LIVING	106.9	0.898919	low	WT
T62	1:DECEASED	61	1.29349	high	WT
T65	0:LIVING	89.37	0.962194	low	WT
T66	0:LIVING	89.13	1.35716	high	WT
T69	1:DECEASED	32.37	1.29922	high	WT
T70	1:DECEASED	24	1.36659	high	WT
T72	1:DECEASED	11.47	1.71758	high	WT
T73	1:DECEASED	13	0.397152	low	WT
T74	1:DECEASED	12	0.762127	low	WT

## Sheet: Fig 4j
ID	Subtype	Type	RAI14
N11	mAPC-I	N	0.457802
N16	mAPC-I	N	0.715962
N21	mAPC-I	N	0.439176
N24	mAPC-II	N	-0.146043
N27	mAPC-II	N	-1.25048
N29	mAPC-I	N	-0.386785
N31	mAPC-I	N	0.352541
N33	mAPC-I	N	0.708041
N35	mAPC-II	N	-1.0658
N36	mAPC-II	N	-1.04144
N39	mAPC-II	N	-0.0458533
N40	mAPC-I	N	0.921466
N41	mAPC-I	N	0.137587
N42	mAPC-II	N	-0.714461
N43	mAPC-I	N	2.59789
N44	mAPC-I	N	-0.7223
N45	mAPC-I	N	0.279318
N46	mAPC-I	N	0.899434
N47	mAPC-II	N	-1.08331
N49	mAPC-I	N	0.501513
N53	mAPC-I	N	-0.700647
N56	mAPC-II	N	-0.524535
N57	mAPC-II	N	0.903221
N58	mAPC-II	N	-1.25406
N59	mAPC-II	N	-1.08635
N60	mAPC-II	N	-1.0126
N61	mAPC-I	N	1.55459
N63	mAPC-II	N	-0.208102
N64	mAPC-I	N	3.74638
N67	mAPC-II	N	0.954125
N7	mAPC-I	N	1.58824
N71	mAPC-II	N	0.56005
N75	mAPC-II	N	-0.677704
N8	mAPC-II	N	-0.781691
N9	mAPC-II	N	-1.7585
T11	mAPC-I	T	-0.216405
T16	mAPC-I	T	0.220497
T21	mAPC-I	T	-0.290203
T24	mAPC-II	T	0.930441
T27	mAPC-II	T	-0.0290339
T29	mAPC-I	T	-1.18656
T31	mAPC-I	T	-0.624233
T33	mAPC-I	T	-1.24276
T35	mAPC-II	T	0.283969
T36	mAPC-II	T	-0.504034
T39	mAPC-II	T	0.474033
T40	mAPC-I	T	-1.0788
T41	mAPC-I	T	-0.702627
T42	mAPC-II	T	0.624408
T43	mAPC-I	T	-1.04742
T44	mAPC-I	T	-0.574636
T45	mAPC-I	T	-0.453541
T46	mAPC-I	T	-0.630605
T47	mAPC-II	T	0.587326
T49	mAPC-I	T	0.295855
T53	mAPC-I	T	-0.609987
T56	mAPC-II	T	-0.00838962
T57	mAPC-II	T	2.10036
T58	mAPC-II	T	-0.13851
T59	mAPC-II	T	-0.629526
T60	mAPC-II	T	-0.434544
T61	mAPC-I	T	-0.837693
T63	mAPC-II	T	2.10518
T64	mAPC-I	T	-0.135594
T67	mAPC-II	T	0.575342
T7	mAPC-I	T	-0.961548
T71	mAPC-II	T	1.19031
T75	mAPC-II	T	0.280186
T8	mAPC-II	T	-0.02485
T9	mAPC-II	T	-0.16306

## Sheet: Fig 4k
ID	Subtype	Type	RAI14
01CO005N	mAPC-I	N	-0.419
01CO013N	mAPC-I	N	-0.074
01CO015N	mAPC-I	N	-0.107
01CO019N	mAPC-I	N	0.389
05CO002N	mAPC-I	N	0.73
05CO006N	mAPC-I	N	0.333
05CO011N	mAPC-I	N	1.3
05CO015N	mAPC-II	N	-0.141
05CO020N	mAPC-I	N	0.166
05CO026N	mAPC-I	N	0.472
05CO028N	mAPC-I	N	0.834
05CO029N	mAPC-I	N	-0.141
05CO032N	mAPC-I	N	0.098
05CO033N	mAPC-II	N	0.189
05CO034N	mAPC-II	N	-0.617
05CO035N	mAPC-I	N	-0.0174
05CO037N	mAPC-I	N	0.637
05CO045N	mAPC-II	N	-0.157
05CO047N	mAPC-I	N	1.02
05CO048N	mAPC-I	N	-0.216
05CO049N	mAPC-II	N	-0.794
05CO050N	mAPC-I	N	-0.284
05CO053N	mAPC-I	N	0.566
05CO054N	mAPC-I	N	0.281
06CO001N	mAPC-I	N	-0.103
06CO002N	mAPC-II	N	0.305
09CO005N	mAPC-II	N	-0.627
09CO006N	mAPC-I	N	0.226
09CO008N	mAPC-I	N	0.551
09CO011N	mAPC-II	N	-0.159
09CO013N	mAPC-I	N	0.276
09CO014N	mAPC-I	N	-0.0937
09CO015N	mAPC-I	N	-0.0551
09CO018N	mAPC-II	N	-0.429
09CO019N	mAPC-II	N	-0.516
09CO022N	mAPC-I	N	0.105
11CO005N	mAPC-II	N	0.801
11CO007N	mAPC-II	N	-0.0821
11CO008N	mAPC-II	N	0.48
11CO010N	mAPC-I	N	0.587
11CO018N	mAPC-II	N	0.236
11CO019N	mAPC-II	N	-0.325
11CO020N	mAPC-II	N	0.0913
11CO021N	mAPC-II	N	0.393
11CO022N	mAPC-II	N	-0.165
11CO027N	mAPC-I	N	1.38
11CO030N	mAPC-II	N	0.679
11CO032N	mAPC-II	N	0.255
11CO033N	mAPC-II	N	-0.49
11CO036N	mAPC-II	N	0.444
11CO039N	mAPC-II	N	0.522
11CO043N	mAPC-II	N	-0.09
11CO044N	mAPC-II	N	-0.249
11CO045N	mAPC-II	N	-0.438
11CO047N	mAPC-II	N	0.277
11CO051N	mAPC-II	N	-0.392
11CO052N	mAPC-II	N	-0.278
11CO053N	mAPC-I	N	0.309
11CO054N	mAPC-I	N	0.313
11CO057N	mAPC-II	N	-0.0332
11CO058N	mAPC-II	N	0.0319
11CO070N	mAPC-II	N	1.13
11CO072N	mAPC-I	N	1.03
11CO077N	mAPC-II	N	-0.432
11CO079N	mAPC-II	N	0.094
14CO005N	mAPC-I	N	0.526
15CO002N	mAPC-I	N	0.267
16CO003N	mAPC-II	N	0.363
16CO006N	mAPC-II	N	-0.01
16CO011N	mAPC-I	N	0.25
20CO003N	mAPC-II	N	-0.524
20CO004N	mAPC-I	N	0.514
20CO007N	mAPC-I	N	-0.251
21CO006N	mAPC-II	N	-0.244
21CO007N	mAPC-I	N	0.798
01CO005T	mAPC-I	T	-0.243
01CO013T	mAPC-I	T	-0.244
01CO015T	mAPC-I	T	0.085
01CO019T	mAPC-I	T	-0.2
05CO002T	mAPC-I	T	0.059
05CO006T	mAPC-I	T	-0.145
05CO011T	mAPC-I	T	0.406
05CO015T	mAPC-II	T	-0.0803
05CO020T	mAPC-I	T	0.083
05CO026T	mAPC-I	T	-0.397
05CO028T	mAPC-I	T	-0.676
05CO029T	mAPC-I	T	-0.686
05CO032T	mAPC-I	T	-0.0502
05CO033T	mAPC-II	T	0.27
05CO034T	mAPC-II	T	0.132
05CO035T	mAPC-I	T	0.003
05CO037T	mAPC-I	T	0.509
05CO045T	mAPC-II	T	0.0238
05CO047T	mAPC-I	T	-0.259
05CO048T	mAPC-I	T	0.129
05CO049T	mAPC-II	T	-0.129
05CO050T	mAPC-I	T	-0.501
05CO053T	mAPC-I	T	-0.31
05CO054T	mAPC-I	T	-1.02
06CO001T	mAPC-I	T	0.0678
06CO002T	mAPC-II	T	0.575
09CO005T	mAPC-II	T	-0.115
09CO006T	mAPC-I	T	-0.552
09CO008T	mAPC-I	T	0.309
09CO011T	mAPC-II	T	-0.621
09CO013T	mAPC-I	T	-0.282
09CO014T	mAPC-I	T	-0.0707
09CO015T	mAPC-I	T	-0.0226
09CO018T	mAPC-II	T	-0.483
09CO019T	mAPC-II	T	0.207
09CO022T	mAPC-I	T	-0.742
11CO005T	mAPC-II	T	0.456
11CO007T	mAPC-II	T	-0.0047
11CO008T	mAPC-II	T	0.475
11CO010T	mAPC-I	T	-0.226
11CO018T	mAPC-II	T	0.131
11CO019T	mAPC-II	T	0.217
11CO020T	mAPC-II	T	0.0842
11CO021T	mAPC-II	T	0.13
11CO022T	mAPC-II	T	-0.0585
11CO027T	mAPC-I	T	0.201
11CO030T	mAPC-II	T	0.334
11CO032T	mAPC-II	T	0.237
11CO033T	mAPC-II	T	0.585
11CO036T	mAPC-II	T	0.312
11CO039T	mAPC-II	T	-0.0989
11CO043T	mAPC-II	T	0.335
11CO044T	mAPC-II	T	-0.167
11CO045T	mAPC-II	T	0.281
11CO047T	mAPC-II	T	0.141
11CO051T	mAPC-II	T	-0.122
11CO052T	mAPC-II	T	0.0995
11CO053T	mAPC-I	T	0.317
11CO054T	mAPC-I	T	0.0164
11CO057T	mAPC-II	T	0.111
11CO058T	mAPC-II	T	0.281
11CO070T	mAPC-II	T	0.593
11CO072T	mAPC-I	T	-0.165
11CO077T	mAPC-II	T	0.33
11CO079T	mAPC-II	T	-0.0841
14CO005T	mAPC-I	T	0.178
15CO002T	mAPC-I	T	-0.358
16CO003T	mAPC-II	T	0.663
16CO006T	mAPC-II	T	0.331
16CO011T	mAPC-I	T	-0.769
20CO003T	mAPC-II	T	-0.0072
20CO004T	mAPC-I	T	-0.117
20CO007T	mAPC-I	T	-0.313
21CO006T	mAPC-II	T	0.314
21CO007T	mAPC-I	T	-0.0137
