# Supplementary material for: Phenotypic Heterogeneity Analysis of APC-Mutant Colon Cancer by Proteomics and Phosphoproteomics Identifies RAI14 as a Key Prognostic Determinant in East Asians and Westerners
Source: Mol Cell Proteomics. 2023 Mar 18;22(5):100532. doi: 10.1016/j.mcpro.2023.100532 (PMC10148045; doi:10.1016/j.mcpro.2023.100532)
Supplement: Supplemental Table S6 [file mmc6.xlsx]

## Sheet: Summary
Supplementary tables
Fig 6a,b: Differential proteins in response to RAI14 knockdown.
Fig 6c,d,e: Differential phosphosites in response to RAI14 knockdown.
Fig 6f: Fold change of differential phosphosites related to cell adhesion.

## Sheet: Fig 6a,b
Protein	Gene	Protein names	T-TEST P (NC vs shRAI14-1)	shRAI14-1/NC	T-TEST P (NC vs shRAI14-2)	shRAI14-2/NC
A0A024RBG1	NUDT4	Diphosphoinositol polyphosphate phosphohydrolase 2;Diphosphoinositol polyphosphate phosphohydrolase 3-beta;Diphosphoinositol polyphosphate phosphohydrolase 3-alpha	0.219162	1.05653	0.105294	0.932905
A0A096LP01	LINC00493		0.180607	1.08964	0.0714076	1.19463
P0DPI2			2.4674e-05	0.79422	8.43569e-05	0.8773
A0A1B0GTU1			0.251304	0.976909	0.00187389	1.27713
A0AV02	SLC12A8	Solute carrier family 12 member 8	0.0297073	0.884413	0.942551	0.996515
A0AV96	RBM47	RNA-binding protein 47	0.0114799	1.02899	8.68846e-05	0.769558
A0AVF1	TTC26	Intraflagellar transport protein 56	0.238483	1.04163	0.315829	1.02666
A0AVI4	TMEM129	E3 ubiquitin-protein ligase TM129	0.595787	1.01954	0.141724	1.09038
A0AVT1	UBA6	Ubiquitin-like modifier-activating enzyme 6	0.0984614	1.02554	0.528748	0.991343
A0FGR8	ESYT2	Extended synaptotagmin-2	9.03813e-06	0.683103	0.007592	0.930022
A0JNW5	UHRF1BP1L	UHRF1-binding protein 1-like	0.00108076	0.905097	0.0959211	1.0632
A0MZ66	KIAA1598	Shootin-1	0.0174841	0.953997	0.00387871	0.911208
A0PJW6	TMEM223	Transmembrane protein 223	0.000150943	1.24339	0.0586095	0.966781
A0PK00	TMEM120B	Transmembrane protein 120B	0.123085	1.09573	0.0993038	1.09391
A1A4S6	ARHGAP10	Rho GTPase-activating protein 10	0.297623	1.03243	0.0345792	1.06394
A1A5D9	CCDC64B	Bicaudal D-related protein 2	0.439286	0.872014	0.0382226	1.1647
A1L0T0	ILVBL	Acetolactate synthase-like protein	0.0125645	0.952567	0.000181851	0.864764
A1L170	C1orf226	Uncharacterized protein C1orf226	0.0261548	1.11744	0.00457155	1.16561
A1L188	C17orf89	Uncharacterized protein C17orf89	0.776033	1.01029	0.318238	0.964501
A1L390	PLEKHG3	Pleckstrin homology domain-containing family G member 3	0.0224581	1.0341	0.00389359	1.11949
A1X283	SH3PXD2B	SH3 and PX domain-containing protein 2B	0.159801	0.952235	0.0102819	0.925734
A1XBS5	FAM92A1	Protein FAM92A1	7.8944e-05	1.39521	0.00814837	1.1334
A2AJT9	CXorf23	Uncharacterized protein CXorf23	0.0277283	0.884763	0.004326	1.06831
A2RRP1	NBAS	Neuroblastoma-amplified sequence	0.0807987	1.07854	0.084457	1.06653
A2RTX5	TARSL2	Probable threonine--tRNA ligase 2, cytoplasmic	0.438116	1.03353	0.043073	0.922492
A2RU49	HYKK	Hydroxylysine kinase	0.00630458	1.30461	0.436011	0.97541
A2RUB1	C17orf104	Uncharacterized protein C17orf104	0.00798905	0.745997	0.0031754	0.818405
A2RUC4	TYW5	tRNA wybutosine-synthesizing protein 5	0.00175229	1.15999	0.59207	1.00343
A2RUS2	DENND3	DENN domain-containing protein 3	0.0999668	0.875991	0.134721	0.890429
A2VDJ0	KIAA0922	Transmembrane protein 131-like	0.0097236	1.13451	0.000462208	1.11716
A3KMH1	VWA8	von Willebrand factor A domain-containing protein 8	5.00096e-06	1.17352	0.00139806	1.03036
A3KN83	SBNO1	Protein strawberry notch homolog 1	0.000579353	0.935685	0.170049	0.985408
A4D0S4	LAMB4	Laminin subunit beta-4	0.273813	1.21391	0.0488896	1.24808
A4D1E9	GTPBP10	GTP-binding protein 10	0.406433	1.02531	0.868065	0.993327
A4D1P6	WDR91	WD repeat-containing protein 91	0.0062082	1.12282	0.00274316	1.14588
A4D1S5	RAB19	Ras-related protein Rab-19	0.332278	1.03286	0.0885688	1.06207
A4D1U4	LCHN	Protein LCHN	0.00735848	0.849982	0.8797	0.991727
A5PLL7	TMEM189	Transmembrane protein 189	0.0149016	1.12455	0.0397383	1.15352
A5PLN9	TRAPPC13	Trafficking protein particle complex subunit 13	0.0244532	1.05068	0.515025	1.01062
A5YKK6	CNOT1	CCR4-NOT transcription complex subunit 1	0.486421	0.991003	0.00112436	0.896813
A6NCS6	C2orf72	Uncharacterized protein C2orf72	0.11342	0.895184	0.027504	0.835123
A6ND36	FAM83G	Protein FAM83G	0.099641	1.06356	0.419478	1.02379
A6NDB9	PALM3	Paralemmin-3	0.00447586	1.0726	0.0899215	0.961843
A6NDG6	PGP	Phosphoglycolate phosphatase	0.764196	0.994448	0.58788	0.989404
A6NDU8	C5orf51	UPF0600 protein C5orf51	6.88288e-05	1.32241	0.000722283	0.941322
A6NED2	RCCD1	RCC1 domain-containing protein 1	0.0328817	1.197	0.20756	1.06044
A6NEL2	SOWAHB	Ankyrin repeat domain-containing protein SOWAHB	0.713057	1.01466	0.139002	1.0622
A6NFI3	ZNF316	Zinc finger protein 316	0.159273	1.07904	0.161321	1.08072
A6NFQ2	TCAF2	TRPM8 channel-associated factor 2	0.00490935	0.85307	0.124711	1.04056
A6NGR9	MROH6	Maestro heat-like repeat-containing protein family member 6	0.111862	1.11013	0.00878979	1.15297
A6NHR9	SMCHD1	Structural maintenance of chromosomes flexible hinge domain-containing protein 1	2.71478e-07	0.632035	0.000582815	0.91034
A6NHX0	GATSL2	GATS-like protein 2	0.0464632	1.12365	0.604188	0.968112
A6NI28	ARHGAP42	Rho GTPase-activating protein 42	0.000746267	1.14083	0.000915606	1.13283
A6NI79	CCDC69	Coiled-coil domain-containing protein 69	0.166378	0.926231	0.0646592	0.924163
A6NIH7	UNC119B	Protein unc-119 homolog B	0.00394683	1.1466	0.0493545	1.0715
A6NJ78	METTL15	Probable methyltransferase-like protein 15	0.00318381	0.897956	5.81869e-05	1.14879
A6NKD9	CCDC85C	Coiled-coil domain-containing protein 85C	0.333225	1.04867	0.158148	1.05979
A6NNY8	USP27X	Ubiquitin carboxyl-terminal hydrolase 27	0.0150804	1.21473	0.498582	0.912762
A7E2V4	ZSWIM8	Zinc finger SWIM domain-containing protein 8	0.0512465	1.06987	0.00580087	1.18265
A7KAX9	ARHGAP32	Rho GTPase-activating protein 32	0.550279	0.995599	0.260695	1.01326
A8CG34	POM121C	Nuclear envelope pore membrane protein POM 121C	0.0758812	0.939664	0.41514	0.95299
A8K8P3	SFI1	Protein SFI1 homolog	0.94797	1.00188	0.42841	0.960135
A8MPS7	YDJC	Carbohydrate deacetylase	0.000109606	1.83332	0.541665	0.982105
A8MTT3	CEBPZOS	Protein CEBPZOS	0.685978	0.984868	0.00900644	1.20217
A8MTY0	ZNF724P	Putative zinc finger protein 724	0.14234	1.03901	0.158449	1.04387
A8MW92	PHF20L1	PHD finger protein 20-like protein 1	0.0814493	1.02993	0.0160643	0.934967
P62308	SNRPG	Small nuclear ribonucleoprotein G;Putative small nuclear ribonucleoprotein G-like protein 15	0.154401	0.961307	0.108903	1.02759
A8MXV4	NUDT19	Nucleoside diphosphate-linked moiety X motif 19, mitochondrial	0.00909885	1.08626	0.0615079	0.896939
A9UHW6	MIF4GD	MIF4G domain-containing protein	0.00647509	1.24062	0.67652	1.01711
B2RTY4	MYO9A	Unconventional myosin-IXa	0.00334498	0.832177	0.385922	0.979619
B3KU38			0.0176079	1.26255	0.000192357	1.12682
B7ZAP0	RABGAP1L	Rab GTPase-activating protein 1-like, isoform 10	0.000498966	0.833619	0.00899589	0.894384
P0CG08	GPR89B	Golgi pH regulator B;Golgi pH regulator A	0.050857	1.05616	0.366286	1.02489
C9J7I0	UMAD1	UBAP1-MVB12-associated (UMA)-domain containing protein 1	0.767454	1.01605	0.525525	0.932703
C9JI98	TMEM238	Transmembrane protein 238	0.896271	1.0057	0.358982	1.0439
C9JLW8	FAM195B	Protein FAM195B	0.00384144	1.13275	0.0399952	1.05517
Q13765	NACA	Nascent polypeptide-associated complex subunit alpha;Nascent polypeptide-associated complex subunit alpha, muscle-specific form	0.00436348	1.11872	0.0092645	1.0671
E9PRG8	C11orf98	Uncharacterized protein C11orf98	0.0769545	0.941227	0.0331708	0.922028
G9CGD6	CNKSR3	Connector enhancer of kinase suppressor of ras 3	0.461893	1.03256	0.0171901	0.875213
L0R6Q1	SLC35A4		0.503593	0.982526	0.00481997	1.1094
L0R819	ASNSD1		0.0342247	1.10722	0.0548933	0.891268
L0R8F8	SMCR7L		0.117854	0.936988	0.861404	1.00788
O00115	DNASE2	Deoxyribonuclease-2-alpha	0.000702797	1.156	0.828171	1.00598
O00116	AGPS	Alkyldihydroxyacetonephosphate synthase, peroxisomal	5.24898e-05	1.15051	0.000330939	1.07251
O00124	UBXN8	UBX domain-containing protein 8	0.000673101	1.42987	0.000756127	1.18208
O00139	KIF2A	Kinesin-like protein KIF2A	0.00527541	1.04056	0.00525796	1.04232
O00142	TK2	Thymidine kinase 2, mitochondrial	0.135136	1.29177	0.216414	1.03127
O00148	DDX39A	ATP-dependent RNA helicase DDX39A	0.193128	0.972917	0.000176132	0.918196
O00151	PDLIM1	PDZ and LIM domain protein 1	0.00161277	1.07811	0.424144	1.00863
O00154	ACOT7	Cytosolic acyl coenzyme A thioester hydrolase	0.00712635	1.08126	0.34961	0.986476
O00159	MYO1C	Unconventional myosin-Ic	7.27463e-06	0.854619	0.00404428	1.05965
O00161	SNAP23	Synaptosomal-associated protein 23	5.5169e-05	1.3011	0.000410488	1.13763
O00165	HAX1	HCLS1-associated protein X-1	0.175455	0.900978	0.0530813	0.932909
O00170	AIP	AH receptor-interacting protein	0.151891	1.03721	0.00669042	1.08792
O00178	GTPBP1	GTP-binding protein 1	0.071521	1.04381	0.00269584	1.1009
O00180	KCNK1	Potassium channel subfamily K member 1	0.0251639	1.37952	0.44443	1.06209
O00186	STXBP3	Syntaxin-binding protein 3	0.011376	1.02667	0.00244861	1.05025
O00189	AP4M1	AP-4 complex subunit mu-1	0.450323	1.02396	0.111085	1.07807
O00192	ARVCF	Armadillo repeat protein deleted in velo-cardio-facial syndrome	0.148463	0.960493	0.0205851	1.0739
O00193	SMAP	Small acidic protein	0.531325	0.972767	0.010694	0.888507
O00194	RAB27B	Ras-related protein Rab-27B	9.95631e-05	1.1518	0.000141728	1.25677
O00203	AP3B1	AP-3 complex subunit beta-1	0.000969182	1.1076	0.258491	0.983285
O00204	SULT2B1	Sulfotransferase family cytosolic 2B member 1	0.00864242	0.864237	0.0174413	0.881818
O00212	RHOD	Rho-related GTP-binding protein RhoD	0.568548	0.965491	0.103979	1.11995
O00214	LGALS8	Galectin-8	0.000140989	0.831372	0.00643322	1.12023
O00217	NDUFS8	NADH dehydrogenase [ubiquinone] iron-sulfur protein 8, mitochondrial	0.0110656	1.14406	0.000731213	0.864307
O00220	TNFRSF10A	Tumor necrosis factor receptor superfamily member 10A	0.0268225	1.16748	0.916606	1.00142
O00221	NFKBIE	NF-kappa-B inhibitor epsilon	0.279687	0.967193	0.718047	0.990129
O00231	PSMD11	26S proteasome non-ATPase regulatory subunit 11	0.0314284	1.02969	0.0214684	1.02648
O00232	PSMD12	26S proteasome non-ATPase regulatory subunit 12	0.000780574	1.08617	0.0368343	1.03172
O00233	PSMD9	26S proteasome non-ATPase regulatory subunit 9	0.00621884	0.950742	0.052197	0.961469
O00244	ATOX1	Copper transport protein ATOX1	0.00267305	1.23093	0.00139347	1.40414
O00255	MEN1	Menin	0.119293	0.956775	0.139181	0.95466
O00257	CBX4	E3 SUMO-protein ligase CBX4	0.000593296	0.915767	0.00937982	0.869903
O00258	WRB	Tail-anchored protein insertion receptor WRB	0.0132402	1.09333	0.322719	1.06169
O00264	PGRMC1	Membrane-associated progesterone receptor component 1	0.538885	1.01209	0.0354717	0.902634
O00267	SUPT5H	Transcription elongation factor SPT5	0.00465742	0.903703	0.0184403	1.07949
O00268	TAF4	Transcription initiation factor TFIID subunit 4	8.73988e-05	0.77602	0.000279393	0.874844
O00273	DFFA	DNA fragmentation factor subunit alpha	0.000229689	1.18058	0.000588763	0.909216
O00287	RFXAP	Regulatory factor X-associated protein	0.00603174	1.29209	0.655165	1.02592
O00291	HIP1	Huntingtin-interacting protein 1	0.000182725	0.829827	0.000158445	0.885575
O00299	CLIC1	Chloride intracellular channel protein 1	0.150511	1.03599	0.0149245	1.05968
O00303	EIF3F	Eukaryotic translation initiation factor 3 subunit F	0.129524	0.980761	0.130341	0.959736
O00308	WWP2	NEDD4-like E3 ubiquitin-protein ligase WWP2	0.0144482	1.14446	0.123463	1.04619
O00311	CDC7	Cell division cycle 7-related protein kinase	0.00067711	1.11136	0.106327	0.971623
O00327	ARNTL	Aryl hydrocarbon receptor nuclear translocator-like protein 1	0.0419828	1.18934	0.0217516	1.23305
O00330	PDHX	Pyruvate dehydrogenase protein X component, mitochondrial	0.0241396	1.08729	0.032793	0.949236
O00338	SULT1C2	Sulfotransferase 1C2	6.82737e-05	0.751999	4.16637e-05	1.29187
O00391	QSOX1	Sulfhydryl oxidase 1	0.0496486	1.07037	0.014648	1.10067
O00399	DCTN6	Dynactin subunit 6	0.0227627	1.07457	0.00406053	1.09627
O00400	SLC33A1	Acetyl-coenzyme A transporter 1	0.0720675	1.04767	0.000977791	0.945608
O00401	WASL	Neural Wiskott-Aldrich syndrome protein	0.128374	1.05935	0.501817	1.02148
O00410	IPO5	Importin-5	0.605977	0.993979	2.78009e-05	0.846937
O00411	POLRMT	DNA-directed RNA polymerase, mitochondrial	0.160828	0.953254	0.00161484	0.868539
O00418	EEF2K	Eukaryotic elongation factor 2 kinase	0.000239171	1.34395	0.00812145	0.944762
O00422	SAP18	Histone deacetylase complex subunit SAP18	0.00016131	0.862542	0.087133	0.950787
O00425	IGF2BP3	Insulin-like growth factor 2 mRNA-binding protein 3	5.17657e-05	1.4633	0.0415594	0.93893
O00429	DNM1L	Dynamin-1-like protein	0.000290613	1.15797	0.447859	1.01576
O00442	RTCA	RNA 3-terminal phosphate cyclase	0.0116743	1.0719	0.000180481	1.12576
O00443	PIK3C2A	Phosphatidylinositol 4-phosphate 3-kinase C2 domain-containing subunit alpha	6.69721e-05	1.22551	0.00222921	1.05698
O00444	PLK4	Serine/threonine-protein kinase PLK4	0.405394	0.796592	0.154765	0.667136
O00458	IFRD1	Interferon-related developmental regulator 1	0.0175882	0.922803	3.78154e-07	0.719661
O00459	PIK3R2	Phosphatidylinositol 3-kinase regulatory subunit beta	0.00323099	1.08193	0.419504	1.00782
O00461	GOLIM4	Golgi integral membrane protein 4	0.00021358	1.09012	0.0107763	0.920244
O00462	MANBA	Beta-mannosidase	0.0105246	1.0831	1.41187e-05	1.3612
O00463	TRAF5	TNF receptor-associated factor 5	0.00410706	1.18536	0.196627	0.942941
O00468	AGRN	Agrin;Agrin N-terminal 110 kDa subunit;Agrin C-terminal 110 kDa subunit;Agrin C-terminal 90 kDa fragment;Agrin C-terminal 22 kDa fragment	0.000131716	1.14349	0.000102116	1.24932
O00469	PLOD2	Procollagen-lysine,2-oxoglutarate 5-dioxygenase 2	0.00621495	1.10984	0.00154414	1.11867
O00471	EXOC5	Exocyst complex component 5	0.0977974	0.962229	0.77342	1.00543
O00478	BTN3A3	Butyrophilin subfamily 3 member A3	0.91647	0.993465	0.0990145	1.11076
O00479	HMGN4	High mobility group nucleosome-binding domain-containing protein 4	0.62508	0.958494	0.0431472	1.24289
O00483	NDUFA4	Cytochrome c oxidase subunit NDUFA4	0.722638	0.982462	0.00386908	1.2506
O00487	PSMD14	26S proteasome non-ATPase regulatory subunit 14	0.00119001	1.08207	0.023851	1.05344
O00499	BIN1	Myc box-dependent-interacting protein 1	9.79744e-08	0.579203	0.543254	1.00377
O00505	KPNA3	Importin subunit alpha-4	0.0142571	1.1445	0.0289577	1.10598
O00506	STK25	Serine/threonine-protein kinase 25	0.000415426	1.1597	0.0412671	1.05232
O00515	LAD1	Ladinin-1	0.00347633	1.08335	0.000989306	0.912695
O00519	FAAH	Fatty-acid amide hydrolase 1	0.311286	0.957101	0.00202238	1.18761
O00522	KRIT1	Krev interaction trapped protein 1	0.846041	1.00498	0.515448	1.02117
O00541	PES1	Pescadillo homolog	0.0706937	0.954745	0.0116625	0.928375
O00559	EBAG9	Receptor-binding cancer antigen expressed on SiSo cells	0.0657517	1.15091	0.0318516	1.07174
O00560	SDCBP	Syntenin-1	0.555898	0.978669	0.00143077	1.19943
O00562	PITPNM1	Membrane-associated phosphatidylinositol transfer protein 1	0.0504426	0.926896	0.240818	1.07808
O00566	MPHOSPH10	U3 small nucleolar ribonucleoprotein protein MPP10	0.000529902	0.833789	0.0481691	0.951251
O00567	NOP56	Nucleolar protein 56	0.000259462	0.834725	0.812688	0.995293
O00571	DDX3X	ATP-dependent RNA helicase DDX3X	0.850406	0.996668	0.977233	0.999653
O00584	RNASET2	Ribonuclease T2	0.0121718	1.10751	0.00203685	1.11069
O00592	PODXL	Podocalyxin	3.04032e-05	0.896323	0.115684	0.971599
O00622	CYR61	Protein CYR61	0.0679191	0.935203	0.000103539	1.60135
O00623	PEX12	Peroxisome assembly protein 12	0.0015244	1.16808	0.15939	1.06108
O00625	PIR	Pirin	0.139492	1.13829	0.0548748	1.17782
O00628	PEX7	Peroxisomal targeting signal 2 receptor	0.988849	0.998364	0.154678	0.821707
O00629	KPNA4	Importin subunit alpha-3	0.204997	0.986778	0.00555642	0.919465
O00635	TRIM38	E3 ubiquitin-protein ligase TRIM38	0.554952	0.974322	0.0201078	1.11116
O00712	NFIB	Nuclear factor 1 B-type	0.0844394	1.08845	0.363903	1.04057
O00716	E2F3	Transcription factor E2F3	0.00212986	1.13612	0.000215974	1.1665
O00743	PPP6C	Serine/threonine-protein phosphatase 6 catalytic subunit;Serine/threonine-protein phosphatase 6 catalytic subunit, N-terminally processed	0.394451	1.02273	0.454603	1.01161
O00750	PIK3C2B	Phosphatidylinositol 4-phosphate 3-kinase C2 domain-containing subunit beta	0.775505	0.994483	0.716679	1.00542
O00754	MAN2B1	Lysosomal alpha-mannosidase;Lysosomal alpha-mannosidase A peptide;Lysosomal alpha-mannosidase B peptide;Lysosomal alpha-mannosidase C peptide;Lysosomal alpha-mannosidase D peptide;Lysosomal alpha-mannosidase E peptide	0.0610922	1.07413	0.00178382	1.14705
O00762	UBE2C	Ubiquitin-conjugating enzyme E2 C	3.61559e-05	1.47742	8.72812e-05	1.35454
O00764	PDXK	Pyridoxal kinase	0.397479	1.00574	0.0266777	1.03622
O00767	SCD	Acyl-CoA desaturase	0.00202235	1.35322	0.00765489	1.19027
O14495	PPAP2B	Lipid phosphate phosphohydrolase 3	0.18745	0.803861	0.26106	0.840484
O14497	ARID1A	AT-rich interactive domain-containing protein 1A	0.000462588	0.829332	0.136845	0.98046
O14519	CDK2AP1	Cyclin-dependent kinase 2-associated protein 1;Cyclin-dependent kinase 2-associated protein 2	0.00896595	0.820981	0.999632	1.00002
O14523	C2CD2L	C2 domain-containing protein 2-like	0.0671449	1.08271	0.225535	1.04739
O14524	TMEM194A	Transmembrane protein 194A	0.0184775	0.858722	0.0680963	0.924495
O14530	TXNDC9	Thioredoxin domain-containing protein 9	0.000742495	1.18245	0.0616604	0.93764
O14545	TRAFD1	TRAF-type zinc finger domain-containing protein 1	0.0389297	1.09691	0.0147574	1.14446
O14548	COX7A2L	Cytochrome c oxidase subunit 7A-related protein, mitochondrial	0.000530841	1.20783	0.00213952	1.20414
O14561	NDUFAB1	Acyl carrier protein, mitochondrial	0.118971	1.10604	0.858555	0.986953
O14562	UBFD1	Ubiquitin domain-containing protein UBFD1	0.486932	1.01139	0.920731	1.00138
O14578	CIT	Citron Rho-interacting kinase	0.000260215	0.881809	0.00551306	1.06845
O14579	COPE	Coatomer subunit epsilon	0.392245	1.03482	0.108075	1.0592
O14595	CTDSP2	Carboxy-terminal domain RNA polymerase II polypeptide A small phosphatase 2	0.086175	0.923342	0.0105224	1.15398
O14602	EIF1AY	Eukaryotic translation initiation factor 1A, Y-chromosomal;Eukaryotic translation initiation factor 1A, X-chromosomal	0.789492	0.990518	0.464443	0.964983
O14607	UTY	Histone demethylase UTY;Lysine-specific demethylase 6A	0.00151035	0.810677	0.0122143	0.886951
O14613	CDC42EP2	Cdc42 effector protein 2	0.0100751	1.32973	0.761291	0.974906
O14617	AP3D1	AP-3 complex subunit delta-1	0.000180495	1.12504	0.289142	0.984611
O14618	CCS	Copper chaperone for superoxide dismutase	0.00343583	1.17064	0.0043872	1.1222
O14628	ZNF195	Zinc finger protein 195	0.00544958	1.16594	0.129779	0.936875
O14639	ABLIM1	Actin-binding LIM protein 1	0.350592	1.02414	0.000141112	0.883725
O14640	DVL1	Segment polarity protein dishevelled homolog DVL-1;Putative segment polarity protein dishevelled homolog DVL1P1	0.430084	1.02932	0.0129962	1.11198
O14641	DVL2	Segment polarity protein dishevelled homolog DVL-2	0.00306253	1.06347	0.00520633	1.12714
O14646	CHD1	Chromodomain-helicase-DNA-binding protein 1	0.00601121	1.12074	0.3037	0.978298
O14647	CHD2	Chromodomain-helicase-DNA-binding protein 2	0.00156088	0.876848	0.443657	1.01607
O14653	GOSR2	Golgi SNAP receptor complex member 2	0.393005	1.04056	0.0218781	1.17052
O14656	TOR1A	Torsin-1A	0.00861998	0.933985	0.0317527	1.07774
O14657	TOR1B	Torsin-1B	0.174195	1.03929	0.002343	1.10034
O14662	STX16	Syntaxin-16	0.000222759	1.24682	0.0081175	1.12139
O14672	ADAM10	Disintegrin and metalloproteinase domain-containing protein 10	0.173786	1.03937	0.0157117	1.09035
O14678	ABCD4	ATP-binding cassette sub-family D member 4	0.286472	1.0847	0.0816729	1.08033
O14681	EI24	Etoposide-induced protein 2.4 homolog	0.00111183	0.862534	0.00943896	0.940391
O14682	ENC1	Ectoderm-neural cortex protein 1	0.00500739	1.30638	0.816366	0.982225
O14684	PTGES	Prostaglandin E synthase	0.192993	0.945111	0.00127015	0.858399
O14686	KMT2D	Histone-lysine N-methyltransferase 2D	0.0616996	0.974413	0.0548281	1.03727
O14713	ITGB1BP1	Integrin beta-1-binding protein 1	0.978335	1.00229	0.363581	1.04539
O14717	TRDMT1	tRNA (cytosine(38)-C(5))-methyltransferase	0.358932	0.971108	0.0671529	0.923147
O14727	APAF1	Apoptotic protease-activating factor 1	9.89336e-05	0.772287	0.70578	0.99228
O14730	RIOK3	Serine/threonine-protein kinase RIO3	0.570368	0.990986	0.243306	1.01902
O14732	IMPA2	Inositol monophosphatase 2	0.00116705	0.85168	1.40766e-05	0.661085
O14733	MAP2K7	Dual specificity mitogen-activated protein kinase kinase 7	0.0195795	1.16338	0.00423515	1.09597
O14734	ACOT8	Acyl-coenzyme A thioesterase 8	0.0173812	1.08207	8.37053e-05	1.25611
O14735	CDIPT	CDP-diacylglycerol--inositol 3-phosphatidyltransferase	4.81054e-05	1.22439	0.0439881	1.04095
O14737	PDCD5	Programmed cell death protein 5	4.9327e-05	1.17699	0.00154298	0.927019
O14744	PRMT5	Protein arginine N-methyltransferase 5;Protein arginine N-methyltransferase 5, N-terminally processed	0.00225332	0.928581	0.6203	0.994156
O14745	SLC9A3R1	Na(+)/H(+) exchange regulatory cofactor NHE-RF1	0.892661	0.997605	0.00379658	1.03502
O14757	CHEK1	Serine/threonine-protein kinase Chk1	0.000299187	1.13781	0.0350038	1.03722
O14763	TNFRSF10B	Tumor necrosis factor receptor superfamily member 10B	0.000171907	1.12473	0.000234305	1.14329
O14772	FPGT	Fucose-1-phosphate guanylyltransferase	0.00218123	1.22126	0.00360953	1.03939
O14773	TPP1	Tripeptidyl-peptidase 1	0.000420922	1.14664	2.55369e-05	1.22967
O14775	GNB5	Guanine nucleotide-binding protein subunit beta-5	0.00464714	1.3071	0.00920219	1.14514
O14776	TCERG1	Transcription elongation regulator 1	0.00412492	0.898455	0.011283	0.960879
O14777	NDC80	Kinetochore protein NDC80 homolog	0.0253674	0.968609	0.00772253	1.04009
O14786	NRP1	Neuropilin-1	0.000591267	0.887891	0.565738	1.0109
O14787	TNPO2	Transportin-2	0.0159849	0.855427	0.03877	0.889928
O14802	POLR3A	DNA-directed RNA polymerase III subunit RPC1	0.0160482	1.04316	4.36395e-05	0.860656
O14818	PSMA7	Proteasome subunit alpha type-7	0.00797429	1.08296	0.00740445	1.0594
O14827	RASGRF2	Ras-specific guanine nucleotide-releasing factor 2	0.0129329	1.19817	0.00133583	0.779575
O14828	SCAMP3	Secretory carrier-associated membrane protein 3	0.0240877	1.08877	0.685005	1.01195
O14832	PHYH	Phytanoyl-CoA dioxygenase, peroxisomal	0.0768494	0.955849	0.385878	0.983448
O14841	OPLAH	5-oxoprolinase	0.862529	1.00702	0.00178565	0.876511
O14867	BACH1	Transcription regulator protein BACH1	0.0154356	1.05742	0.0416881	0.966023
O14874	BCKDK	[3-methyl-2-oxobutanoate dehydrogenase [lipoamide]] kinase, mitochondrial	0.525394	0.985171	0.318764	0.962342
O14879	IFIT3	Interferon-induced protein with tetratricopeptide repeats 3	9.78188e-06	0.831493	0.00138975	1.22046
O14880	MGST3	Microsomal glutathione S-transferase 3	0.153586	1.29334	0.338344	1.14476
O14893	GEMIN2	Gem-associated protein 2	0.0481886	1.10798	0.557358	1.01605
O14896	IRF6	Interferon regulatory factor 6	0.0678506	0.942534	0.00838473	0.901074
O14907	TAX1BP3	Tax1-binding protein 3	0.409215	0.957356	0.310393	0.949362
O14908	GIPC1	PDZ domain-containing protein GIPC1	9.93296e-06	1.26707	0.00471568	0.918004
O14920	IKBKB	Inhibitor of nuclear factor kappa-B kinase subunit beta	6.88616e-06	1.29416	0.000250021	1.10019
O14925	TIMM23	Mitochondrial import inner membrane translocase subunit Tim23;Putative mitochondrial import inner membrane translocase subunit Tim23B	0.0170079	1.11094	0.237443	1.03937
O14929	HAT1	Histone acetyltransferase type B catalytic subunit	0.000361854	1.18544	0.0104574	1.0588
O14933	UBE2L6	Ubiquitin/ISG15-conjugating enzyme E2 L6	0.000223581	0.626205	0.0167536	0.891231
O14936	CASK	Peripheral plasma membrane protein CASK	0.00568763	0.941873	3.34947e-05	0.861834
O14939	PLD2	Phospholipase D2	0.00821213	1.10525	0.00125634	1.12333
O14944	EREG	Proepiregulin;Epiregulin	0.0431177	1.09489	0.00418599	0.832266
O14949	UQCRQ	Cytochrome b-c1 complex subunit 8	0.85907	1.00911	0.00801867	0.788504
P19105	MYL12A	Myosin regulatory light chain 12A;Myosin regulatory light chain 12B;Myosin regulatory light polypeptide 9	0.313973	0.97678	0.0174393	0.912215
O14964	HGS	Hepatocyte growth factor-regulated tyrosine kinase substrate	0.000179385	1.12446	9.31505e-06	1.10366
O14965	AURKA	Aurora kinase A	0.0014128	1.30463	0.000292953	1.1827
O14966	RAB29	Ras-related protein Rab-7L1	0.0460306	1.17101	0.150521	1.04367
O14972	DSCR3	Down syndrome critical region protein 3	0.0145935	1.0776	0.0211031	1.07465
O14974	PPP1R12A	Protein phosphatase 1 regulatory subunit 12A	0.00435564	1.0327	2.69141e-05	1.1177
O14975	SLC27A2	Very long-chain acyl-CoA synthetase	4.57632e-05	0.830707	0.553172	1.01165
O14976	GAK	Cyclin-G-associated kinase	0.000101983	1.09294	0.00160382	1.06065
O14979	HNRNPDL	Heterogeneous nuclear ribonucleoprotein D-like	4.66156e-05	0.776239	0.0840731	1.01887
O14980	XPO1	Exportin-1	0.794913	1.00505	0.0130676	0.938922
O14981	BTAF1	TATA-binding protein-associated factor 172	0.0667214	0.937376	0.0989195	1.02221
O15014	ZNF609	Zinc finger protein 609	0.27289	0.972793	0.691056	0.993387
O15020	SPTBN2	Spectrin beta chain, non-erythrocytic 2	0.000527118	0.822836	0.00066369	1.09744
O15027	SEC16A	Protein transport protein Sec16A	0.00305555	1.05509	0.00338345	0.938473
O15031	PLXNB2	Plexin-B2	0.263936	0.987214	0.000267311	1.1254
O15033	AREL1	Apoptosis-resistant E3 ubiquitin protein ligase 1	0.973104	0.998405	0.023693	1.16188
O15037	KHNYN	Protein KHNYN	0.00482973	1.07927	0.000561019	1.15375
O15040	TECPR2	Tectonin beta-propeller repeat-containing protein 2	0.304958	0.958587	0.0413557	1.06567
O15042	U2SURP	U2 snRNP-associated SURP motif-containing protein	0.768248	0.994183	0.0196805	0.941778
O15047	SETD1A	Histone-lysine N-methyltransferase SETD1A	0.0988136	1.03166	0.218184	0.976598
O15050	TRANK1	TPR and ankyrin repeat-containing protein 1	0.0936043	0.925054	0.928127	0.99436
O15056	SYNJ2	Synaptojanin-2	0.00327811	0.953569	7.80371e-06	1.16556
O15060	ZBTB39	Zinc finger and BTB domain-containing protein 39	0.46814	1.07147	0.798924	1.02466
O15066	KIF3B	Kinesin-like protein KIF3B;Kinesin-like protein KIF3B, N-terminally processed	0.461206	1.01713	0.000866808	1.14341
O15067	PFAS	Phosphoribosylformylglycinamidine synthase	0.0357129	1.02979	0.000298023	0.829721
O15078	CEP290	Centrosomal protein of 290 kDa	0.103116	0.963515	0.565789	0.979423
O15084	ANKRD28	Serine/threonine-protein phosphatase 6 regulatory ankyrin repeat subunit A	0.00676216	0.880767	0.352784	0.990754
O15085	ARHGEF11	Rho guanine nucleotide exchange factor 11	0.00168196	0.890757	0.0431968	1.04674
O15091	KIAA0391	Mitochondrial ribonuclease P protein 3	3.6346e-05	1.20286	0.000257242	1.13826
O15111	CHUK	Inhibitor of nuclear factor kappa-B kinase subunit alpha	0.00271096	1.1743	0.93018	1.00214
O15116	LSM1	U6 snRNA-associated Sm-like protein LSm1	0.0010003	1.20907	0.0666147	1.0784
O15118	NPC1	Niemann-Pick C1 protein	0.00537661	1.18351	0.0031804	1.20167
O15119	TBX3	T-box transcription factor TBX3	0.0170106	0.955823	0.000647353	1.12829
O15120	AGPAT2	1-acyl-sn-glycerol-3-phosphate acyltransferase beta	0.802553	0.979089	0.911973	0.995725
O15126	SCAMP1	Secretory carrier-associated membrane protein 1	0.00361203	1.10253	0.000419899	0.924831
O15127	SCAMP2	Secretory carrier-associated membrane protein 2	0.0510888	1.08089	0.0668243	1.13226
O15143	ARPC1B	Actin-related protein 2/3 complex subunit 1B	7.5895e-05	0.895855	0.000122707	1.1005
O15144	ARPC2	Actin-related protein 2/3 complex subunit 2	0.132164	1.02371	8.50354e-05	1.13916
O15145	ARPC3	Actin-related protein 2/3 complex subunit 3	0.659075	0.993777	0.008664	1.08422
O15151	MDM4	Protein Mdm4	0.561799	1.05431	0.447635	1.06264
O15155	BET1	BET1 homolog	0.420699	0.976377	0.898831	1.00466
O15156	ZBTB7B	Zinc finger and BTB domain-containing protein 7B	0.000574783	1.13723	5.63265e-05	1.14432
O15160	POLR1C	DNA-directed RNA polymerases I and III subunit RPAC1	0.000831562	1.10821	0.785181	0.992645
O15162	PLSCR1	Phospholipid scramblase 1	0.0275205	0.950688	0.12065	0.938117
O15164	TRIM24	Transcription intermediary factor 1-alpha	0.475086	0.987536	0.00264291	0.930276
O15169	AXIN1	Axin-1	0.000351246	1.15225	0.177315	1.06111
O15173	PGRMC2	Membrane-associated progesterone receptor component 2	0.310728	1.03391	0.0124094	0.909482
O15182	CETN3	Centrin-3	0.168803	1.08068	0.0319224	0.911929
O15194	CTDSPL	CTD small phosphatase-like protein	0.31295	0.968873	0.351568	1.04178
O15195	VILL	Villin-like protein	0.0137028	0.932368	0.000209937	1.13977
O15197	EPHB6	Ephrin type-B receptor 6	0.0843858	1.09588	0.0248863	1.13785
O15211	RGL2	Ral guanine nucleotide dissociation stimulator-like 2	0.0325817	0.939568	0.302478	0.9825
O15212	PFDN6	Prefoldin subunit 6	0.00125087	1.1245	0.00228971	1.0731
O15213	WDR46	WD repeat-containing protein 46	0.00167452	0.833917	0.819091	0.989925
O15226	NKRF	NF-kappa-B-repressing factor	0.000603248	1.14157	0.698993	1.00529
O15228	GNPAT	Dihydroxyacetone phosphate acyltransferase	0.000271857	0.830273	0.00914657	0.942009
O15230	LAMA5	Laminin subunit alpha-5	0.419677	1.0168	0.000786353	1.17452
O15231	ZNF185	Zinc finger protein 185	4.63852e-05	0.623621	0.132121	1.04059
O15234	CASC3	Protein CASC3	0.12683	1.05206	0.676202	0.987543
O15235	MRPS12	28S ribosomal protein S12, mitochondrial	0.00271283	1.12611	0.0303177	0.943189
O15254	ACOX3	Peroxisomal acyl-coenzyme A oxidase 3	0.0046761	1.13069	0.673594	0.987788
O15258	RER1	Protein RER1	0.123411	1.03462	0.0800764	1.04602
O15260	SURF4	Surfeit locus protein 4	0.15719	1.06231	0.148386	1.05765
O15264	MAPK13	Mitogen-activated protein kinase 13	0.203507	1.01669	0.00663591	0.937466
O15265	ATXN7	Ataxin-7	0.0137887	0.808118	0.375321	1.10394
O15269	SPTLC1	Serine palmitoyltransferase 1	0.0194724	0.93757	0.102837	1.03679
O15270	SPTLC2	Serine palmitoyltransferase 2	0.000918764	1.09029	0.000299826	1.10042
O15287	FANCG	Fanconi anemia group G protein	0.782529	0.992379	0.497252	0.977963
O15294	OGT	UDP-N-acetylglucosamine--peptide N-acetylglucosaminyltransferase 110 kDa subunit	0.00723881	0.94214	0.0534141	0.979426
O15305	PMM2	Phosphomannomutase 2	0.000186161	1.13307	0.0293161	0.94969
O15315	RAD51B	DNA repair protein RAD51 homolog 2	0.255094	0.960078	0.006335	0.845706
O15321	TM9SF1	Transmembrane 9 superfamily member 1	0.14164	0.97548	0.55864	0.990292
O15327	INPP4B	Type II inositol 3,4-bisphosphate 4-phosphatase	0.00594175	1.15745	0.120429	1.04307
O15344	MID1	E3 ubiquitin-protein ligase Midline-1	1.79983e-05	1.3121	0.328437	0.965081
O15347	HMGB3	High mobility group protein B3	0.950195	1.00131	0.863863	0.996523
O15350	TP73	Tumor protein p73	0.216301	0.95183	0.00104637	1.27427
O15355	PPM1G	Protein phosphatase 1G	0.0304888	1.04236	0.0505392	1.03112
O15357	INPPL1	Phosphatidylinositol 3,4,5-trisphosphate 5-phosphatase 2	0.150257	0.979484	0.0158078	1.05223
O15360	FANCA	Fanconi anemia group A protein	0.30865	1.03706	0.505529	1.02566
O15371	EIF3D	Eukaryotic translation initiation factor 3 subunit D	0.819116	1.00287	0.464107	1.01498
O15372	EIF3H	Eukaryotic translation initiation factor 3 subunit H	0.0665992	1.02633	0.102893	1.02239
O15379	HDAC3	Histone deacetylase 3	0.348925	1.0201	0.119516	0.94437
O15381	NVL	Nuclear valosin-containing protein-like	0.0277433	0.958172	0.000760151	1.03899
O15382	BCAT2	Branched-chain-amino-acid aminotransferase, mitochondrial	0.00132547	1.23979	3.52383e-05	0.847393
O15392	BIRC5	Baculoviral IAP repeat-containing protein 5	0.243967	0.936194	0.0860316	1.12282
O15397	IPO8	Importin-8	0.000123808	0.866238	0.000223105	0.917507
O15400	STX7	Syntaxin-7	0.000272433	1.19624	0.000203793	1.25023
O15417	TNRC18	Trinucleotide repeat-containing gene 18 protein	0.0018814	0.820909	0.000142201	0.873189
O15427	SLC16A3	Monocarboxylate transporter 4	2.96067e-05	0.764705	0.00855038	0.927473
O15438	ABCC3	Canalicular multispecific organic anion transporter 2	7.60097e-05	0.638164	0.00147021	1.13733
O15439	ABCC4	Multidrug resistance-associated protein 4	7.01633e-05	1.12552	0.14475	0.97811
O15440	ABCC5	Multidrug resistance-associated protein 5	0.00202406	1.22952	0.0592658	1.04537
O15446	CD3EAP	DNA-directed RNA polymerase I subunit RPA34	0.53122	0.983514	0.024708	0.923025
O15455	TLR3	Toll-like receptor 3	0.000717962	0.837144	0.0200296	0.912622
O15460	P4HA2	Prolyl 4-hydroxylase subunit alpha-2	0.0264576	1.06443	0.000561709	1.17848
O15484	CAPN5	Calpain-5	0.0340165	0.839335	0.00237421	0.755877
O15498	YKT6	Synaptobrevin homolog YKT6	0.075262	1.08394	0.0133698	0.88978
O15504	NUPL2	Nucleoporin-like protein 2	0.0470865	1.0925	0.958933	0.99843
O15511	ARPC5	Actin-related protein 2/3 complex subunit 5	0.0010745	0.796186	0.00854879	1.14284
O15514	POLR2D	DNA-directed RNA polymerase II subunit RPB4	0.113667	0.93577	0.152459	0.948623
O15516	CLOCK	Circadian locomoter output cycles protein kaput	0.011765	0.841164	0.0134237	1.25697
O15523	DDX3Y	ATP-dependent RNA helicase DDX3Y	0.00836694	1.16897	0.000745597	1.19072
O15525	MAFG	Transcription factor MafG	0.00395227	0.640442	0.570375	0.956571
O15527	OGG1	N-glycosylase/DNA lyase;8-oxoguanine DNA glycosylase;DNA-(apurinic or apyrimidinic site) lyase	0.0658166	1.10901	0.400335	0.959846
O15530	PDPK1	3-phosphoinositide-dependent protein kinase 1;Putative 3-phosphoinositide-dependent protein kinase 2	0.0366367	1.06706	0.104333	1.04924
O15533	TAPBP	Tapasin	0.326798	1.01565	0.2874	0.983756
O15534	PER1	Period circadian protein homolog 1	0.189451	0.931082	0.0011157	1.24364
O15541	RNF113A	RING finger protein 113A	0.34347	1.01446	0.332182	1.01651
O15551	CLDN3	Claudin-3	7.68775e-05	0.793794	0.000453212	0.869162
O43143	DHX15	Pre-mRNA-splicing factor ATP-dependent RNA helicase DHX15	0.129653	0.986051	0.0675646	0.971564
O43148	RNMT	mRNA cap guanine-N7 methyltransferase	0.146238	1.02954	0.12431	0.986337
O43149	ZZEF1	Zinc finger ZZ-type and EF-hand domain-containing protein 1	6.82268e-05	1.10932	0.000128129	1.07448
O43150	ASAP2	Arf-GAP with SH3 domain, ANK repeat and PH domain-containing protein 2	0.00103513	0.804526	0.0740876	1.0519
O43156	TTI1	TELO2-interacting protein 1 homolog	0.185022	0.974359	0.00172217	0.872012
O43157	PLXNB1	Plexin-B1	0.705815	1.01244	0.00252568	1.1567
O43159	RRP8	Ribosomal RNA-processing protein 8	0.921833	1.00358	0.228889	1.05852
O43164	PJA2	E3 ubiquitin-protein ligase Praja-2	0.00227105	1.32062	0.00136993	1.37487
O43166	SIPA1L1	Signal-induced proliferation-associated 1-like protein 1	0.000719431	1.07659	0.554511	0.991101
O43169	CYB5B	Cytochrome b5 type B	0.000173223	1.25878	0.0510423	0.936425
O43172	PRPF4	U4/U6 small nuclear ribonucleoprotein Prp4	0.387269	0.979003	0.00860936	0.943453
O43175	PHGDH	D-3-phosphoglycerate dehydrogenase	0.257037	0.968667	0.013367	0.921468
O43181	NDUFS4	NADH dehydrogenase [ubiquinone] iron-sulfur protein 4, mitochondrial	0.00589263	1.06444	0.00749294	0.87916
O43187	IRAK2	Interleukin-1 receptor-associated kinase-like 2	0.14596	1.10079	0.00614116	0.829709
O43189	PHF1	PHD finger protein 1	0.0174517	0.757331	0.777604	0.992546
O43194	GPR39	G-protein coupled receptor 39	0.015979	0.857561	0.655787	1.01704
O43237	DYNC1LI2	Cytoplasmic dynein 1 light intermediate chain 2	3.78128e-06	0.411189	0.0128102	0.920629
O43240	KLK10	Kallikrein-10	0.54126	1.03363	0.0569435	0.878446
O43242	PSMD3	26S proteasome non-ATPase regulatory subunit 3	0.00996121	1.0457	0.000538725	1.03777
O43251	RBFOX2	RNA binding protein fox-1 homolog 2;RNA binding protein fox-1 homolog 1	0.00254108	0.750957	0.38214	0.967041
O43252	PAPSS1	Bifunctional 3-phosphoadenosine 5-phosphosulfate synthase 1;Sulfate adenylyltransferase;Adenylyl-sulfate kinase	0.00696696	1.04855	0.0583886	1.05149
O43257	ZNHIT1	Zinc finger HIT domain-containing protein 1	0.00477451	0.888277	0.0510537	0.944266
O43264	ZW10	Centromere/kinetochore protein zw10 homolog	0.557016	1.0071	0.0219185	1.0373
O43278	SPINT1	Kunitz-type protease inhibitor 1	0.00248247	1.10083	0.000211922	1.18585
O43286	B4GALT5	Beta-1,4-galactosyltransferase 5	0.0278246	1.39433	0.0258318	1.14624
O43290	SART1	U4/U6.U5 tri-snRNP-associated protein 1	0.148519	0.972625	0.000199384	0.936788
O43291	SPINT2	Kunitz-type protease inhibitor 2	0.00283276	1.1276	0.29288	1.03038
O43292	GPAA1	Glycosylphosphatidylinositol anchor attachment 1 protein	0.0602406	0.90105	0.0782361	1.06545
O43293	DAPK3	Death-associated protein kinase 3	0.894661	0.996211	0.349552	1.02745
O43294	TGFB1I1	Transforming growth factor beta-1-induced transcript 1 protein	0.0342518	0.722925	0.0501678	1.27741
O43299	AP5Z1	AP-5 complex subunit zeta-1	0.00430846	1.08583	0.0437693	1.05297
O43301	HSPA12A	Heat shock 70 kDa protein 12A	0.0181162	1.07692	0.000298214	1.19645
O43303	CCP110	Centriolar coiled-coil protein of 110 kDa	0.0689594	0.954201	0.151025	0.956534
O43306	ADCY6	Adenylate cyclase type 6	0.0730068	0.919944	0.000125834	0.887357
O43310	CTIF	CBP80/20-dependent translation initiation factor	0.00972359	1.11742	0.961934	0.998665
O43314	PPIP5K2	Inositol hexakisphosphate and diphosphoinositol-pentakisphosphate kinase 2	0.0033797	0.680487	0.115417	0.889827
O43318	MAP3K7	Mitogen-activated protein kinase kinase kinase 7	0.497893	0.987037	0.893271	1.00261
O43324	EEF1E1	Eukaryotic translation elongation factor 1 epsilon-1	0.550382	1.01844	0.195701	1.01388
O43325	LYRM1	LYR motif-containing protein 1	0.116852	1.10877	0.119591	1.10064
O43353	RIPK2	Receptor-interacting serine/threonine-protein kinase 2	0.00191998	1.14205	0.900639	0.996667
O43379	WDR62	WD repeat-containing protein 62	0.168805	0.942123	0.27733	0.956729
O43390	HNRNPR	Heterogeneous nuclear ribonucleoprotein R	0.00128072	0.873048	0.00187346	1.10977
O43395	PRPF3	U4/U6 small nuclear ribonucleoprotein Prp3	0.00191258	0.88825	0.00913133	0.92868
O43396	TXNL1	Thioredoxin-like protein 1	0.059546	1.10228	1.12375e-05	1.16665
O43399	TPD52L2	Tumor protein D54	0.0516391	0.968189	0.222004	1.02929
O43402	EMC8	ER membrane protein complex subunit 8	0.0102732	0.915972	0.242616	1.0139
O43414	ERI3	ERI1 exoribonuclease 3	0.0287257	1.13146	0.00919803	0.892788
O43422	PRKRIR	52 kDa repressor of the inhibitor of the protein kinase	0.29167	0.968229	0.27547	1.01772
O43426	SYNJ1	Synaptojanin-1	0.000274289	1.08177	8.951e-05	1.19562
O43427	FIBP	Acidic fibroblast growth factor intracellular-binding protein	0.268324	1.02996	0.0420525	1.05493
O43432	EIF4G3	Eukaryotic translation initiation factor 4 gamma 3	0.0342822	0.963375	2.41956e-05	0.846437
O43439	CBFA2T2	Protein CBFA2T2;Protein CBFA2T1;Protein CBFA2T3	0.0507855	1.08046	0.8328	0.995489
O43447	PPIH	Peptidyl-prolyl cis-trans isomerase H	0.109612	0.951765	0.00263164	0.918654
O43462	MBTPS2	Membrane-bound transcription factor site-2 protease	0.0129998	0.840025	0.0404821	1.15769
O43464	HTRA2	Serine protease HTRA2, mitochondrial	0.0893365	1.05554	0.145902	1.02079
O43474	KLF4	Krueppel-like factor 4	0.424292	1.06672	0.116416	1.15417
O43482	OIP5	Protein Mis18-beta	0.918513	0.995265	0.274806	0.949446
O43488	AKR7A2	Aflatoxin B1 aldehyde reductase member 2	0.0449931	1.0666	0.804208	1.00523
O43491	EPB41L2	Band 4.1-like protein 2	0.000676234	0.907978	0.00238549	0.934703
O43493	TGOLN2	Trans-Golgi network integral membrane protein 2	3.8905e-06	0.810653	0.012093	0.851373
O43502	RAD51C	DNA repair protein RAD51 homolog 3	0.0353117	0.903695	0.818098	0.99247
O43513	MED7	Mediator of RNA polymerase II transcription subunit 7	0.22564	1.05828	0.356447	1.03663
O43520	ATP8B1	Phospholipid-transporting ATPase IC	0.00247608	0.933104	0.00022149	0.809002
O43524	FOXO3	Forkhead box protein O3	0.00866538	1.16487	0.000136812	1.15955
O43542	XRCC3	DNA repair protein XRCC3	0.0370825	1.05468	0.332119	0.967502
O43543	XRCC2	DNA repair protein XRCC2	0.713994	0.975634	0.166492	0.885312
O43567	RNF13	E3 ubiquitin-protein ligase RNF13	0.463556	1.04086	0.878365	1.00559
O43572	AKAP10	A-kinase anchor protein 10, mitochondrial	0.00648694	0.857352	0.00314472	0.926028
O43581	SYT7	Synaptotagmin-7	0.000327355	0.774995	0.00413998	1.11687
O43583	DENR	Density-regulated protein	0.477555	0.98055	0.00189431	0.81193
O43592	XPOT	Exportin-T	0.0112958	1.0534	0.00050882	0.916301
O43597	SPRY2	Protein sprouty homolog 2	0.972305	1.00207	0.152496	0.907166
O43598	DNPH1	2-deoxynucleoside 5-phosphate N-hydrolase 1	0.000920873	1.15435	0.00816313	0.929962
O43609	SPRY1	Protein sprouty homolog 1	0.116499	1.07084	0.938723	0.997676
O43615	TIMM44	Mitochondrial import inner membrane translocase subunit TIM44	0.0131097	1.06307	0.709623	1.00436
O43617	TRAPPC3	Trafficking protein particle complex subunit 3	0.000138691	1.22814	0.049931	1.06165
O43633	CHMP2A	Charged multivesicular body protein 2a	6.98762e-05	1.18822	0.000101021	1.17597
O43639	NCK2	Cytoplasmic protein NCK2	0.0403687	1.02775	0.136109	1.02226
O43657	TSPAN6	Tetraspanin-6	0.00122177	1.26151	0.0620463	1.09017
O43660	PLRG1	Pleiotropic regulator 1	0.199279	1.02112	0.530056	1.012
O43663	PRC1	Protein regulator of cytokinesis 1	0.000169285	1.13105	0.000162495	1.11161
O43665	RGS10	Regulator of G-protein signaling 10	0.0814502	1.05979	0.138534	0.945667
O43670	ZNF207	BUB3-interacting and GLEBS motif-containing protein ZNF207	0.129911	0.940778	0.26619	0.956755
O43674	NDUFB5	NADH dehydrogenase [ubiquinone] 1 beta subcomplex subunit 5, mitochondrial	0.147278	1.01389	0.715133	0.997751
O43676	NDUFB3	NADH dehydrogenase [ubiquinone] 1 beta subcomplex subunit 3	0.00899519	1.14991	0.00529127	1.19272
O43677	NDUFC1	NADH dehydrogenase [ubiquinone] 1 subunit C1, mitochondrial	0.159179	1.05807	0.0391003	0.931241
O43678	NDUFA2	NADH dehydrogenase [ubiquinone] 1 alpha subcomplex subunit 2	0.944006	1.00275	0.00360768	0.83182
O43681	ASNA1	ATPase ASNA1	8.50032e-05	1.12448	3.39117e-07	0.527306
O43683	BUB1	Mitotic checkpoint serine/threonine-protein kinase BUB1	0.000242785	1.28148	0.00147445	1.16958
O43684	BUB3	Mitotic checkpoint protein BUB3	0.126332	0.950422	0.236473	0.98152
O43688	PPAP2C	Lipid phosphate phosphohydrolase 2	0.00169983	0.827653	0.00032285	1.16296
O43707	ACTN4	Alpha-actinin-4	0.0266368	0.978688	0.00180037	1.09383
O43708	GSTZ1	Maleylacetoacetate isomerase	0.220958	1.09551	0.0538481	1.11784
O43709	WBSCR22	Probable 18S rRNA (guanine-N(7))-methyltransferase	0.00013773	1.27567	0.0187394	1.01857
O43716	GATC	Glutamyl-tRNA(Gln) amidotransferase subunit C, mitochondrial	0.949762	0.995105	0.0584993	0.894546
O43719	HTATSF1	HIV Tat-specific factor 1	0.0144429	1.02977	0.0728405	0.971239
O43734	TRAF3IP2	Adapter protein CIKS	0.653801	0.881264	0.488207	0.823263
O43739	CYTH3	Cytohesin-3	0.330918	1.03896	3.56127e-05	1.77167
O43741	PRKAB2	5-AMP-activated protein kinase subunit beta-2	0.0561465	1.055	0.0146635	0.863884
O43747	AP1G1	AP-1 complex subunit gamma-1	6.28453e-05	0.750715	0.109558	1.02414
O43752	STX6	Syntaxin-6	0.0336415	1.06695	0.000808132	1.23241
O43760	SYNGR2	Synaptogyrin-2	0.15841	1.10474	0.104753	1.1163
O43765	SGTA	Small glutamine-rich tetratricopeptide repeat-containing protein alpha	0.055766	1.05715	0.965904	0.99957
O43766	LIAS	Lipoyl synthase, mitochondrial	0.0207423	1.12728	0.000106581	0.776854
O43768	ENSA	Alpha-endosulfine	0.0186607	1.24658	0.253216	1.13775
O43772	SLC25A20	Mitochondrial carnitine/acylcarnitine carrier protein	0.0280198	1.03194	6.94317e-06	1.2506
O43776	NARS	Asparagine--tRNA ligase, cytoplasmic	0.0435608	1.16696	0.00125491	0.841257
O43795	MYO1B	Unconventional myosin-Ib	3.77991e-05	1.0945	0.0311133	0.987461
O43805	SSNA1	Sjoegren syndrome nuclear autoantigen 1	0.000753649	1.36781	0.368386	1.04174
O43808	SLC25A17	Peroxisomal membrane protein PMP34	0.177075	1.0092	0.354721	1.02502
O43809	NUDT21	Cleavage and polyadenylation specificity factor subunit 5	0.968436	0.999166	0.024632	0.933951
O43813	LANCL1	LanC-like protein 1	0.0122325	1.19917	0.00183986	1.09584
O43815	STRN	Striatin	0.0558061	1.05882	0.00815388	0.907437
O43818	RRP9	U3 small nucleolar RNA-interacting protein 2	0.00107356	0.853866	0.038217	0.915762
O43819	SCO2	Protein SCO2 homolog, mitochondrial	0.0693222	1.04531	0.104514	1.06659
O43822	C21orf2	Protein C21orf2	0.392534	0.965021	0.111143	0.908714
O43823	AKAP8	A-kinase anchor protein 8	0.261566	0.983957	0.52839	0.992251
O43824	GTPBP6	Putative GTP-binding protein 6	0.00234974	1.09594	0.181462	0.970835
O43826	SLC37A4	Glucose-6-phosphate translocase	0.00342304	1.17509	0.878407	1.004
O43837	IDH3B	Isocitrate dehydrogenase [NAD] subunit beta, mitochondrial	0.0115504	0.961757	0.000513515	0.914862
O43847	NRD1	Nardilysin	0.00674671	0.931422	0.000108685	1.18527
O43852	CALU	Calumenin	0.872742	1.00698	0.626048	1.1086
O43861	ATP9B	Probable phospholipid-transporting ATPase IIB	0.00177112	1.09681	0.310074	0.983518
O43865	AHCYL1	Putative adenosylhomocysteinase 2	0.365961	0.94668	0.00486942	0.953807
O43896	KIF1C	Kinesin-like protein KIF1C	0.00651631	1.0414	0.00246281	1.07221
O43900	PRICKLE3	Prickle-like protein 3	0.135265	1.08924	0.455073	0.96222
O43909	EXTL3	Exostosin-like 3	0.797819	1.01583	0.208568	1.05959
O43913	ORC5	Origin recognition complex subunit 5	0.0810806	0.970439	0.239431	0.986668
O43920	NDUFS5	NADH dehydrogenase [ubiquinone] iron-sulfur protein 5	0.022736	1.07908	0.0171653	0.919198
O43924	PDE6D	Retinal rod rhodopsin-sensitive cGMP 3,5-cyclic phosphodiesterase subunit delta	0.027542	0.911111	0.0733672	1.04932
O43929	ORC4	Origin recognition complex subunit 4	0.156094	1.03955	0.563105	0.991174
O43933	PEX1	Peroxisome biogenesis factor 1	0.0239265	0.946033	0.307116	0.978852
O60216	RAD21	Double-strand-break repair protein rad21 homolog	0.000839312	0.847789	0.0199506	0.920203
O60220	TIMM8A	Mitochondrial import inner membrane translocase subunit Tim8 A	0.863363	1.00916	0.228279	0.886757
O60231	DHX16	Putative pre-mRNA-splicing factor ATP-dependent RNA helicase DHX16	0.0457213	1.01563	0.704879	1.00248
O60232	SSSCA1	Sjoegren syndrome/scleroderma autoantigen 1	0.00655709	1.0959	0.00215423	1.14416
O60237	PPP1R12B	Protein phosphatase 1 regulatory subunit 12B	0.0062628	1.13886	0.697287	1.01271
O60238	BNIP3L	BCL2/adenovirus E1B 19 kDa protein-interacting protein 3-like;BCL2/adenovirus E1B 19 kDa protein-interacting protein 3	0.0294841	1.2617	0.00575738	1.13075
O60239	SH3BP5	SH3 domain-binding protein 5	0.249233	1.06512	0.00201847	1.27948
O60244	MED14	Mediator of RNA polymerase II transcription subunit 14	0.360798	1.02913	0.0177514	1.06225
O60256	PRPSAP2	Phosphoribosyl pyrophosphate synthase-associated protein 2	0.00136014	1.17902	0.332407	0.992236
O60264	SMARCA5	SWI/SNF-related matrix-associated actin-dependent regulator of chromatin subfamily A member 5	2.47948e-05	0.696661	0.42066	0.987732
O60266	ADCY3	Adenylate cyclase type 3	0.127359	1.01335	0.000278051	0.880732
O60271	SPAG9	C-Jun-amino-terminal kinase-interacting protein 4	0.0541096	0.935676	0.00227003	0.870738
O60281	ZNF292	Zinc finger protein 292	1.50331e-06	0.813168	0.0126595	1.05374
O60287	URB1	Nucleolar pre-ribosomal-associated protein 1	0.00761689	0.93018	0.0176413	0.942309
O60291	MGRN1	E3 ubiquitin-protein ligase MGRN1	0.0331528	0.933068	0.0027078	1.13845
O60292	SIPA1L3	Signal-induced proliferation-associated 1-like protein 3	0.000678215	0.799744	0.672943	0.989373
O60293	ZFC3H1	Zinc finger C3H1 domain-containing protein	0.0120043	1.09655	0.197909	0.970834
O60294	LCMT2	tRNA wybutosine-synthesizing protein 4	0.0366383	1.10286	0.0269139	1.11748
O60306	AQR	Intron-binding protein aquarius	0.0592762	1.04421	0.259809	1.01858
O60307	MAST3	Microtubule-associated serine/threonine-protein kinase 3	0.00305589	1.16318	0.0276675	0.951773
O60313	OPA1	Dynamin-like 120 kDa protein, mitochondrial;Dynamin-like 120 kDa protein, form S1	0.00234126	1.08407	0.193486	0.980723
O60318	MCM3AP	Germinal-center associated nuclear protein	0.896833	1.0025	0.652271	0.990066
O60331	PIP5K1C	Phosphatidylinositol 4-phosphate 5-kinase type-1 gamma	0.0065412	1.09448	0.0223426	1.07167
O60333	KIF1B	Kinesin-like protein KIF1B	0.0451095	1.02872	0.00132103	1.08299
O60336	MAPKBP1	Mitogen-activated protein kinase-binding protein 1	0.74068	0.960241	0.411468	0.893938
O60337	2022-03-06	E3 ubiquitin-protein ligase MARCH6	0.121694	1.06315	0.106618	1.05777
O60341	KDM1A	Lysine-specific histone demethylase 1A	0.000302457	0.909763	0.00108891	0.94305
O60343	TBC1D4	TBC1 domain family member 4	0.94588	1.00097	6.98955e-05	1.12203
O60346	PHLPP1	PH domain leucine-rich repeat-containing protein phosphatase 1	0.551004	0.976217	0.000167636	1.26017
O60353	FZD6	Frizzled-6	0.000917262	0.87646	0.000593371	1.15753
O60437	PPL	Periplakin	3.13075e-07	0.822936	3.99822e-05	1.14258
O60447	EVI5	Ecotropic viral integration site 5 protein homolog	0.2348	0.951902	0.0014181	0.893888
O60462	NRP2	Neuropilin-2	0.166706	0.731689	0.226762	1.28637
O60476	MAN1A2	Mannosyl-oligosaccharide 1,2-alpha-mannosidase IB	0.822726	1.00218	1.22611e-05	0.802187
O60487	MPZL2	Myelin protein zero-like protein 2	0.268364	1.05151	0.000413977	1.52329
O60488	ACSL4	Long-chain-fatty-acid--CoA ligase 4	8.25688e-06	0.639666	1.41311e-05	1.29819
O60493	SNX3	Sorting nexin-3	0.0294328	1.06756	0.943095	1.00197
O60499	STX10	Syntaxin-10	0.000101383	0.880776	0.177042	1.02439
O60502	MGEA5	Protein O-GlcNAcase	0.001318	1.17191	0.601483	1.00706
O60504	SORBS3	Vinexin	0.0109702	0.848822	0.00265138	1.12775
O60506	SYNCRIP	Heterogeneous nuclear ribonucleoprotein Q	0.0042286	0.903278	0.0136966	0.96404
O60508	CDC40	Pre-mRNA-processing factor 17	0.494931	0.987913	0.699759	0.989369
O60512	B4GALT3	Beta-1,4-galactosyltransferase 3;N-acetyllactosamine synthase;Beta-N-acetylglucosaminylglycopeptide beta-1,4-galactosyltransferase;Beta-N-acetylglucosaminyl-glycolipid beta-1,4-galactosyltransferase	0.262656	1.05423	0.195125	1.03527
O60513	B4GALT4	Beta-1,4-galactosyltransferase 4;N-acetyllactosamine synthase;Lactotriaosylceramide beta-1,4-galactosyltransferase	1.85668e-06	0.665317	4.91064e-05	1.39815
O60518	RANBP6	Ran-binding protein 6	0.000352166	1.24407	0.149443	1.04602
O60524	NEMF	Nuclear export mediator factor NEMF	0.0245108	0.953007	0.15549	1.02655
O60547	GMDS	GDP-mannose 4,6 dehydratase	3.51973e-06	1.29448	0.207411	1.0127
O60551	NMT2	Glycylpeptide N-tetradecanoyltransferase 2	0.798617	1.01595	0.0579721	0.891329
O60563	CCNT1	Cyclin-T1	0.117373	1.02342	0.00350074	0.903946
O60566	BUB1B	Mitotic checkpoint serine/threonine-protein kinase BUB1 beta	0.000453013	1.11649	0.169605	0.981815
O60568	PLOD3	Procollagen-lysine,2-oxoglutarate 5-dioxygenase 3	0.00891496	1.11683	0.00017951	0.883356
O60573	EIF4E2	Eukaryotic translation initiation factor 4E type 2	0.000322155	1.20606	0.00012234	1.04778
O60583	CCNT2	Cyclin-T2	0.0723653	1.05263	0.813531	1.00497
O60603	TLR2	Toll-like receptor 2	0.128992	0.960165	0.00646114	1.11964
O60610	DIAPH1	Protein diaphanous homolog 1	0.000319992	0.897976	0.188999	1.01659
O60613	2022-09-15	15 kDa selenoprotein	0.582745	0.992502	0.00203264	1.09441
O60645	EXOC3	Exocyst complex component 3	0.00452966	1.07536	0.126847	1.03883
O60658	PDE8A	High affinity cAMP-specific and IBMX-insensitive 3,5-cyclic phosphodiesterase 8A	0.0413448	1.23112	0.0215629	0.820734
O60664	PLIN3	Perilipin-3	0.82125	1.00256	0.20149	0.983811
O60671	RAD1	Cell cycle checkpoint protein RAD1	0.374602	1.02205	0.485075	0.990435
O60678	PRMT3	Protein arginine N-methyltransferase 3	0.00016852	1.22192	0.0787042	0.955384
O60683	PEX10	Peroxisome biogenesis factor 10	0.316303	1.05313	0.531618	1.03529
O60684	KPNA6	Importin subunit alpha-7	0.146747	0.954759	0.00127002	0.894783
O60701	UGDH	UDP-glucose 6-dehydrogenase	0.519841	0.988412	1.99889e-05	0.830216
O60704	TPST2	Protein-tyrosine sulfotransferase 2	0.886178	0.981237	0.744067	1.0323
O60716	CTNND1	Catenin delta-1	0.00435972	1.09083	0.0482827	0.951032
O60725	ICMT	Protein-S-isoprenylcysteine O-methyltransferase	0.306224	1.02468	0.0174504	0.864389
O60749	SNX2	Sorting nexin-2	0.00907607	1.042	0.00774308	0.945876
O60762	DPM1	Dolichol-phosphate mannosyltransferase subunit 1	0.0402345	1.03387	0.0005098	1.13614
O60763	USO1	General vesicular transport factor p115	0.231089	1.01007	0.210218	1.01008
O60779	SLC19A2	Thiamine transporter 1	0.506145	1.06334	0.890311	0.989262
O60783	MRPS14	28S ribosomal protein S14, mitochondrial	0.0025761	1.21011	0.495899	1.02374
O60784	TOM1	Target of Myb protein 1	0.000143096	1.18775	0.000556631	1.23162
O60825	PFKFB2	6-phosphofructo-2-kinase/fructose-2,6-bisphosphatase 2;6-phosphofructo-2-kinase;Fructose-2,6-bisphosphatase	0.0032514	1.10814	2.32025e-06	1.08825
O60826	CCDC22	Coiled-coil domain-containing protein 22	0.0486307	1.02384	0.00990767	1.05205
O60828	PQBP1	Polyglutamine-binding protein 1	0.134786	0.940485	0.147342	1.04191
O60830	TIMM17B	Mitochondrial import inner membrane translocase subunit Tim17-B	0.00404873	1.183	0.0268215	1.09367
O60831	PRAF2	PRA1 family protein 2	0.0299265	1.18541	0.128797	0.924209
O60832	DKC1	H/ACA ribonucleoprotein complex subunit 4	0.0574055	0.937256	0.169897	1.05489
O60841	EIF5B	Eukaryotic translation initiation factor 5B	0.00291059	1.14452	0.36486	1.01484
O60858	TRIM13	E3 ubiquitin-protein ligase TRIM13	0.0204152	1.09197	0.323325	1.07617
O60869	EDF1	Endothelial differentiation-related factor 1	0.0483528	1.03033	0.968313	0.999282
O60870	KIN	DNA/RNA-binding protein KIN17	0.446771	0.956368	0.690634	1.00767
O60879	DIAPH2	Protein diaphanous homolog 2	0.00118677	1.04735	0.00121244	0.896042
O60884	DNAJA2	DnaJ homolog subfamily A member 2	0.00184794	1.14209	0.00811366	0.979279
O60885	BRD4	Bromodomain-containing protein 4	0.125495	1.01898	0.000454083	0.890945
O60888	CUTA	Protein CutA	0.0340603	1.07199	0.916813	1.00655
O60890	OPHN1	Oligophrenin-1	0.217505	0.96114	0.12936	1.05842
O60906	SMPD2	Sphingomyelin phosphodiesterase 2	0.0783295	1.07199	0.217937	0.970902
O60907	TBL1X	F-box-like/WD repeat-containing protein TBL1X;F-box-like/WD repeat-containing protein TBL1Y	0.0255634	1.18202	0.329101	0.947112
O60911	CTSV	Cathepsin L2	0.0805808	0.948512	0.0023223	1.28641
O60921	HUS1	Checkpoint protein HUS1	0.134782	0.976978	0.00655572	0.899869
O60925	PFDN1	Prefoldin subunit 1	0.0811304	1.05774	0.800116	1.00797
O60927	PPP1R11	Protein phosphatase 1 regulatory subunit 11	0.218039	1.09965	0.115836	0.902529
O60930	RNASEH1	Ribonuclease H1	0.00325343	1.05487	0.101463	1.05702
O60934	NBN	Nibrin	0.00169362	0.932983	0.077554	0.978654
O60936	NOL3	Nucleolar protein 3	0.0859379	0.910894	0.00574288	0.892756
O60941	DTNB	Dystrobrevin beta	0.420745	1.02894	0.24162	0.959848
O60942	RNGTT	mRNA-capping enzyme;Polynucleotide 5-triphosphatase;mRNA guanylyltransferase	5.85151e-06	0.656736	0.000328433	0.831782
O75027	ABCB7	ATP-binding cassette sub-family B member 7, mitochondrial	0.00171295	1.07813	0.000969545	1.08696
O75030	MITF	Microphthalmia-associated transcription factor	0.708391	0.946972	0.86208	0.988081
O75037	KIF21B	Kinesin-like protein KIF21B	0.209971	0.886643	0.263462	0.909881
O75044	SRGAP2	SLIT-ROBO Rho GTPase-activating protein 2	0.000491736	1.1574	0.000108839	1.10645
O75052	NOS1AP	Carboxyl-terminal PDZ ligand of neuronal nitric oxide synthase protein	0.292024	1.02806	0.0109188	1.09199
O75054	IGSF3	Immunoglobulin superfamily member 3	1.10631e-05	0.505923	0.123535	0.942043
O75063	FAM20B	Glycosaminoglycan xylosylkinase	0.421667	1.01273	0.00271157	0.917751
O75064	DENND4B	DENN domain-containing protein 4B	0.146776	0.903452	0.0946982	1.09861
O75071	EFCAB14	EF-hand calcium-binding domain-containing protein 14	0.346752	0.977165	0.000144215	1.59246
O75083	WDR1	WD repeat-containing protein 1	6.87333e-05	1.0984	0.931814	1.00174
O75110	ATP9A	Probable phospholipid-transporting ATPase IIA	0.043719	0.886817	0.401031	0.966028
O75113	N4BP1	NEDD4-binding protein 1	0.00611063	1.11065	0.00617834	1.10677
O75116	ROCK2	Rho-associated protein kinase 2	3.13574e-05	0.878118	0.0349173	0.979877
O75122	CLASP2	CLIP-associating protein 2	0.000110453	1.16239	0.366672	1.00939
O75123	ZNF623	Zinc finger protein 623;Zinc finger protein 675	0.198442	0.956633	0.182086	0.924835
O75127	PTCD1	Pentatricopeptide repeat-containing protein 1, mitochondrial	0.0173124	1.06077	0.0518528	0.966133
O75128	COBL	Protein cordon-bleu	0.452261	0.973499	0.133327	0.951516
O75131	CPNE3	Copine-3	0.000143573	0.804021	0.257868	1.01559
O75132	ZBED4	Zinc finger BED domain-containing protein 4	0.29123	1.03947	0.417288	1.02842
O75140	DEPDC5	DEP domain-containing protein 5	0.00291179	1.1714	0.0202333	0.966628
O75143	ATG13	Autophagy-related protein 13	0.00197869	0.815041	0.0570365	1.04771
O75144	ICOSLG	ICOS ligand	0.020884	0.924249	9.1655e-05	0.785341
O75145	PPFIA3	Liprin-alpha-3	0.0562907	1.08592	0.706234	0.989183
O75146	HIP1R	Huntingtin-interacting protein 1-related protein	1.99025e-05	1.24266	0.000316015	1.15468
O75150	RNF40	E3 ubiquitin-protein ligase BRE1B	0.000167639	0.90259	0.645742	1.00432
O75151	PHF2	Lysine-specific demethylase PHF2	0.00380084	0.887865	0.673824	0.989207
O75152	ZC3H11A	Zinc finger CCCH domain-containing protein 11A	2.74881e-05	0.850318	0.920067	1.00141
O75153	CLUH	Clustered mitochondria protein homolog	7.58273e-07	1.16297	0.01658	0.955319
O75157	TSC22D2	TSC22 domain family protein 2	0.00069235	1.19348	0.00497609	1.1236
O75164	KDM4A	Lysine-specific demethylase 4A	5.7334e-05	1.20021	0.824903	0.996334
O75165	DNAJC13	DnaJ homolog subfamily C member 13	0.0786356	0.969845	0.286282	0.987879
O75167	PHACTR2	Phosphatase and actin regulator 2	0.0442467	1.04518	0.423449	1.01408
O75170	PPP6R2	Serine/threonine-protein phosphatase 6 regulatory subunit 2	0.445293	1.03183	0.190952	1.03598
O75175	CNOT3	CCR4-NOT transcription complex subunit 3	0.14229	1.03361	0.0219607	0.935199
O75177	SS18L1	Calcium-responsive transactivator	0.209493	1.07735	0.574849	0.977464
O75179	ANKRD17	Ankyrin repeat domain-containing protein 17	0.0325662	1.03346	0.173307	0.988796
O75182	SIN3B	Paired amphipathic helix protein Sin3b	0.123105	0.950276	0.0987398	0.95969
O75185	ATP2C2	Calcium-transporting ATPase type 2C member 2	0.0347868	1.19259	0.0596191	1.10958
O75190	DNAJB6	DnaJ homolog subfamily B member 6	0.0237083	1.09609	0.0168202	1.08032
O75191	XYLB	Xylulose kinase	0.0926193	1.02426	0.14463	1.02201
O75192	PEX11A	Peroxisomal membrane protein 11A	0.0989194	1.0567	0.00605093	1.12283
O75197	LRP5	Low-density lipoprotein receptor-related protein 5	0.919311	1.01256	0.980149	1.00307
O75208	COQ9	Ubiquinone biosynthesis protein COQ9, mitochondrial	0.330531	0.97905	0.309605	0.97251
O75223	GGCT	Gamma-glutamylcyclotransferase	0.00938808	1.12249	0.00105389	0.872364
O75251	NDUFS7	NADH dehydrogenase [ubiquinone] iron-sulfur protein 7, mitochondrial	9.2709e-05	1.15402	0.000204846	0.863332
O75298	RTN2	Reticulon-2	0.000789503	0.892558	0.0173922	1.04576
O75306	NDUFS2	NADH dehydrogenase [ubiquinone] iron-sulfur protein 2, mitochondrial	0.030761	1.15807	0.0107899	0.902248
O75312	ZPR1	Zinc finger protein ZPR1	0.0255425	0.944478	0.00258289	0.893983
O75317	USP12	Ubiquitin carboxyl-terminal hydrolase 12	0.00935726	0.842689	0.147782	1.07294
O75319	DUSP11	RNA/RNP complex-1-interacting phosphatase	0.10921	1.08457	0.0487558	1.06109
O75323	GBAS	Protein NipSnap homolog 2	7.99006e-05	1.17222	0.0133563	0.906958
O75330	HMMR	Hyaluronan mediated motility receptor	0.032012	1.06071	0.0410481	0.964189
O75340	PDCD6	Programmed cell death protein 6	0.1952	0.977805	0.000104811	1.19245
O75347	TBCA	Tubulin-specific chaperone A	0.0216058	1.15581	0.807523	0.989541
O75348	ATP6V1G1	V-type proton ATPase subunit G 1	0.0017237	1.13165	0.166517	1.01821
O75351	VPS4B	Vacuolar protein sorting-associated protein 4B	0.000163384	0.762764	0.0100513	1.09061
O75352	MPDU1	Mannose-P-dolichol utilization defect 1 protein	0.0686061	1.09395	0.885061	1.00689
O75354	ENTPD6	Ectonucleoside triphosphate diphosphohydrolase 6	0.0905649	1.10086	0.312408	0.954997
O75355	ENTPD3	Ectonucleoside triphosphate diphosphohydrolase 3	0.136991	0.909351	0.0665652	1.06511
O75356	ENTPD5	Ectonucleoside triphosphate diphosphohydrolase 5	0.111672	0.906466	0.360916	1.03745
O75362	ZNF217	Zinc finger protein 217	0.0150866	0.901378	0.078489	1.04157
O75363	BCAS1	Breast carcinoma-amplified sequence 1	0.010018	1.1397	0.00226907	0.738326
O75367	H2AFY	Core histone macro-H2A.1	0.00168649	0.833162	0.00480444	1.15271
O75368	SH3BGRL	SH3 domain-binding glutamic acid-rich-like protein	0.298497	1.02116	0.105206	1.02808
O75369	FLNB	Filamin-B	0.00367095	0.964123	8.25328e-05	0.882035
O75376	NCOR1	Nuclear receptor corepressor 1	0.90572	1.00323	0.0943712	1.03568
O75380	NDUFS6	NADH dehydrogenase [ubiquinone] iron-sulfur protein 6, mitochondrial	0.213567	1.07187	0.0194415	0.896658
O75381	PEX14	Peroxisomal membrane protein PEX14	0.00774531	1.1131	0.00494391	1.06777
O75382	TRIM3	Tripartite motif-containing protein 3	0.01051	1.07546	0.00105177	1.1754
O75385	ULK1	Serine/threonine-protein kinase ULK1	0.0264349	0.911933	0.103691	1.05658
O75386	TULP3	Tubby-related protein 3	0.268464	0.913431	0.313825	0.949428
O75390	CS	Citrate synthase, mitochondrial	0.0289918	1.0582	0.688394	0.992659
O75391	SPAG7	Sperm-associated antigen 7	0.00814277	1.145	0.309339	1.03419
O75394	MRPL33	39S ribosomal protein L33, mitochondrial	0.464366	1.03454	0.00491981	1.11309
O75396	SEC22B	Vesicle-trafficking protein SEC22b	0.00344937	1.07296	0.0235181	1.05794
O75400	PRPF40A	Pre-mRNA-processing factor 40 homolog A	0.0097484	0.961218	0.0237849	0.968826
O75410	TACC1	Transforming acidic coiled-coil-containing protein 1	0.0266156	0.952899	0.00280099	1.04218
O75414	NME6	Nucleoside diphosphate kinase 6	0.00278787	1.21921	0.0210047	1.06836
O75419	CDC45	Cell division control protein 45 homolog	0.00172542	0.91027	0.00181293	0.929281
O75420	GIGYF1	PERQ amino acid-rich with GYF domain-containing protein 1	0.000522069	1.38714	0.014121	1.13425
O75427	LRCH4	Leucine-rich repeat and calponin homology domain-containing protein 4	0.0443619	1.03599	0.00212272	1.11715
O75431	MTX2	Metaxin-2	0.207943	0.971644	0.0199628	0.939528
O75436	VPS26A	Vacuolar protein sorting-associated protein 26A	0.0552471	1.04301	0.102734	1.03896
O75438	NDUFB1	NADH dehydrogenase [ubiquinone] 1 beta subcomplex subunit 1	0.709624	1.0172	0.0433405	0.845123
O75439	PMPCB	Mitochondrial-processing peptidase subunit beta	1.11081e-06	1.0953	0.00154935	1.07794
O75448	MED24	Mediator of RNA polymerase II transcription subunit 24	0.107624	0.96413	0.00437384	1.06423
O75449	KATNA1	Katanin p60 ATPase-containing subunit A1	0.0200622	1.07486	0.140931	0.962026
O75460	ERN1	Serine/threonine-protein kinase/endoribonuclease IRE1;Serine/threonine-protein kinase;Endoribonuclease	0.96742	1.00363	0.0363373	1.19254
O75461	E2F6	Transcription factor E2F6	0.113248	0.940899	0.323281	0.975615
O75475	PSIP1	PC4 and SFRS1-interacting protein	8.72957e-05	0.775469	0.00298485	0.901453
O75477	ERLIN1	Erlin-1	0.000548156	0.913638	0.000177527	0.857442
O75478	TADA2A	Transcriptional adapter 2-alpha	0.12798	0.945365	0.574274	1.02125
O75487	GPC4	Glypican-4;Secreted glypican-4	0.0103749	1.15343	0.0559714	1.13215
O75489	NDUFS3	NADH dehydrogenase [ubiquinone] iron-sulfur protein 3, mitochondrial	0.00276829	1.13282	0.000668564	0.8769
O75494	SRSF10	Serine/arginine-rich splicing factor 10	0.0673043	0.913785	0.098284	0.918522
O75496	GMNN	Geminin	0.00578006	1.18866	0.029269	1.164
O75503	CLN5	Ceroid-lipofuscinosis neuronal protein 5	0.000597345	1.21519	0.000517283	1.18103
O75506	HSBP1	Heat shock factor-binding protein 1	0.156034	1.09895	0.594514	0.949946
O75509	TNFRSF21	Tumor necrosis factor receptor superfamily member 21	0.765436	0.990479	0.0183259	0.85969
O75521	ECI2	Enoyl-CoA delta isomerase 2, mitochondrial	0.0610314	1.03356	0.0785124	0.982958
O75528	TADA3	Transcriptional adapter 3	0.0541469	0.949599	0.432822	0.982514
O75529	TAF5L	TAF5-like RNA polymerase II p300/CBP-associated factor-associated factor 65 kDa subunit 5L	0.00744438	0.876048	0.787697	1.0077
O75530	EED	Polycomb protein EED	0.017779	1.04751	0.00741881	0.889836
O75531	BANF1	Barrier-to-autointegration factor;Barrier-to-autointegration factor, N-terminally processed	0.923529	1.00758	0.329334	0.914131
O75533	SF3B1	Splicing factor 3B subunit 1	6.60358e-05	0.908739	0.0223906	1.01097
O75534	CSDE1	Cold shock domain-containing protein E1	0.00881914	1.05123	0.00632082	1.04887
O75554	WBP4	WW domain-binding protein 4	0.0505868	0.910836	0.221243	0.952645
O75569	PRKRA	Interferon-inducible double-stranded RNA-dependent protein kinase activator A	0.0748251	1.04721	0.151916	1.03454
O75570	MTRF1	Peptide chain release factor 1, mitochondrial	0.0119559	1.15367	0.0978329	0.930225
O75575	CRCP	DNA-directed RNA polymerase III subunit RPC9	0.14785	1.21406	0.866426	1.01557
O75581	LRP6	Low-density lipoprotein receptor-related protein 6	0.482736	0.969947	0.774061	0.98647
O75582	RPS6KA5	Ribosomal protein S6 kinase alpha-5	0.00131647	0.841125	0.00689021	0.930638
O75586	MED6	Mediator of RNA polymerase II transcription subunit 6	0.532001	1.01727	0.0583404	1.0498
O75592	MYCBP2	E3 ubiquitin-protein ligase MYCBP2	0.289404	1.01008	0.18486	1.01201
O75600	GCAT	2-amino-3-ketobutyrate coenzyme A ligase, mitochondrial	0.00136819	1.21519	0.990122	0.999797
O75607	NPM3	Nucleoplasmin-3	0.0135736	1.17098	0.0300599	0.894602
O75608	LYPLA1	Acyl-protein thioesterase 1	0.331146	0.904722	0.112151	1.16875
O75616	ERAL1	GTPase Era, mitochondrial	0.00384573	0.916187	0.000649882	0.913973
O75629	CREG1	Protein CREG1	0.222626	1.1657	0.291986	1.05486
O75643	SNRNP200	U5 small nuclear ribonucleoprotein 200 kDa helicase	0.00112751	0.933357	0.000478356	0.945054
O75648	TRMU	Mitochondrial tRNA-specific 2-thiouridylase 1	0.0744164	1.13545	0.142847	1.06146
O75663	TIPRL	TIP41-like protein	0.0013754	1.18319	0.342955	0.98168
O75665	OFD1	Oral-facial-digital syndrome 1 protein	0.0635216	0.968184	0.0574024	0.97118
O75674	TOM1L1	TOM1-like protein 1	0.612815	0.989217	0.0174447	1.08103
O75676	RPS6KA4	Ribosomal protein S6 kinase alpha-4	0.0947162	1.0239	0.0015984	0.879602
O75683	SURF6	Surfeit locus protein 6	0.738338	1.00715	0.0500284	0.914603
O75688	PPM1B	Protein phosphatase 1B	0.148292	1.0553	0.0154449	0.958555
O75689	ADAP1	Arf-GAP with dual PH domain-containing protein 1	0.0290576	0.912414	0.35443	0.960558
O75691	UTP20	Small subunit processome component 20 homolog	0.023075	0.963443	0.000283297	0.906539
O75694	NUP155	Nuclear pore complex protein Nup155	0.0850251	1.04071	0.216386	0.982467
O75695	RP2	Protein XRP2	0.000271156	1.17392	0.0261113	1.02573
O75712	GJB3	Gap junction beta-3 protein	0.00742708	0.704875	0.166707	0.896172
O75717	WDHD1	WD repeat and HMG-box DNA-binding protein 1	0.000798374	0.844821	0.00174027	0.882731
O75718	CRTAP	Cartilage-associated protein	0.00787295	1.14115	0.000218116	1.33775
O75746	SLC25A12	Calcium-binding mitochondrial carrier protein Aralar1	0.00667073	1.11715	0.0007464	0.798979
O75752	B3GALNT1	UDP-GalNAc:beta-1,3-N-acetylgalactosaminyltransferase 1	0.362593	1.03578	0.104389	1.10681
O75771	RAD51D	DNA repair protein RAD51 homolog 4	0.108317	1.03604	0.458312	0.914405
O75787	ATP6AP2	Renin receptor	0.00018974	1.14485	0.00339932	1.1907
O75792	RNASEH2A	Ribonuclease H2 subunit A	0.0544196	0.945505	0.0480992	1.04435
O75794	CDC123	Cell division cycle protein 123 homolog	0.000199926	1.27031	0.490289	1.01777
O75808	CAPN15	Calpain-15	0.000161861	1.20961	0.00252506	1.128
O75815	BCAR3	Breast cancer anti-estrogen resistance protein 3	0.00903551	0.810855	0.247016	1.04241
O75817	POP7	Ribonuclease P protein subunit p20	0.121428	1.04503	0.490881	1.027
O75818	RPP40	Ribonuclease P protein subunit p40	0.00183614	1.10508	0.0172828	0.957016
O75821	EIF3G	Eukaryotic translation initiation factor 3 subunit G	0.0331127	0.926859	0.0293958	0.920102
O75822	EIF3J	Eukaryotic translation initiation factor 3 subunit J	2.42628e-05	1.16926	0.157211	1.06362
O75828	CBR3	Carbonyl reductase [NADPH] 3	0.602526	0.980342	0.0028168	0.773957
O75832	PSMD10	26S proteasome non-ATPase regulatory subunit 10	0.0314118	1.12404	5.20707e-05	0.57573
O75843	AP1G2	AP-1 complex subunit gamma-like 2	4.8641e-05	1.34531	0.472187	0.985907
O75844	ZMPSTE24	CAAX prenyl protease 1 homolog	6.2394e-05	0.816434	0.0176391	0.950375
O75864	PPP1R37	Protein phosphatase 1 regulatory subunit 37	0.0184135	1.09285	0.00695501	1.12264
O75865	TRAPPC6A	Trafficking protein particle complex subunit 6A	0.00109907	1.17351	0.069642	0.958854
O75874	IDH1	Isocitrate dehydrogenase [NADP] cytoplasmic	7.98948e-06	1.34278	0.572767	0.994062
O75879	GATB	Glutamyl-tRNA(Gln) amidotransferase subunit B, mitochondrial	0.195317	1.03595	0.145394	0.97616
O75880	SCO1	Protein SCO1 homolog, mitochondrial	0.055444	0.915913	0.75322	1.00876
O75882	ATRN	Attractin	5.30599e-05	0.765801	0.000528392	1.19826
O75884	RBBP9	Putative hydrolase RBBP9	0.215347	1.03409	0.0607389	1.10031
O75886	STAM2	Signal transducing adapter molecule 2	0.0158794	1.07515	0.295461	0.970958
O75891	ALDH1L1	Cytosolic 10-formyltetrahydrofolate dehydrogenase	0.0064608	0.935782	9.57624e-06	0.751426
O75896	TUSC2	Tumor suppressor candidate 2	0.434133	0.942419	0.932559	0.995605
O75901	RASSF9	Ras association domain-containing protein 9	0.000381286	0.777579	0.00041214	0.768962
O75907	DGAT1	Diacylglycerol O-acyltransferase 1	0.5178	0.944886	0.910082	0.995617
O75909	CCNK	Cyclin-K	0.652402	0.988751	0.261746	0.958276
O75911	DHRS3	Short-chain dehydrogenase/reductase 3	0.0213725	0.854508	0.000224872	0.598508
O75915	ARL6IP5	PRA1 family protein 3	0.605774	0.979408	0.39533	0.968786
O75925	PIAS1	E3 SUMO-protein ligase PIAS1	0.0312778	1.0513	0.600125	0.992568
O75928	PIAS2	E3 SUMO-protein ligase PIAS2	0.000772119	1.22346	0.40774	0.978029
O75934	BCAS2	Pre-mRNA-splicing factor SPF27	0.00235938	1.03581	0.259041	1.0211
O75935	DCTN3	Dynactin subunit 3	0.00578285	1.10108	0.00951943	1.03528
O75937	DNAJC8	DnaJ homolog subfamily C member 8	0.536384	1.00951	0.0575652	0.9606
O75940	SMNDC1	Survival of motor neuron-related-splicing factor 30	0.0489714	1.08576	0.00715666	1.07072
O75943	RAD17	Cell cycle checkpoint protein RAD17	0.087192	1.04224	0.974773	0.999481
O75947	ATP5H	ATP synthase subunit d, mitochondrial	0.00129994	1.12296	0.0492271	0.942312
O75955	FLOT1	Flotillin-1	5.45423e-06	0.655477	0.524379	0.987778
O75962	TRIO	Triple functional domain protein	0.00175846	1.13702	0.708983	1.00824
O75964	ATP5L	ATP synthase subunit g, mitochondrial	0.983704	1.0007	0.122085	0.956018
O75976	CPD	Carboxypeptidase D	0.00125248	0.740128	0.0617107	0.959433
O76003	GLRX3	Glutaredoxin-3	0.106204	1.03486	0.09933	1.01565
O76021	RSL1D1	Ribosomal L1 domain-containing protein 1	0.00107865	0.650564	0.31773	0.933808
O76024	WFS1	Wolframin	0.00503566	0.96641	0.00519755	1.12893
O76027	ANXA9	Annexin A9	0.0390086	0.956136	0.0278063	0.938502
O76031	CLPX	ATP-dependent Clp protease ATP-binding subunit clpX-like, mitochondrial	0.0055773	1.12415	0.526989	0.989292
O76041	NEBL	Nebulette	2.873e-05	1.32489	0.00544275	1.0359
O76054	SEC14L2	SEC14-like protein 2	0.0983267	0.915424	0.209653	0.935379
O76062	TM7SF2	Delta(14)-sterol reductase	0.01594	0.903187	0.126159	0.97517
O76071	CIAO1	Probable cytosolic iron-sulfur protein assembly protein CIAO1	0.00111258	1.13613	0.621895	0.990901
O76074	PDE5A	cGMP-specific 3,5-cyclic phosphodiesterase	0.153704	1.03388	0.000603272	0.876612
O76075	DFFB	DNA fragmentation factor subunit beta	7.32391e-05	1.23022	0.992441	0.999804
O76080	ZFAND5	AN1-type zinc finger protein 5	0.0958986	1.12887	0.0311441	1.13269
O76082	SLC22A5	Solute carrier family 22 member 5	0.00212527	0.675197	0.808864	0.988056
O76094	SRP72	Signal recognition particle subunit SRP72	0.0332001	1.07022	0.0378899	0.954277
O76095	JTB	Protein JTB	0.0730643	1.04451	0.0536812	1.05084
O76096	CST7	Cystatin-F	0.0245287	0.807126	0.00239618	1.30026
O77932	DXO	Decapping and exoribonuclease protein	0.366065	0.986828	0.224109	0.952043
O94760	DDAH1	N(G),N(G)-dimethylarginine dimethylaminohydrolase 1	7.6221e-05	1.25412	0.000888565	1.16424
O94761	RECQL4	ATP-dependent DNA helicase Q4	0.260403	1.01673	0.209151	0.974187
O94762	RECQL5	ATP-dependent DNA helicase Q5	0.0162358	0.940206	0.0347555	0.936088
O94763	URI1	Unconventional prefoldin RPB5 interactor 1	0.13888	1.02513	0.000423478	0.894394
O94766	B3GAT3	Galactosylgalactosylxylosylprotein 3-beta-glucuronosyltransferase 3	0.112082	1.09456	0.00207096	1.24978
O94776	MTA2	Metastasis-associated protein MTA2	0.000538452	0.793164	0.522635	1.00893
O94782	USP1	Ubiquitin carboxyl-terminal hydrolase 1	0.066305	1.0508	0.00151205	1.17303
O94804	STK10	Serine/threonine-protein kinase 10	0.00116128	1.11292	0.172071	1.05346
O94806	PRKD3	Serine/threonine-protein kinase D3	0.00564836	1.07248	0.000105293	1.20802
O94811	TPPP	Tubulin polymerization-promoting protein	0.000635445	1.20364	0.0153721	0.941849
O94822	LTN1	E3 ubiquitin-protein ligase listerin	0.0365721	1.06896	0.0257734	0.961148
O94826	TOMM70A	Mitochondrial import receptor subunit TOM70	0.00239032	1.07848	0.00433017	0.917306
O94829	IPO13	Importin-13	0.0472996	0.911481	0.314609	1.03832
O94830	DDHD2	Phospholipase DDHD2	6.48829e-05	1.14836	0.0736035	0.962215
O94832	MYO1D	Unconventional myosin-Id	0.000811812	1.0908	5.93454e-05	1.14269
O94842	TOX4	TOX high mobility group box family member 4	0.00146904	0.815769	0.00653033	1.1297
O94851	MICAL2	Protein-methionine sulfoxide oxidase MICAL2	0.0103856	1.06399	0.00348002	0.940637
O94854	KIAA0754	Uncharacterized protein KIAA0754	0.399181	1.07688	0.00826239	0.769456
O94855	SEC24D	Protein transport protein Sec24D	0.0176116	0.967258	0.119066	0.982102
O94864	SUPT7L	STAGA complex 65 subunit gamma	0.0140186	0.929287	0.0408511	1.04728
O94868	FCHSD2	F-BAR and double SH3 domains protein 2	0.86104	1.01606	0.349678	1.0611
O94874	UFL1	E3 UFM1-protein ligase 1	0.052593	1.0224	0.00158444	1.04587
O94875	SORBS2	Sorbin and SH3 domain-containing protein 2	0.318018	0.98103	0.000303338	1.12194
O94876	TMCC1	Transmembrane and coiled-coil domains protein 1	0.00988033	0.848123	0.0640927	1.08681
O94880	PHF14	PHD finger protein 14	0.00211488	0.617263	0.135373	0.8981
O94885	SASH1	SAM and SH3 domain-containing protein 1	0.605903	0.987292	0.0518655	1.04719
O94886	TMEM63A	CSC1-like protein 1	0.00827204	0.880034	0.109037	1.07884
O94887	FARP2	FERM, RhoGEF and pleckstrin domain-containing protein 2	0.588952	0.984178	0.00581784	0.899022
O94888	UBXN7	UBX domain-containing protein 7	0.0081403	0.868015	0.5102	0.981211
O94889	KLHL18	Kelch-like protein 18	0.202568	1.06612	0.0202261	0.858073
O94898	LRIG2	Leucine-rich repeats and immunoglobulin-like domains protein 2	0.861281	1.00589	0.888744	0.996776
O94901	SUN1	SUN domain-containing protein 1	6.32815e-05	0.829369	0.248173	0.985925
O94903	PROSC	Proline synthase co-transcribed bacterial homolog protein	0.000513605	1.15732	0.010261	0.973149
O94905	ERLIN2	Erlin-2	0.233906	0.982797	0.0102802	0.939491
O94906	PRPF6	Pre-mRNA-processing factor 6	0.0709992	0.980843	0.0393456	0.9802
O94913	PCF11	Pre-mRNA cleavage complex 2 protein Pcf11	0.00192581	0.92194	0.0024581	0.950201
O94915	FRYL	Protein furry homolog-like	0.00130289	0.927315	0.00927503	1.06264
O94916	NFAT5	Nuclear factor of activated T-cells 5	0.00116297	0.823121	0.120137	1.03824
O94919	ENDOD1	Endonuclease domain-containing 1 protein	0.00336361	0.865447	0.0105728	0.890663
O94923	GLCE	D-glucuronyl C5-epimerase	0.803705	0.995892	2.1712e-05	1.39747
O94925	GLS	Glutaminase kidney isoform, mitochondrial	0.832178	0.994348	0.0130269	0.940667
O94927	HAUS5	HAUS augmin-like complex subunit 5	0.0214194	1.05708	0.0354787	0.954661
O94941	UBOX5	RING finger protein 37	0.717563	0.970173	0.854954	1.01587
O94952	FBXO21	F-box only protein 21	0.000781503	1.25288	0.0493318	0.948412
O94953	KDM4B	Lysine-specific demethylase 4B	0.00613896	1.12361	0.0305243	1.07233
O94955	RHOBTB3	Rho-related BTB domain-containing protein 3	0.212372	1.03046	0.0030745	0.954348
O94966	USP19	Ubiquitin carboxyl-terminal hydrolase 19	0.00067069	1.26027	0.00277416	1.13373
O94967	WDR47	WD repeat-containing protein 47	0.170341	1.04018	0.268453	1.04132
O94973	AP2A2	AP-2 complex subunit alpha-2	0.00397724	0.951591	0.000114192	0.896115
O94979	SEC31A	Protein transport protein Sec31A	0.00239528	1.3473	0.146355	1.07919
O94985	CLSTN1	Calsyntenin-1;Soluble Alc-alpha;CTF1-alpha	5.78004e-05	1.31107	0.000797667	1.19149
O94986	CEP152	Centrosomal protein of 152 kDa	0.0533816	0.947307	0.0200838	1.07173
O94992	HEXIM1	Protein HEXIM1	0.00376757	1.19679	0.815623	0.987168
O95049	TJP3	Tight junction protein ZO-3	0.0197723	1.08914	0.0561398	0.963635
O95059	RPP14	Ribonuclease P protein subunit p14	0.061167	1.10468	0.0630786	0.900096
O95067	CCNB2	G2/mitotic-specific cyclin-B2	0.128122	1.10062	0.00431689	1.16907
O95070	YIF1A	Protein YIF1A	0.953567	1.0025	0.0156497	1.13023
O95071	UBR5	E3 ubiquitin-protein ligase UBR5	0.0459969	1.02567	0.364918	1.00832
O95081	AGFG2	Arf-GAP domain and FG repeat-containing protein 2	0.00516871	1.13701	0.654109	1.01736
O95084	PRSS23	Serine protease 23	8.53095e-05	1.78545	0.000970339	1.29804
O95104	SCAF4	Splicing factor, arginine/serine-rich 15	0.000182925	0.835971	0.73688	0.995993
O95139	NDUFB6	NADH dehydrogenase [ubiquinone] 1 beta subcomplex subunit 6	0.0562707	1.04678	0.00321639	1.06886
O95140	MFN2	Mitofusin-2	0.0263844	0.945409	0.0207189	1.06161
O95149	SNUPN	Snurportin-1	0.545009	0.980976	0.691191	1.01065
O95155	UBE4B	Ubiquitin conjugation factor E4 B	0.000385777	1.15514	0.331123	1.01712
O95159	ZFPL1	Zinc finger protein-like 1	0.506016	1.0275	0.711051	1.01843
O95163	IKBKAP	Elongator complex protein 1	0.00433587	1.08871	0.00103235	1.07314
O95164	UBL3	Ubiquitin-like protein 3	3.59354e-05	1.33983	0.00664536	1.03932
O95167	NDUFA3	NADH dehydrogenase [ubiquinone] 1 alpha subcomplex subunit 3	0.00410537	1.09453	0.314013	0.971986
O95168	NDUFB4	NADH dehydrogenase [ubiquinone] 1 beta subcomplex subunit 4	0.179287	1.03738	0.014736	0.899267
O95169	NDUFB8	NADH dehydrogenase [ubiquinone] 1 beta subcomplex subunit 8, mitochondrial	0.0604538	1.07043	0.772327	1.00597
O95171	SCEL	Sciellin	0.000498401	1.15386	1.35188e-05	0.700182
O95182	NDUFA7	NADH dehydrogenase [ubiquinone] 1 alpha subcomplex subunit 7	0.295843	0.970784	0.486078	0.986068
O95197	RTN3	Reticulon-3	0.460244	0.974492	0.0780494	0.919116
O95198	KLHL2	Kelch-like protein 2	0.000241316	1.3456	0.358371	1.02605
O95202	LETM1	LETM1 and EF-hand domain-containing protein 1, mitochondrial	0.000111852	1.24382	0.0059779	0.943759
O95208	EPN2	Epsin-2	0.00318663	1.09826	0.352613	0.982903
O95210	STBD1	Starch-binding domain-containing protein 1	0.217169	0.959245	0.0785033	0.951205
O95218	ZRANB2	Zinc finger Ran-binding domain-containing protein 2	0.0660019	0.909608	0.633051	0.98124
O95219	SNX4	Sorting nexin-4	0.00016206	1.21757	0.00259615	1.07753
O95229	ZWINT	ZW10 interactor	0.414305	1.01352	0.042442	1.07075
O95232	LUC7L3	Luc7-like protein 3	0.000593923	0.912236	0.00253337	0.935103
O95235	KIF20A	Kinesin-like protein KIF20A	0.000483169	1.20256	0.000296942	1.21233
O95239	KIF4A	Chromosome-associated kinesin KIF4A	0.0145151	0.972664	0.000873213	0.913396
O95243	MBD4	Methyl-CpG-binding domain protein 4	0.0486551	1.09388	0.0688354	1.08322
O95248	SBF1	Myotubularin-related protein 5	0.593479	1.01106	0.00483192	1.05019
O95249	GOSR1	Golgi SNAP receptor complex member 1	0.157014	1.05121	0.0126453	0.885868
O95251	KAT7	Histone acetyltransferase KAT7	0.653441	0.989294	0.000498996	0.890293
O95258	SLC25A14	Brain mitochondrial carrier protein 1	0.044541	1.08548	0.193156	1.07603
O95260	ATE1	Arginyl-tRNA--protein transferase 1	0.456385	0.990946	0.000950148	0.93045
O95271	TNKS	Tankyrase-1	0.180701	1.04223	0.0135907	1.119
O95273	CCNDBP1	Cyclin-D1-binding protein 1	0.07261	1.12852	0.00359689	1.32815
O95292	VAPB	Vesicle-associated membrane protein-associated protein B/C	0.00612189	0.896552	0.0101921	1.11181
O95295	SNAPIN	SNARE-associated protein Snapin	0.0222136	1.09211	0.253842	1.02601
O95297	MPZL1	Myelin protein zero-like protein 1	0.00110265	0.868592	0.252071	1.04029
O95298	NDUFC2	NADH dehydrogenase [ubiquinone] 1 subunit C2;NADH dehydrogenase [ubiquinone] 1 subunit C2, isoform 2	0.00564128	1.05102	0.0225544	0.95438
O95299	NDUFA10	NADH dehydrogenase [ubiquinone] 1 alpha subcomplex subunit 10, mitochondrial	0.0430014	1.11172	0.128529	0.964224
O95302	FKBP9	Peptidyl-prolyl cis-trans isomerase FKBP9	0.0101481	0.933489	2.38985e-05	1.19135
O95336	PGLS	6-phosphogluconolactonase	0.0753332	0.969266	0.000341154	1.14094
O95340	PAPSS2	Bifunctional 3-phosphoadenosine 5-phosphosulfate synthase 2;Sulfate adenylyltransferase;Adenylyl-sulfate kinase	5.99262e-08	0.75361	0.000257735	0.902579
O95347	SMC2	Structural maintenance of chromosomes protein 2	0.000103586	0.924417	0.0201419	0.972066
O95352	ATG7	Ubiquitin-like modifier-activating enzyme ATG7	0.000850793	1.14611	0.000371555	1.14795
O95359	TACC2	Transforming acidic coiled-coil-containing protein 2	0.00394339	1.20835	0.431374	0.977381
O95361	TRIM16	Tripartite motif-containing protein 16	2.4585e-05	1.4133	0.0048023	1.11746
O95363	FARS2	Phenylalanine--tRNA ligase, mitochondrial	0.00784615	1.24304	0.204097	1.04736
O95365	ZBTB7A	Zinc finger and BTB domain-containing protein 7A	0.0414971	0.833486	0.482159	1.02776
O95372	LYPLA2	Acyl-protein thioesterase 2	0.000171676	1.21936	0.00122704	1.21672
O95373	IPO7	Importin-7	0.00337487	0.89072	0.000913379	0.874123
O95376	ARIH2	E3 ubiquitin-protein ligase ARIH2	0.249597	1.08076	0.26233	0.920574
O95379	TNFAIP8	Tumor necrosis factor alpha-induced protein 8	0.443061	0.95437	0.394897	0.967157
O95382	MAP3K6	Mitogen-activated protein kinase kinase kinase 6	0.686804	1.0166	0.360315	1.02714
O95391	SLU7	Pre-mRNA-splicing factor SLU7	0.992172	1.0006	0.374264	1.02711
O95394	PGM3	Phosphoacetylglucosamine mutase	0.0343331	0.974942	0.0299655	1.03216
O95396	MOCS3	Adenylyltransferase and sulfurtransferase MOCS3;Molybdopterin-synthase adenylyltransferase;Molybdopterin-synthase sulfurtransferase	0.000844601	1.32605	0.251333	1.04134
O95397	PLEKHA8P1	Putative protein PLEKHA9;Pleckstrin homology domain-containing family A member 8	0.000252477	1.26939	0.00175907	1.13567
O95400	CD2BP2	CD2 antigen cytoplasmic tail-binding protein 2	0.834829	0.988708	0.434478	1.0414
O95402	MED26	Mediator of RNA polymerase II transcription subunit 26	0.364052	0.97153	0.00444652	1.12566
O95405	ZFYVE9	Zinc finger FYVE domain-containing protein 9	0.00739344	1.10274	0.00604166	1.09765
O95409	ZIC2	Zinc finger protein ZIC 2;Zinc finger protein ZIC 4;Zinc finger protein ZIC 1;Zinc finger protein ZIC 3;Zinc finger protein ZIC 5	0.000824069	0.780888	0.171518	0.965004
O95425	SVIL	Supervillin	5.92771e-05	1.15822	0.00543396	0.908509
O95427	PIGN	GPI ethanolamine phosphate transferase 1	0.103493	0.897182	0.527464	0.974394
O95429	BAG4	BAG family molecular chaperone regulator 4	0.243346	0.930536	0.124876	0.888271
O95433	AHSA1	Activator of 90 kDa heat shock protein ATPase homolog 1	0.000181727	1.19328	0.000475865	0.968273
O95453	PARN	Poly(A)-specific ribonuclease PARN	0.0214989	1.11567	0.14595	0.949162
O95455	TGDS	dTDP-D-glucose 4,6-dehydratase	0.00108333	1.11153	0.000813651	0.884714
O95456	PSMG1	Proteasome assembly chaperone 1	0.00129704	1.15111	0.000197532	1.1211
O95470	SGPL1	Sphingosine-1-phosphate lyase 1	0.000161168	0.915766	2.62855e-06	1.25581
O95471	CLDN7	Claudin-7	0.103003	1.09171	0.508728	1.0278
O95476	CTDNEP1	CTD nuclear envelope phosphatase 1	0.209512	0.932841	0.322951	0.945766
O95478	NSA2	Ribosome biogenesis protein NSA2 homolog	7.27267e-05	0.799444	0.0103833	1.16216
O95479	H6PD	GDH/6PGL endoplasmic bifunctional protein;Glucose 1-dehydrogenase;6-phosphogluconolactonase	0.0678388	0.935825	0.000932679	1.09395
O95486	SEC24A	Protein transport protein Sec24A	0.459524	0.977287	0.800051	1.00736
O95487	SEC24B	Protein transport protein Sec24B	0.000200592	1.0928	0.00436566	1.0369
O95503	CBX6	Chromobox protein homolog 6	0.052565	0.915632	0.220208	0.959633
O95528	SLC2A10	Solute carrier family 2, facilitated glucose transporter member 10	0.000255452	0.574177	0.0407356	1.15863
O95544	NADK	NAD kinase	0.0274842	1.09554	0.183278	1.05604
O95551	TDP2	Tyrosyl-DNA phosphodiesterase 2	0.0200159	0.768631	0.135783	0.883472
O95563	MPC2	Mitochondrial pyruvate carrier 2	0.240269	0.944823	0.193252	0.954029
O95568	METTL18	Histidine protein methyltransferase 1 homolog	0.0145694	1.20193	0.00222016	1.11376
O95571	ETHE1	Persulfide dioxygenase ETHE1, mitochondrial	0.665302	1.01104	0.0934824	0.954213
O95573	ACSL3	Long-chain-fatty-acid--CoA ligase 3	0.00317025	1.11266	0.000360791	1.22658
O95602	POLR1A	DNA-directed RNA polymerase I subunit RPA1	0.00983645	0.878666	0.0886771	1.05548
O95613	PCNT	Pericentrin	0.000159435	0.8327	0.100428	1.02247
O95619	YEATS4	YEATS domain-containing protein 4	0.12892	0.983913	0.0180829	0.95214
O95625	ZBTB11	Zinc finger and BTB domain-containing protein 11	0.172091	1.02224	0.00611458	1.05449
O95628	CNOT4	CCR4-NOT transcription complex subunit 4	0.485354	1.03293	0.313347	0.969587
O95630	STAMBP	STAM-binding protein	0.0238365	1.10429	0.0578099	1.06875
O95639	CPSF4	Cleavage and polyadenylation specificity factor subunit 4	0.138206	0.948438	0.0659838	1.06018
O95671	ASMTL	N-acetylserotonin O-methyltransferase-like protein	2.65691e-05	1.32869	3.18474e-05	0.814049
O95674	CDS2	Phosphatidate cytidylyltransferase 2	0.000754504	1.11205	0.152874	1.03361
O95684	FGFR1OP	FGFR1 oncogene partner	1.10016e-05	0.781039	0.00170525	0.903414
O95685	PPP1R3D	Protein phosphatase 1 regulatory subunit 3D	0.00384878	1.21446	0.169262	1.04799
O95696	BRD1	Bromodomain-containing protein 1	0.000776564	0.86563	0.0168074	0.917344
O95707	POP4	Ribonuclease P protein subunit p29	0.443453	1.02075	0.034941	0.917789
O95714	HERC2	E3 ubiquitin-protein ligase HERC2	0.0193528	1.05123	0.0684717	1.04092
O95721	SNAP29	Synaptosomal-associated protein 29	0.000743546	0.938715	0.000850023	1.12105
O95747	OXSR1	Serine/threonine-protein kinase OSR1	7.52359e-05	1.1432	0.00304148	1.04242
O95749	GGPS1	Geranylgeranyl pyrophosphate synthase	0.0478389	1.11872	0.00260133	0.880702
O95757	HSPA4L	Heat shock 70 kDa protein 4L	0.306354	0.978253	0.0110327	1.08799
O95758	PTBP3	Polypyrimidine tract-binding protein 3	0.00154112	0.871603	0.000239411	0.88414
O95759	TBC1D8	TBC1 domain family member 8	0.103905	1.08896	0.0978037	0.845352
O95760	IL33	Interleukin-33;Interleukin-33 (95-270);Interleukin-33 (99-270);Interleukin-33 (109-270)	0.000540104	0.76738	0.100895	0.89415
O95772	STARD3NL	MLN64 N-terminal domain homolog	0.168919	1.04456	0.146348	0.937295
O95777	LSM8	U6 snRNA-associated Sm-like protein LSm8	0.333211	0.946888	0.330056	0.952547
O95782	AP2A1	AP-2 complex subunit alpha-1	0.491787	0.989589	0.000418694	1.06241
O95785	WIZ	Protein Wiz	0.146584	0.968208	0.0347049	0.95497
O95786	DDX58	Probable ATP-dependent RNA helicase DDX58	6.62093e-05	1.34514	0.00212534	1.10684
O95789	ZMYM6	Zinc finger MYM-type protein 6	0.0318323	1.08691	0.0460345	1.05784
O95793	STAU1	Double-stranded RNA-binding protein Staufen homolog 1	0.143475	0.96161	0.149772	1.03831
O95801	TTC4	Tetratricopeptide repeat protein 4	0.000261358	1.11856	0.233384	0.973417
O95816	BAG2	BAG family molecular chaperone regulator 2	0.0228366	1.11008	0.00176167	1.092
O95817	BAG3	BAG family molecular chaperone regulator 3	0.00692259	1.07571	0.490684	0.991532
O95819	MAP4K4	Mitogen-activated protein kinase kinase kinase kinase 4	0.000238967	1.16838	0.986039	0.999684
O95822	MLYCD	Malonyl-CoA decarboxylase, mitochondrial	0.000777176	1.23579	0.0094365	1.08898
O95825	CRYZL1	Quinone oxidoreductase-like protein 1	0.00108404	1.15358	0.0304631	1.06665
O95831	AIFM1	Apoptosis-inducing factor 1, mitochondrial	4.15173e-05	1.11302	0.00469282	1.0653
O95833	CLIC3	Chloride intracellular channel protein 3	0.0295103	0.859809	0.00959308	1.14324
O95834	EML2	Echinoderm microtubule-associated protein-like 2	0.0010951	1.13543	0.000532819	0.868348
O95835	LATS1	Serine/threonine-protein kinase LATS1	0.00463874	1.11289	0.024797	1.06702
O95848	NUDT14	Uridine diphosphate glucose pyrophosphatase	0.365883	0.946846	0.0323588	1.14915
O95857	TSPAN13	Tetraspanin-13	0.301569	0.9718	0.00906466	1.12764
O95858	TSPAN15	Tetraspanin-15	0.205676	1.05368	0.00174175	0.803643
O95861	BPNT1	3(2),5-bisphosphate nucleotidase 1	0.00042715	1.09406	0.00251957	1.05693
O95865	DDAH2	N(G),N(G)-dimethylarginine dimethylaminohydrolase 2	0.000170541	0.77398	0.00193331	0.887048
O95870	ABHD16A	Abhydrolase domain-containing protein 16A	0.0454967	0.969049	0.00308251	1.13937
O95873	C6orf47	Uncharacterized protein C6orf47	0.00168871	0.830919	0.0679737	0.937485
O95881	TXNDC12	Thioredoxin domain-containing protein 12	0.844005	0.995466	0.79488	0.993866
O95900	TRUB2	Probable tRNA pseudouridine synthase 2	0.122056	1.04649	0.0153547	0.933324
O95905	ECD	Protein SGT1	0.00278637	1.19103	0.020235	1.10894
O95926	SYF2	Pre-mRNA-splicing factor SYF2	0.316579	1.02403	0.839613	1.00411
O95983	MBD3	Methyl-CpG-binding domain protein 3	0.00326956	0.832947	0.977606	1.00094
O95985	TOP3B	DNA topoisomerase 3-beta-1	0.0206883	1.03502	0.0664727	1.04204
O95989	NUDT3	Diphosphoinositol polyphosphate phosphohydrolase 1	7.65536e-05	0.82274	0.0244124	0.943968
O95994	AGR2	Anterior gradient protein 2 homolog	0.0248439	1.059	9.94488e-06	1.45734
O95999	BCL10	B-cell lymphoma/leukemia 10	0.00206121	1.14642	0.025202	1.08471
O96000	NDUFB10	NADH dehydrogenase [ubiquinone] 1 beta subcomplex subunit 10	0.096329	1.03703	0.663133	0.991318
O96005	CLPTM1	Cleft lip and palate transmembrane protein 1	0.252657	0.987203	0.00645005	1.07043
O96006	ZBED1	Zinc finger BED domain-containing protein 1	0.0177093	0.922476	0.00195473	0.868637
O96007	MOCS2	Molybdopterin synthase catalytic subunit	0.545823	1.01982	0.000425588	1.19012
O96008	TOMM40	Mitochondrial import receptor subunit TOM40 homolog	0.000744986	0.928973	0.00129624	0.929709
O96011	PEX11B	Peroxisomal membrane protein 11B	0.884327	1.00482	0.191511	0.953321
O96013	PAK4	Serine/threonine-protein kinase PAK 4	0.111883	0.907125	0.10898	0.920774
O96015	DNAL4	Dynein light chain 4, axonemal	2.03547e-06	2.18197	0.0010131	1.20622
O96018	APBA3	Amyloid beta A4 precursor protein-binding family A member 3	0.00376299	1.1719	0.54671	1.02406
O96019	ACTL6A	Actin-like protein 6A	0.0626095	0.973246	0.00189896	0.896609
O96020	CCNE2	G1/S-specific cyclin-E2	0.189783	0.943989	0.0299212	0.878351
O96028	WHSC1	Histone-lysine N-methyltransferase NSD2	0.00128988	0.760257	0.307455	1.04503
O96033	MOCS2	Molybdopterin synthase sulfur carrier subunit	0.870404	0.993865	0.38264	1.02588
P00156	MT-CYB	Cytochrome b	0.178411	1.06103	0.134026	1.07351
P00167	CYB5A	Cytochrome b5	0.00126363	1.09863	0.00818253	1.13296
P00338	LDHA	L-lactate dehydrogenase A chain	0.0603384	0.932257	0.0283312	0.901386
P00367	GLUD1	Glutamate dehydrogenase 1, mitochondrial;Glutamate dehydrogenase 2, mitochondrial	0.000572143	1.11948	0.509209	0.988806
P00374	DHFR	Dihydrofolate reductase	0.0292135	0.930388	0.824497	1.00252
P00387	CYB5R3	NADH-cytochrome b5 reductase 3;NADH-cytochrome b5 reductase 3 membrane-bound form;NADH-cytochrome b5 reductase 3 soluble form	0.00174529	1.04734	0.792461	0.996395
P00390	GSR	Glutathione reductase, mitochondrial	0.031458	1.07475	0.00197566	0.84676
P00403	MT-CO2	Cytochrome c oxidase subunit 2	0.0652929	1.06966	0.0315034	1.11399
P00441	SOD1	Superoxide dismutase [Cu-Zn]	0.0270722	1.16134	0.0136835	1.18207
P00491	PNP	Purine nucleoside phosphorylase	0.000353327	1.25787	0.863201	0.996964
P00492	HPRT1	Hypoxanthine-guanine phosphoribosyltransferase	6.38944e-05	1.25608	0.27085	1.02407
P00505	GOT2	Aspartate aminotransferase, mitochondrial	0.00209401	1.10149	0.000836241	0.915239
P00519	ABL1	Tyrosine-protein kinase ABL1	0.00768605	0.954121	0.261537	0.983477
P00533	EGFR	Epidermal growth factor receptor	0.197316	1.03457	0.000610016	1.11224
P00558	PGK1	Phosphoglycerate kinase 1	0.029288	0.968516	0.0182194	0.948841
P00568	AK1	Adenylate kinase isoenzyme 1	0.000475268	0.89561	0.026352	1.03174
P00813	ADA	Adenosine deaminase	1.49424e-05	1.43029	0.00120407	0.845433
P00846	MT-ATP6	ATP synthase subunit a	0.0586199	1.10181	0.142418	0.925802
P00918	CA2	Carbonic anhydrase 2	0.00252462	0.839857	0.000362432	0.791989
P00966	ASS1	Argininosuccinate synthase	7.5974e-05	0.786751	1.38538e-05	0.752444
P00973	OAS1	2-5-oligoadenylate synthase 1	0.666151	0.979871	0.091263	1.05669
P01024	C3	Complement C3;Complement C3 beta chain;C3-beta-c;Complement C3 alpha chain;C3a anaphylatoxin;Acylation stimulating protein;Complement C3b alpha chain;Complement C3c alpha chain fragment 1;Complement C3dg fragment;Complement C3g fragment;Complement C3d fragment;Complement C3f fragment;Complement C3c alpha chain fragment 2	6.97106e-05	1.43684	0.0431822	0.932954
P01033	TIMP1	Metalloproteinase inhibitor 1	0.00794825	1.17046	0.000182936	1.30585
P01034	CST3	Cystatin-C	0.00238104	1.54781	0.00191328	1.14352
P01037	CST1	Cystatin-SN;Cystatin-SA;Cystatin-S	0.42512	0.961733	3.88848e-05	2.1679
P01106	MYC	Myc proto-oncogene protein	0.000219766	1.25986	0.58074	1.02318
P01111	NRAS	GTPase NRas	0.139386	1.0917	0.0661016	1.03507
P01112	HRAS	GTPase HRas;GTPase HRas, N-terminally processed	0.0140425	0.925434	0.00528658	1.04975
P01116	KRAS	GTPase KRas;GTPase KRas, N-terminally processed	0.0323282	1.06268	0.00693104	0.940432
P01130	LDLR	Low-density lipoprotein receptor	0.0210525	1.05558	0.0137615	0.943999
P01135	TGFA	Protransforming growth factor alpha;Transforming growth factor alpha	0.871644	1.00542	0.347287	1.04627
P01137	TGFB1	Transforming growth factor beta-1;Latency-associated peptide	0.0212473	0.821959	0.000293157	1.39367
P01892	HLA-A	HLA class I histocompatibility antigen, A-2 alpha chain;HLA class I histocompatibility antigen, A-69 alpha chain;HLA class I histocompatibility antigen, A-68 alpha chain	1.97162e-05	1.34707	0.000285779	1.15589
P02144	MB	Myoglobin	0.000588464	0.628196	0.023312	0.817891
P02545	LMNA	Prelamin-A/C;Lamin-A/C	7.30269e-05	0.813399	0.000829427	1.12134
P02686	MBP	Myelin basic protein	0.0936847	1.11686	0.00204852	1.30712
P02750	LRG1	Leucine-rich alpha-2-glycoprotein	0.248277	1.03482	0.0963257	1.08622
P02751	FN1	Fibronectin;Anastellin;Ugl-Y1;Ugl-Y2;Ugl-Y3	0.000278055	0.819593	0.000537183	0.840865
P02753	RBP4	Retinol-binding protein 4;Plasma retinol-binding protein(1-182);Plasma retinol-binding protein(1-181);Plasma retinol-binding protein(1-179);Plasma retinol-binding protein(1-176)	0.103059	1.0937	0.113915	0.898215
P02786	TFRC	Transferrin receptor protein 1;Transferrin receptor protein 1, serum form	4.32907e-06	1.39328	5.75673e-05	0.8769
P02792	FTL	Ferritin light chain	0.000360059	0.757015	0.205301	1.06489
P02794	FTH1	Ferritin heavy chain;Ferritin heavy chain, N-terminally processed	0.417757	0.977121	0.0105233	1.10465
P02795	MT2A	Metallothionein-2;Metallothionein-1X;Metallothionein-1G;Metallothionein-1M	0.35616	0.923153	0.0941953	1.28573
P03886	MT-ND1	NADH-ubiquinone oxidoreductase chain 1	0.0183463	1.17225	0.395345	1.0734
P03905	MT-ND4	NADH-ubiquinone oxidoreductase chain 4	0.342291	1.04582	0.318092	0.942435
P03915	MT-ND5	NADH-ubiquinone oxidoreductase chain 5	0.923502	1.0074	0.0407908	1.13631
P03928	MT-ATP8	ATP synthase protein 8	0.501054	1.02644	0.0776676	0.929037
P04035	HMGCR	3-hydroxy-3-methylglutaryl-coenzyme A reductase	0.000279463	1.52885	0.000870712	1.20163
P04040	CAT	Catalase	0.0010127	1.07643	0.372612	1.01069
P04049	RAF1	RAF proto-oncogene serine/threonine-protein kinase	0.00219408	0.906227	0.000910914	1.14094
P04062	GBA	Glucosylceramidase	0.878315	0.994577	0.0133616	1.07979
P04066	FUCA1	Tissue alpha-L-fucosidase	0.32972	1.01605	2.03552e-05	1.33693
P04075	ALDOA	Fructose-bisphosphate aldolase A	0.265723	0.974183	0.114698	0.959883
P04080	CSTB	Cystatin-B	0.744495	0.986696	0.150153	1.06564
P04083	ANXA1	Annexin A1	1.8369e-05	0.782759	2.52437e-05	1.66971
P04114	APOB	Apolipoprotein B-100;Apolipoprotein B-48	0.00761305	0.822182	0.00357358	0.845571
P04156	PRNP	Major prion protein	0.0260152	0.943894	0.00117238	0.879714
P04179	SOD2	Superoxide dismutase [Mn], mitochondrial	0.000988155	1.26668	0.000202616	0.828005
P04181	OAT	Ornithine aminotransferase, mitochondrial;Ornithine aminotransferase, hepatic form;Ornithine aminotransferase, renal form	0.000155173	0.920641	1.68524e-05	0.780687
P04183	TK1	Thymidine kinase, cytosolic	0.772138	0.995275	0.00171395	1.0749
P04406	GAPDH	Glyceraldehyde-3-phosphate dehydrogenase	0.018699	0.892923	0.114686	0.917468
P04424	ASL	Argininosuccinate lyase	0.000167287	1.21382	0.24439	0.989383
P04626	ERBB2	Receptor tyrosine-protein kinase erbB-2	0.230209	0.945115	0.0507319	1.07555
P04632	CAPNS1	Calpain small subunit 1	0.332028	0.988996	0.0699919	1.02884
P04637	TP53	Cellular tumor antigen p53	0.764143	0.989792	0.27923	0.95914
P04792	HSPB1	Heat shock protein beta-1	0.011937	0.84049	0.0689935	1.06143
P04818	TYMS	Thymidylate synthase	0.974669	0.999108	0.000284756	0.800019
P04843	RPN1	Dolichyl-diphosphooligosaccharide--protein glycosyltransferase subunit 1	4.28653e-06	0.890454	0.0272692	1.06638
P04844	RPN2	Dolichyl-diphosphooligosaccharide--protein glycosyltransferase subunit 2	0.00783307	0.909329	0.305966	1.02512
P04899	GNAI2	Guanine nucleotide-binding protein G(i) subunit alpha-2	0.699371	1.00831	0.00871821	1.07558
P04920	SLC4A2	Anion exchange protein 2	0.31262	1.01623	0.990535	0.999723
P05023	ATP1A1	Sodium/potassium-transporting ATPase subunit alpha-1	0.00150366	0.975589	0.0384144	1.03391
P05026	ATP1B1	Sodium/potassium-transporting ATPase subunit beta-1	0.032452	1.0781	0.000384817	1.12449
P05067	APP	Amyloid beta A4 protein;N-APP;Soluble APP-alpha;Soluble APP-beta;C99;Beta-amyloid protein 42;Beta-amyloid protein 40;C83;P3(42);P3(40);C80;Gamma-secretase C-terminal fragment 59;Gamma-secretase C-terminal fragment 57;Gamma-secretase C-terminal fragment 50;C31	0.000336524	1.12147	0.000349822	1.14867
P05091	ALDH2	Aldehyde dehydrogenase, mitochondrial	0.452359	0.959135	0.733536	1.01523
P05114	HMGN1	Non-histone chromosomal protein HMG-14	0.0700192	0.767496	0.0498561	1.27626
P05141	SLC25A5	ADP/ATP translocase 2;ADP/ATP translocase 2, N-terminally processed	0.294515	1.02124	0.176199	1.0272
P05161	ISG15	Ubiquitin-like protein ISG15	0.0193766	1.07462	0.197068	1.03761
P05165	PCCA	Propionyl-CoA carboxylase alpha chain, mitochondrial	5.02673e-05	1.23732	0.00261989	0.902772
P05166	PCCB	Propionyl-CoA carboxylase beta chain, mitochondrial	0.000486046	1.20878	0.000598649	0.883333
P05187	ALPP	Alkaline phosphatase, placental type;Alkaline phosphatase, placental-like	0.000167789	0.608202	0.000350899	0.659134
P05198	EIF2S1	Eukaryotic translation initiation factor 2 subunit 1	0.00481496	1.04077	0.577812	1.00784
P05204	HMGN2	Non-histone chromosomal protein HMG-17	0.00542788	0.518454	0.811134	0.968454
P05362	ICAM1	Intercellular adhesion molecule 1	0.171782	1.06603	0.0982645	0.907653
P05387	RPLP2	60S acidic ribosomal protein P2	0.0161409	1.10368	0.0277066	1.08038
P05388	RPLP0	60S acidic ribosomal protein P0;60S acidic ribosomal protein P0-like	0.114544	1.04071	0.506937	0.977972
P05423	POLR3D	DNA-directed RNA polymerase III subunit RPC4	0.0249219	1.09121	0.0117325	0.935024
P05455	SSB	Lupus La protein	0.000761723	1.16076	0.568491	1.01185
P05534	HLA-A	HLA class I histocompatibility antigen, A-24 alpha chain;HLA class I histocompatibility antigen, A-23 alpha chain	1.77748e-05	1.44704	0.00472	1.07745
P05556	ITGB1	Integrin beta-1	0.0013724	1.10843	0.00347599	0.898207
P05783	KRT18	Keratin, type I cytoskeletal 18	0.146864	0.941316	0.0163244	0.868785
P05976	MYL1	Myosin light chain 1/3, skeletal muscle isoform;Myosin light chain 3	0.184929	0.895002	0.312099	0.88663
P06132	UROD	Uroporphyrinogen decarboxylase	0.00144892	1.14941	0.387771	1.01871
P06213	INSR	Insulin receptor;Insulin receptor subunit alpha;Insulin receptor subunit beta	0.457118	0.968081	0.0900342	0.95174
P06241	FYN	Tyrosine-protein kinase Fyn	0.309512	0.961202	0.17743	1.05033
P06280	GLA	Alpha-galactosidase A	0.00454025	1.07735	0.217627	0.982702
P06396	GSN	Gelsolin	0.0029737	1.10407	0.00124269	1.08358
P06400	RB1	Retinoblastoma-associated protein	4.34416e-05	0.848711	0.000937493	1.06497
P06454	PTMA	Prothymosin alpha;Prothymosin alpha, N-terminally processed;Thymosin alpha-1	0.000388307	0.761275	0.849576	1.03137
P06493	CDK1	Cyclin-dependent kinase 1	0.0222633	1.05604	0.00163541	0.890996
P06576	ATP5B	ATP synthase subunit beta, mitochondrial	0.00033846	1.10508	3.34314e-05	0.931309
P06702	S100A9	Protein S100-A9	0.0936738	1.22786	0.405805	1.19319
P06703	S100A6	Protein S100-A6	0.042492	0.834874	0.0478066	1.17857
P06730	EIF4E	Eukaryotic translation initiation factor 4E	0.0627014	1.06878	0.000955183	0.908157
P06733	ENO1	Alpha-enolase	0.377487	1.02629	0.0275639	0.882324
P06737	PYGL	Glycogen phosphorylase, liver form	0.000901037	0.858671	0.000151065	0.817958
P06744	GPI	Glucose-6-phosphate isomerase	0.198143	1.01769	0.0105814	0.958144
P06746	POLB	DNA polymerase beta	0.0026082	1.1743	5.81523e-05	1.20094
P06748	NPM1	Nucleophosmin	0.0508793	0.949307	0.0534014	0.915227
P06753	TPM3	Tropomyosin alpha-3 chain	0.160161	0.909904	0.123043	0.88168
P06756	ITGAV	Integrin alpha-V;Integrin alpha-V heavy chain;Integrin alpha-V light chain	0.00133968	1.13257	8.81613e-05	1.17494
P06865	HEXA	Beta-hexosaminidase subunit alpha	0.00216321	1.08924	2.00689e-05	1.43601
Q16778	HIST2H2BE	Histone H2B type 2-E;Histone H2B type 1-B;Histone H2B type 1-O;Histone H2B type 1-J;Histone H2B type 3-B	1.44442e-05	0.824131	0.0010841	1.15984
P07093	SERPINE2	Glia-derived nexin	0.000775393	0.802847	0.012205	1.07267
P07099	EPHX1	Epoxide hydrolase 1	0.810392	0.992963	0.0426525	1.06988
P07108	DBI	Acyl-CoA-binding protein	0.0313581	1.38748	0.196871	1.13347
P07195	LDHB	L-lactate dehydrogenase B chain	0.0366958	1.06179	0.321904	0.974742
P07199	CENPB	Major centromere autoantigen B	0.00157613	0.793424	0.328877	1.02898
P07203	GPX1	Glutathione peroxidase 1	0.260289	0.975917	0.00470556	0.851085
P07205	PGK2	Phosphoglycerate kinase 2	0.420003	0.967439	0.710808	1.01213
P07225	PROS1	Vitamin K-dependent protein S	0.0956482	1.07383	0.0851072	1.08706
P07237	P4HB	Protein disulfide-isomerase	0.00016666	0.913097	0.463824	0.988353
P07305	H1F0	Histone H1.0;Histone H1.0, N-terminally processed	0.381776	0.952652	0.334112	0.939571
P07311	ACYP1	Acylphosphatase-1	0.00184563	1.14465	0.0029599	0.88391
P07339	CTSD	Cathepsin D;Cathepsin D light chain;Cathepsin D heavy chain	0.000340474	0.839033	0.000255348	1.12398
P07355	ANXA2	Annexin A2;Putative annexin A2-like protein	0.00136061	0.757369	0.00011075	1.31085
P07384	CAPN1	Calpain-1 catalytic subunit	0.390047	1.01075	0.000537989	0.975847
P07437	TUBB	Tubulin beta chain	0.83996	1.00392	0.144889	1.05225
P07602	PSAP	Prosaposin;Saposin-A;Saposin-B-Val;Saposin-B;Saposin-C;Saposin-D	0.0101708	1.14517	0.0048639	1.1393
P07686	HEXB	Beta-hexosaminidase subunit beta;Beta-hexosaminidase subunit beta chain B;Beta-hexosaminidase subunit beta chain A	0.341963	1.02031	0.0020954	1.14097
P07711	CTSL	Cathepsin L1;Cathepsin L1 heavy chain;Cathepsin L1 light chain	0.000386552	1.23943	0.00534124	1.20765
P07737	PFN1	Profilin-1	0.738454	0.991321	0.047627	0.935197
P07738	BPGM	Bisphosphoglycerate mutase	0.00229274	1.16581	0.699804	0.989597
P07741	APRT	Adenine phosphoribosyltransferase	0.000191176	1.15534	0.076017	0.983368
P07814	EPRS	Bifunctional glutamate/proline--tRNA ligase;Glutamate--tRNA ligase;Proline--tRNA ligase	0.00641979	1.04397	0.00918746	0.952586
P07858	CTSB	Cathepsin B;Cathepsin B light chain;Cathepsin B heavy chain	0.949349	1.00124	0.00146769	1.23367
P07900	HSP90AA1	Heat shock protein HSP 90-alpha	0.000951295	1.18543	0.0336232	0.929059
P07902	GALT	Galactose-1-phosphate uridylyltransferase	0.795569	0.980655	0.330581	0.931764
P07910	HNRNPC	Heterogeneous nuclear ribonucleoproteins C1/C2	0.00322774	0.70904	0.0908827	0.898044
P07919	UQCRH	Cytochrome b-c1 complex subunit 6, mitochondrial;Cytochrome b-c1 complex subunit 6	0.135061	0.944211	0.021393	0.697974
P07942	LAMB1	Laminin subunit beta-1	0.005177	0.929119	0.00484068	1.06983
P07947	YES1	Tyrosine-protein kinase Yes	0.0175175	0.876311	0.0178608	1.13306
P07948	LYN	Tyrosine-protein kinase Lyn	0.0014604	0.917841	0.0565864	1.05125
P07954	FH	Fumarate hydratase, mitochondrial	0.113265	1.03166	0.0182264	0.974574
P07992	ERCC1	DNA excision repair protein ERCC-1	0.599011	1.01164	0.156006	1.06325
P07996	THBS1	Thrombospondin-1	3.19759e-05	0.800722	0.000124998	1.16803
P08047	SP1	Transcription factor Sp1	0.000681476	0.832789	0.225703	1.03804
P08069	IGF1R	Insulin-like growth factor 1 receptor;Insulin-like growth factor 1 receptor alpha chain;Insulin-like growth factor 1 receptor beta chain	0.000454643	1.26486	0.214342	0.961944
P08133	ANXA6	Annexin A6	7.72215e-05	0.895848	0.912424	0.998218
P08174	CD55	Complement decay-accelerating factor	1.28854e-05	0.655868	0.000286405	0.885179
P08183	ABCB1	Multidrug resistance protein 1	8.64101e-05	0.924251	8.17018e-05	0.862399
P08195	SLC3A2	4F2 cell-surface antigen heavy chain	0.00109994	1.11241	0.013855	1.0415
P08236	GUSB	Beta-glucuronidase	0.0309343	0.88198	0.955382	1.00222
P08237	PFKM	ATP-dependent 6-phosphofructokinase, muscle type	6.86603e-05	1.20289	0.000867158	0.882168
P08238	HSP90AB1	Heat shock protein HSP 90-beta	0.0279688	1.07567	0.0254714	0.907129
P08240	SRPR	Signal recognition particle receptor subunit alpha	0.000207233	1.14327	2.70722e-05	1.20218
P08243	ASNS	Asparagine synthetase [glutamine-hydrolyzing]	0.00337518	1.14429	0.000713224	0.817756
P08397	HMBS	Porphobilinogen deaminase	0.23812	0.992997	0.00195116	0.930616
P08559	PDHA1	Pyruvate dehydrogenase E1 component subunit alpha, somatic form, mitochondrial	0.0100696	1.10364	0.0482835	1.0493
P08574	CYC1	Cytochrome c1, heme protein, mitochondrial	0.390298	0.970735	0.00224463	0.870188
P08579	SNRPB2	U2 small nuclear ribonucleoprotein B	0.201152	0.965164	0.386667	0.989397
P08581	MET	Hepatocyte growth factor receptor	5.84037e-05	0.753466	0.000574644	1.09478
P08621	SNRNP70	U1 small nuclear ribonucleoprotein 70 kDa	0.000379647	0.844635	0.434609	0.989314
P08648	ITGA5	Integrin alpha-5;Integrin alpha-5 heavy chain;Integrin alpha-5 light chain	0.00103417	1.15991	0.510624	1.01014
P08651	NFIC	Nuclear factor 1 C-type	0.00698751	0.815307	0.314876	1.02979
P08708	RPS17	40S ribosomal protein S17	0.0447999	1.1038	0.454527	0.974158
P08754	GNAI3	Guanine nucleotide-binding protein G(k) subunit alpha	0.000413824	1.14012	0.00149052	1.19422
P08758	ANXA5	Annexin A5	0.421684	0.988638	0.000180792	1.16047
P08842	STS	Steryl-sulfatase	0.00201988	0.770166	0.0141669	0.870101
P08865	RPSA	40S ribosomal protein SA	0.337321	1.01432	0.0240803	0.954533
P08962	CD63	CD63 antigen	0.00514398	1.11541	0.261295	0.975845
P09001	MRPL3	39S ribosomal protein L3, mitochondrial	0.322295	1.0219	0.301454	0.966985
P09012	SNRPA	U1 small nuclear ribonucleoprotein A	0.000148256	0.877996	0.166522	0.989628
P09104	ENO2	Gamma-enolase	0.447821	0.972114	0.04998	0.929235
P09110	ACAA1	3-ketoacyl-CoA thiolase, peroxisomal	0.161879	1.01118	0.512288	1.02425
P09132	SRP19	Signal recognition particle 19 kDa protein	0.00281925	1.12701	0.00525859	0.925765
P09211	GSTP1	Glutathione S-transferase P	0.371877	1.02942	0.12702	0.950675
P09234	SNRPC	U1 small nuclear ribonucleoprotein C	0.160067	0.956442	0.0833439	1.04363
P09327	VIL1	Villin-1	7.37611e-05	0.728041	1.22195e-07	0.602049
P09382	LGALS1	Galectin-1	3.06551e-06	0.606302	0.000152795	0.751792
P09417	QDPR	Dihydropteridine reductase	0.00621339	1.35232	0.950822	1.00174
P09429	HMGB1	High mobility group protein B1;Putative high mobility group protein B1-like 1	0.0550681	0.944925	0.00842837	0.916654
P09467	FBP1	Fructose-1,6-bisphosphatase 1	8.97904e-05	0.78376	1.40776e-05	0.78783
P09493	TPM1	Tropomyosin alpha-1 chain	0.000314157	1.21364	0.227007	1.03924
P09496	CLTA	Clathrin light chain A	0.00598592	1.19752	0.261997	1.23782
P09497	CLTB	Clathrin light chain B	0.27304	1.06974	0.19626	1.33486
P09525	ANXA4	Annexin A4	5.63742e-05	0.775708	0.000653775	1.12127
P09543	CNP	2,3-cyclic-nucleotide 3-phosphodiesterase	0.0245193	0.963496	0.000664514	1.08211
P09601	HMOX1	Heme oxygenase 1	0.818459	0.991989	0.249417	1.05999
P09603	CSF1	Macrophage colony-stimulating factor 1;Processed macrophage colony-stimulating factor 1	0.000224661	1.78483	0.53498	1.03776
P09622	DLD	Dihydrolipoyl dehydrogenase, mitochondrial	0.00148159	1.05938	0.176265	0.985122
P09629	HOXB7	Homeobox protein Hox-B7	0.644308	0.913021	0.265712	1.09365
P09651	HNRNPA1	Heterogeneous nuclear ribonucleoprotein A1;Heterogeneous nuclear ribonucleoprotein A1, N-terminally processed;Heterogeneous nuclear ribonucleoprotein A1-like 2	0.000144306	0.774529	0.0594544	1.03705
P09661	SNRPA1	U2 small nuclear ribonucleoprotein A	0.522224	0.976782	0.0297829	0.936816
P09668	CTSH	Pro-cathepsin H;Cathepsin H mini chain;Cathepsin H;Cathepsin H heavy chain;Cathepsin H light chain	0.0624415	0.931722	0.254089	0.980186
P09669	COX6C	Cytochrome c oxidase subunit 6C	0.598616	1.02163	0.676136	1.02276
P09758	TACSTD2	Tumor-associated calcium signal transducer 2	0.019735	1.12844	0.00677288	0.862924
P09874	PARP1	Poly [ADP-ribose] polymerase 1	0.00600972	1.11896	0.220405	0.951991
P09884	POLA1	DNA polymerase alpha catalytic subunit	0.00713022	0.97488	0.00415507	1.05836
P09914	IFIT1	Interferon-induced protein with tetratricopeptide repeats 1	0.566968	0.938011	0.00617307	1.21965
P09958	FURIN	Furin	0.0358388	1.09693	0.0115183	1.23308
P09960	LTA4H	Leukotriene A-4 hydrolase	2.60091e-05	1.10983	0.00014096	1.14881
P09972	ALDOC	Fructose-bisphosphate aldolase C	0.00611684	0.94178	0.000534935	0.863953
Q71UI9	H2AFV	Histone H2A.V;Histone H2A.Z	0.000287078	0.695917	0.0885491	0.941473
P0C1Z6	TFPT	TCF3 fusion partner	0.092903	0.932726	0.829685	1.01023
P0C2W1	FBXO45	F-box/SPRY domain-containing protein 1	0.996737	0.999826	0.00329025	0.80782
P0C7P0	CISD3	CDGSH iron-sulfur domain-containing protein 3, mitochondrial	0.0596485	1.06412	0.00308953	0.851881
P0C7T5	ATXN1L	Ataxin-1-like	0.00222862	1.2529	0.457499	0.96477
P0C7X2	ZNF688	Zinc finger protein 688	0.618246	1.04362	0.675967	0.96697
P0C870	JMJD7	JmjC domain-containing protein 7	0.343062	1.0416	0.0745686	1.06231
P0CAP2	POLR2M	DNA-directed RNA polymerase II subunit GRINL1A;Putative GRINL1B complex locus protein 2	0.00320194	1.08739	0.00199213	1.12345
P0CG12	CHTF8	Chromosome transmission fidelity protein 8 homolog isoform 2	0.00340513	0.854033	0.210497	1.1014
P0CG13	CHTF8	Chromosome transmission fidelity protein 8 homolog	0.733492	0.987265	0.635307	1.01162
P0CG30	GSTT2B	Glutathione S-transferase theta-2B;Glutathione S-transferase theta-2	0.000288783	0.845849	0.00397603	0.91187
P0CJ78	ZNF865	Zinc finger protein 865	0.247238	0.940117	0.295039	1.05239
P0DI82	TRAPPC2B	Trafficking protein particle complex subunit 2B;Trafficking protein particle complex subunit 2	0.00817259	1.21847	0.225711	0.940484
P0DJ07	PET100	Protein PET100 homolog, mitochondrial	0.00459408	1.19495	0.000977799	1.38221
P0DJ93	SMIM13	Small integral membrane protein 13	0.391926	0.928165	0.227408	0.920279
P0DJI8	SAA1	Serum amyloid A-1 protein;Amyloid protein A;Serum amyloid protein A(2-104);Serum amyloid protein A(3-104);Serum amyloid protein A(2-103);Serum amyloid protein A(2-102);Serum amyloid protein A(4-101);Serum amyloid A-2 protein	2.37838e-05	2.24603	8.28749e-05	1.74639
P0DMN0	SULT1A4	Sulfotransferase 1A4;Sulfotransferase 1A3;Sulfotransferase 1A1	0.831844	0.995271	0.000168454	0.817732
P0DMV9	HSPA1B	Heat shock 70 kDa protein 1B;Heat shock 70 kDa protein 1A	9.2431e-07	1.60398	0.00106102	0.870901
P0DN76	U2AF1	Splicing factor U2AF 35 kDa subunit	0.000464199	0.891573	0.382037	0.979938
P0DP25			0.79693	0.973957	0.102679	1.1632
P0DPB5			0.0219938	0.874014	0.00963501	1.1434
P0DPB6			0.00467053	1.09606	0.055667	1.04567
P10109	FDX1	Adrenodoxin, mitochondrial	0.832756	1.00582	0.00921468	1.1368
P10155	TROVE2	60 kDa SS-A/Ro ribonucleoprotein	3.24478e-05	0.713734	0.0560733	0.958519
P10244	MYBL2	Myb-related protein B	0.325466	0.910231	0.22436	0.893354
P10253	GAA	Lysosomal alpha-glucosidase;76 kDa lysosomal alpha-glucosidase;70 kDa lysosomal alpha-glucosidase	0.0268084	0.910222	0.00122065	1.188
P10301	RRAS	Ras-related protein R-Ras	0.0106253	0.849968	0.0578564	0.93809
P10398	ARAF	Serine/threonine-protein kinase A-Raf	0.0207484	0.947828	0.174812	1.01829
P10412	HIST1H1E	Histone H1.4	0.00103793	0.758415	0.498797	0.967036
P10515	DLAT	Dihydrolipoyllysine-residue acetyltransferase component of pyruvate dehydrogenase complex, mitochondrial	7.44521e-07	1.15354	1.5932e-05	0.907891
P10586	PTPRF	Receptor-type tyrosine-protein phosphatase F	0.00268955	1.06323	0.000105099	1.09563
P10588	NR2F6	Nuclear receptor subfamily 2 group F member 6	0.0287426	1.07677	0.0726641	0.918907
P10599	TXN	Thioredoxin	0.225277	1.1864	0.941567	1.0043
P10606	COX5B	Cytochrome c oxidase subunit 5B, mitochondrial	0.709024	1.03301	0.0502542	1.25609
P10619	CTSA	Lysosomal protective protein;Lysosomal protective protein 32 kDa chain;Lysosomal protective protein 20 kDa chain	0.000603287	1.25316	0.000152481	1.35914
P10620	MGST1	Microsomal glutathione S-transferase 1	0.11445	1.04921	0.171481	0.972523
P10636	MAPT	Microtubule-associated protein tau	0.149648	0.845175	0.00614839	0.791734
P10644	PRKAR1A	cAMP-dependent protein kinase type I-alpha regulatory subunit;cAMP-dependent protein kinase type I-alpha regulatory subunit, N-terminally processed	0.245136	1.01924	0.0010695	1.10575
P10721	KIT	Mast/stem cell growth factor receptor Kit	8.03869e-05	1.11302	2.31925e-06	1.51061
P10746	UROS	Uroporphyrinogen-III synthase	0.880512	0.997005	0.00101376	1.14132
P10768	ESD	S-formylglutathione hydrolase	0.0660271	1.0522	0.36808	0.985048
P10809	HSPD1	60 kDa heat shock protein, mitochondrial	0.00033728	1.17907	0.00247643	0.933423
P10909	CLU	Clusterin;Clusterin beta chain;Clusterin alpha chain	0.683446	0.987331	0.000243122	1.14616
P11021	HSPA5	78 kDa glucose-regulated protein	0.0103592	1.06775	0.0475486	0.952487
P11047	LAMC1	Laminin subunit gamma-1	0.00147135	0.917852	0.000163381	1.27129
P11117	ACP2	Lysosomal acid phosphatase	0.0560927	1.02344	0.000471463	1.09515
P11137	MAP2	Microtubule-associated protein 2	0.000170774	0.76605	1.28629e-05	1.60609
P11142	HSPA8	Heat shock cognate 71 kDa protein	0.0215056	0.930048	0.375665	0.971367
P11166	SLC2A1	Solute carrier family 2, facilitated glucose transporter member 1	0.000124806	1.32059	0.000871636	1.11616
P11169	SLC2A3	Solute carrier family 2, facilitated glucose transporter member 3;Solute carrier family 2, facilitated glucose transporter member 14	1.58792e-05	0.654954	5.0877e-06	3.86378
P11171	EPB41	Protein 4.1	0.00752207	1.10386	0.0158472	1.07447
P11172	UMPS	Uridine 5-monophosphate synthase;Orotate phosphoribosyltransferase;Orotidine 5-phosphate decarboxylase	0.000127131	0.753101	0.0755559	0.955161
P11177	PDHB	Pyruvate dehydrogenase E1 component subunit beta, mitochondrial	0.000792558	1.25665	0.0224007	1.0811
P11182	DBT	Lipoamide acyltransferase component of branched-chain alpha-keto acid dehydrogenase complex, mitochondrial	0.139354	1.03576	0.0264676	1.04263
P11216	PYGB	Glycogen phosphorylase, brain form	0.000200302	0.895381	6.66348e-06	0.85609
P11233	RALA	Ras-related protein Ral-A	0.0285875	1.0893	0.000276336	1.10504
P11234	RALB	Ras-related protein Ral-B	0.381618	1.01584	0.133893	0.980219
P11274	BCR	Breakpoint cluster region protein	8.6589e-05	1.07991	0.0570139	0.96885
P11277	SPTB	Spectrin beta chain, erythrocytic	0.340259	0.967863	0.12739	0.959681
P11279	LAMP1	Lysosome-associated membrane glycoprotein 1	0.0752722	1.19744	0.00176818	0.712882
P11310	ACADM	Medium-chain specific acyl-CoA dehydrogenase, mitochondrial	0.000557211	0.878884	0.00472622	1.06874
P11387	TOP1	DNA topoisomerase 1	4.83426e-06	0.804868	0.240576	1.01851
P11388	TOP2A	DNA topoisomerase 2-alpha	0.000131439	0.783643	0.0197547	1.06217
P11413	G6PD	Glucose-6-phosphate 1-dehydrogenase	0.00596354	1.09978	0.00108518	0.905541
P11441	UBL4A	Ubiquitin-like protein 4A	0.0730639	1.08672	0.872691	1.00394
P11473	VDR	Vitamin D3 receptor	0.0173356	1.10434	0.27898	1.01727
P11474	ESRRA	Steroid hormone receptor ERR1	0.599233	1.01525	0.000582889	0.839591
P11498	PC	Pyruvate carboxylase, mitochondrial	0.0364091	0.939576	2.20878e-05	1.22897
P11532	DMD	Dystrophin	0.00185226	1.16232	0.890718	0.994572
P11586	MTHFD1	C-1-tetrahydrofolate synthase, cytoplasmic;Methylenetetrahydrofolate dehydrogenase;Methenyltetrahydrofolate cyclohydrolase;Formyltetrahydrofolate synthetase;C-1-tetrahydrofolate synthase, cytoplasmic, N-terminally processed	0.237763	1.01819	0.002595	0.887813
P11717	IGF2R	Cation-independent mannose-6-phosphate receptor	5.46788e-05	1.17605	5.43226e-06	1.26968
P11766	ADH5	Alcohol dehydrogenase class-3	0.5346	0.999214	0.016667	1.06211
P11802	CDK4	Cyclin-dependent kinase 4	0.097923	1.08485	0.165931	1.07585
P11908	PRPS2	Ribose-phosphate pyrophosphokinase 2	0.00201764	1.12721	0.00214083	0.876968
P11940	PABPC1	Polyadenylate-binding protein 1	0.0956922	1.02655	5.64071e-05	0.882474
P12004	PCNA	Proliferating cell nuclear antigen	0.675706	1.00917	0.69518	0.994676
P12081	HARS	Histidine--tRNA ligase, cytoplasmic	0.0507893	1.05095	0.937096	1.00238
P12235	SLC25A4	ADP/ATP translocase 1	0.00333479	1.34427	0.432813	1.0194
P12236	SLC25A6	ADP/ATP translocase 3;ADP/ATP translocase 3, N-terminally processed	0.513969	1.01589	0.185332	0.973051
P12268	IMPDH2	Inosine-5-monophosphate dehydrogenase 2	0.0124296	0.927749	0.000373931	0.824157
P12270	TPR	Nucleoprotein TPR	0.00478569	0.959363	0.775177	0.998767
P12429	ANXA3	Annexin A3	0.0152048	1.06324	0.129322	0.967631
P12532	CKMT1A	Creatine kinase U-type, mitochondrial	0.000917671	0.843926	0.97057	0.999234
P12644	BMP4	Bone morphogenetic protein 4	0.519172	0.979471	0.00163147	1.19621
P12694	BCKDHA	2-oxoisovalerate dehydrogenase subunit alpha, mitochondrial	0.0266879	0.949841	0.00967908	0.950609
P12755	SKI	Ski oncogene	0.103145	1.06076	0.357929	0.984745
P12757	SKIL	Ski-like protein	0.932336	0.996288	0.0839728	0.907916
P12814	ACTN1	Alpha-actinin-1	0.00172944	1.06858	0.000468518	1.12418
P12821	ACE	Angiotensin-converting enzyme;Angiotensin-converting enzyme, soluble form	0.00897284	1.19386	0.744423	0.98246
P12830	CDH1	Cadherin-1;E-Cad/CTF1;E-Cad/CTF2;E-Cad/CTF3	0.0077603	1.0495	6.01693e-06	0.753808
P12931	SRC	Proto-oncogene tyrosine-protein kinase Src	0.00300119	1.11396	0.130283	1.02142
P12955	PEPD	Xaa-Pro dipeptidase	0.00037986	1.19293	0.000548633	1.10954
P12956	XRCC6	X-ray repair cross-complementing protein 6	0.000476826	0.937488	0.00083454	0.910175
P13010	XRCC5	X-ray repair cross-complementing protein 5	0.016248	0.932394	0.00266375	0.895501
P13051	UNG	Uracil-DNA glycosylase	0.0799331	1.07547	0.686644	0.985767
P13056	NR2C1	Nuclear receptor subfamily 2 group C member 1	0.402334	0.978808	0.577026	0.98789
P13073	COX4I1	Cytochrome c oxidase subunit 4 isoform 1, mitochondrial	0.0814154	0.974867	0.00262948	1.0883
P13196	ALAS1	5-aminolevulinate synthase, nonspecific, mitochondrial	0.422865	1.01408	0.0281437	1.03827
P13284	IFI30	Gamma-interferon-inducible lysosomal thiol reductase	0.128558	1.06199	0.0365071	0.905146
P13489	RNH1	Ribonuclease inhibitor	0.00566129	1.13372	0.943093	1.00167
P13498	CYBA	Cytochrome b-245 light chain	0.632634	0.987131	0.00625057	1.11739
P13598	ICAM2	Intercellular adhesion molecule 2	0.00141885	0.868182	0.147007	0.959691
P13637	ATP1A3	Sodium/potassium-transporting ATPase subunit alpha-3	0.820618	0.98981	0.5479	1.02763
P13639	EEF2	Elongation factor 2	0.0126682	1.06498	0.162997	1.01828
P13667	PDIA4	Protein disulfide-isomerase A4	0.0179635	1.03031	0.054488	0.977107
P13674	P4HA1	Prolyl 4-hydroxylase subunit alpha-1	0.010048	1.04201	0.00636592	0.950388
P13693	TPT1	Translationally-controlled tumor protein	0.0746609	0.928627	0.12065	0.953321
P13716	ALAD	Delta-aminolevulinic acid dehydratase	0.0861288	0.931534	0.00332195	0.864147
P13726	F3	Tissue factor	0.000482956	0.647651	0.00162748	1.23853
P13747	HLA-E	HLA class I histocompatibility antigen, alpha chain E	0.196192	1.08702	0.0976142	1.08907
P13797	PLS3	Plastin-3	0.000936814	1.16675	1.30936e-05	1.236
P13798	APEH	Acylamino-acid-releasing enzyme	0.00018126	1.14081	0.309895	1.01275
P13804	ETFA	Electron transfer flavoprotein subunit alpha, mitochondrial	0.0176347	1.04264	0.948048	0.999068
P13807	GYS1	Glycogen [starch] synthase, muscle	5.44769e-06	0.724698	0.0022316	0.912103
P13861	PRKAR2A	cAMP-dependent protein kinase type II-alpha regulatory subunit	0.00410597	1.04904	0.00424788	1.06308
Q5VT79	ANXA8L2	Annexin A8-like protein 2;Annexin A8	0.0571144	0.852855	0.980321	0.996499
P13984	GTF2F2	General transcription factor IIF subunit 2	0.201814	1.01938	0.0294237	1.0394
P13987	CD59	CD59 glycoprotein	0.00018532	0.760433	0.000314153	1.18722
P13994	CCDC130	Coiled-coil domain-containing protein 130	0.180457	1.18702	0.0580382	0.907373
P13995	MTHFD2	Bifunctional methylenetetrahydrofolate dehydrogenase/cyclohydrolase, mitochondrial;NAD-dependent methylenetetrahydrofolate dehydrogenase;Methenyltetrahydrofolate cyclohydrolase	0.71246	1.01063	0.0874788	0.924535
P14174	MIF	Macrophage migration inhibitory factor	0.777748	1.02907	0.00923945	0.826498
P14209	CD99	CD99 antigen	0.734977	1.03938	0.69866	0.957956
P14314	PRKCSH	Glucosidase 2 subunit beta	0.000185806	1.16815	0.254918	0.980314
P14316	IRF2	Interferon regulatory factor 2	7.4248e-05	0.46266	0.393474	0.967377
P14324	FDPS	Farnesyl pyrophosphate synthase	8.41706e-05	1.27275	0.000306842	1.21607
P14373	TRIM27	Zinc finger protein RFP	0.00163553	1.19587	0.00467223	0.887674
P14406	COX7A2	Cytochrome c oxidase subunit 7A2, mitochondrial	0.0341833	0.956239	0.559239	1.02849
P14550	AKR1A1	Alcohol dehydrogenase [NADP(+)]	0.00142274	1.05197	0.0032977	0.911921
P14618	PKM	Pyruvate kinase PKM	0.00933122	0.872432	0.66094	0.983835
P14621	ACYP2	Acylphosphatase-2	1.12753e-05	1.48778	0.000907096	1.35597
P14625	HSP90B1	Endoplasmin	0.0304834	1.03786	0.273285	0.983119
P14635	CCNB1	G2/mitotic-specific cyclin-B1	6.81038e-06	1.41302	0.00607317	1.04664
P14649	MYL6B	Myosin light chain 6B	0.0162213	0.94608	0.0247905	0.953994
P14678	SNRPB	Small nuclear ribonucleoprotein-associated proteins B and B;Small nuclear ribonucleoprotein-associated protein N	0.951583	1.00401	0.0650719	0.952259
P14735	IDE	Insulin-degrading enzyme	0.00199176	1.06435	0.000353075	1.13835
P14854	COX6B1	Cytochrome c oxidase subunit 6B1	0.0225443	1.06685	0.00529904	1.08894
P14859	POU2F1	POU domain, class 2, transcription factor 1;POU domain, class 2, transcription factor 3	0.015889	0.939734	0.00103029	0.884469
P14866	HNRNPL	Heterogeneous nuclear ribonucleoprotein L	0.00033016	0.746793	0.107269	0.967337
P14868	DARS	Aspartate--tRNA ligase, cytoplasmic	0.336938	0.982302	0.317746	0.987773
P14923	JUP	Junction plakoglobin	0.00022061	0.784406	0.0470414	1.03431
P14927	UQCRB	Cytochrome b-c1 complex subunit 7	0.00431319	1.10038	0.719746	1.00726
P15036	ETS2	Protein C-ets-2	0.825298	1.00491	0.0547552	0.963289
P15056	BRAF	Serine/threonine-protein kinase B-raf	0.187143	0.82028	0.00523797	0.905645
P15104	GLUL	Glutamine synthetase	0.000178659	0.726678	0.000147082	0.642627
P15151	PVR	Poliovirus receptor	0.0740804	0.967421	0.00224714	0.897903
P15170	GSPT1	Eukaryotic peptide chain release factor GTP-binding subunit ERF3A	9.95151e-05	0.816748	0.341873	0.984545
P15260	IFNGR1	Interferon gamma receptor 1	0.00489131	1.1282	0.667292	0.990892
P15289	ARSA	Arylsulfatase A;Arylsulfatase A component B;Arylsulfatase A component C	0.575114	0.96764	0.0206205	1.20432
P15291	B4GALT1	Beta-1,4-galactosyltransferase 1;Lactose synthase A protein;N-acetyllactosamine synthase;Beta-N-acetylglucosaminylglycopeptide beta-1,4-galactosyltransferase;Beta-N-acetylglucosaminyl-glycolipid beta-1,4-galactosyltransferase;Processed beta-1,4-galactosyltransferase 1	0.144759	0.896531	0.731269	0.979349
P15309	ACPP	Prostatic acid phosphatase;PAPf39	0.381128	0.98212	0.00107477	0.840935
P15311	EZR	Ezrin	0.0329564	0.966823	0.0717254	0.962046
P15328	FOLR1	Folate receptor alpha	0.156007	1.09918	0.000260442	1.86502
P15336	ATF2	Cyclic AMP-dependent transcription factor ATF-2	0.0192335	0.893585	0.515797	0.979227
P15374	UCHL3	Ubiquitin carboxyl-terminal hydrolase isozyme L3	2.58756e-05	1.24021	0.000132868	1.20062
P15407	FOSL1	Fos-related antigen 1	0.000816259	0.956419	0.00110678	0.864046
P15408	FOSL2	Fos-related antigen 2	0.00716775	0.823978	0.054074	1.07269
P15428	HPGD	15-hydroxyprostaglandin dehydrogenase [NAD(+)]	0.000507119	0.824144	0.171228	0.959591
P15514	AREG	Amphiregulin	4.64163e-05	0.736958	0.000178219	0.747704
P15529	CD46	Membrane cofactor protein	0.52716	0.988787	0.000251746	0.867999
P15531	NME1	Nucleoside diphosphate kinase A	0.00703186	0.916901	0.0949815	0.939797
P15559	NQO1	NAD(P)H dehydrogenase [quinone] 1	2.73036e-05	0.854157	0.000309421	1.17747
P15586	GNS	N-acetylglucosamine-6-sulfatase	0.00651556	1.07321	2.50981e-05	1.25466
P15822	HIVEP1	Zinc finger protein 40	0.658742	0.978226	0.929181	1.00332
P15848	ARSB	Arylsulfatase B	0.0851703	1.0616	0.57996	1.01572
P15880	RPS2	40S ribosomal protein S2	0.110114	1.03369	0.0665199	0.962554
P15882	CHN1	N-chimaerin	0.00020108	1.52673	0.00791183	0.903138
P15923	TCF3	Transcription factor E2-alpha	0.174049	0.960789	0.151285	0.962559
P15924	DSP	Desmoplakin	4.02581e-05	0.739005	0.290101	1.03247
P15927	RPA2	Replication protein A 32 kDa subunit	0.345766	0.962976	0.0196217	1.1096
P16035	TIMP2	Metalloproteinase inhibitor 2	0.013928	1.21261	0.000890021	1.43045
P16070	CD44	CD44 antigen	0.00259918	0.844119	0.00445447	1.06758
P16083	NQO2	Ribosyldihydronicotinamide dehydrogenase [quinone]	0.180724	0.969468	0.000337419	1.23908
P16104	H2AFX	Histone H2AX	0.000891796	0.730086	0.213548	0.955072
P16144	ITGB4	Integrin beta-4	0.000123135	0.882246	0.0107803	1.03345
P16152	CBR1	Carbonyl reductase [NADPH] 1	0.00331191	1.09708	0.00543422	0.917008
P16219	ACADS	Short-chain specific acyl-CoA dehydrogenase, mitochondrial	0.0442564	0.94842	0.877498	1.00396
P16220	CREB1	Cyclic AMP-responsive element-binding protein 1	0.053195	0.836596	0.350854	0.889297
P16260	SLC25A16	Graves disease carrier protein	0.0243404	0.882075	0.00902266	0.893263
P16278	GLB1	Beta-galactosidase	0.000442604	1.3273	0.000164824	1.22927
P16298	PPP3CB	Serine/threonine-protein phosphatase 2B catalytic subunit beta isoform	0.20451	0.934082	0.0283151	1.17724
P16333	NCK1	Cytoplasmic protein NCK1	0.0105308	1.03946	0.00113578	0.95718
P16383	GCFC2	GC-rich sequence DNA-binding factor 2	0.00144687	1.05511	0.0096053	0.918206
P16401	HIST1H1B	Histone H1.5	0.0078946	0.851273	0.070882	1.10601
P16402	HIST1H1D	Histone H1.3	4.86433e-05	0.67424	0.661933	0.984393
P16403	HIST1H1C	Histone H1.2	0.00301579	0.76086	0.0820983	1.14287
P16422	EPCAM	Epithelial cell adhesion molecule	5.3056e-05	0.851005	0.00151376	0.913564
P16435	POR	NADPH--cytochrome P450 reductase	0.000376776	0.89688	0.101355	0.981145
P16455	MGMT	Methylated-DNA--protein-cysteine methyltransferase	0.0122264	1.0962	1.15278e-06	1.28033
P16591	FER	Tyrosine-protein kinase Fer	0.302358	1.04311	0.193933	1.06346
P16615	ATP2A2	Sarcoplasmic/endoplasmic reticulum calcium ATPase 2	0.0475597	0.977674	0.650517	0.994704
P16885	PLCG2	1-phosphatidylinositol 4,5-bisphosphate phosphodiesterase gamma-2	0.0593014	1.06269	0.0108356	1.08501
P16930	FAH	Fumarylacetoacetase	0.0155851	1.0927	0.044468	0.938598
P16949	STMN1	Stathmin	0.0904946	0.910567	0.0674014	0.876553
P16989	YBX3	Y-box-binding protein 3	0.672735	1.01977	0.903884	0.995169
P17010	ZFX	Zinc finger X-chromosomal protein;Zinc finger Y-chromosomal protein	2.21773e-05	0.687132	0.426246	0.973897
P17028	ZNF24	Zinc finger protein 24	0.908757	0.99853	0.909097	0.995989
P17029	ZKSCAN1	Zinc finger protein with KRAB and SCAN domains 1	0.881239	0.995731	0.0635449	0.943759
P17050	NAGA	Alpha-N-acetylgalactosaminidase	0.574017	1.01332	0.00418838	0.94137
P17096	HMGA1	High mobility group protein HMG-I/HMG-Y	0.000473327	0.658995	0.024094	0.812111
P17098	ZNF8	Zinc finger protein 8	0.0456776	0.677517	0.813874	0.980513
P17152	TMEM11	Transmembrane protein 11, mitochondrial	0.0837434	1.12233	0.167394	1.06197
P17174	GOT1	Aspartate aminotransferase, cytoplasmic	9.20097e-07	1.13182	0.00828593	0.937346
P17252	PRKCA	Protein kinase C alpha type	0.000733366	1.22173	0.904307	1.0025
P17275	JUNB	Transcription factor jun-B	0.00207558	0.8503	0.13595	0.946398
P17301	ITGA2	Integrin alpha-2	4.1213e-05	1.16798	0.0110473	0.934267
P17405	SMPD1	Sphingomyelin phosphodiesterase	0.145916	0.897911	0.000207714	1.84593
P17480	UBTF	Nucleolar transcription factor 1	0.937418	0.997984	0.0769625	1.0434
P17481	HOXB8	Homeobox protein Hox-B8;Homeobox protein Hox-C8	0.0973519	1.14513	0.192738	0.919133
P17482	HOXB9	Homeobox protein Hox-B9	0.452057	0.96116	0.000946592	0.803256
P17509	HOXB6	Homeobox protein Hox-B6	0.00168932	1.07163	0.000152434	0.824594
P17535	JUND	Transcription factor jun-D	0.0775235	0.890565	0.0204524	0.904032
P17544	ATF7	Cyclic AMP-dependent transcription factor ATF-7	0.000985385	0.852068	0.018969	1.09249
P17568	NDUFB7	NADH dehydrogenase [ubiquinone] 1 beta subcomplex subunit 7	0.00785896	1.06806	0.0248726	1.0449
P17612	PRKACA	cAMP-dependent protein kinase catalytic subunit alpha	0.23339	1.02689	0.0325398	1.07227
P17655	CAPN2	Calpain-2 catalytic subunit	0.00535345	1.05372	0.000622402	1.13874
P17676	CEBPB	CCAAT/enhancer-binding protein beta	0.00123962	0.836408	0.00614101	0.882985
P17706	PTPN2	Tyrosine-protein phosphatase non-receptor type 2	0.00360759	1.08237	0.0010446	0.862123
P17707	AMD1	S-adenosylmethionine decarboxylase proenzyme;S-adenosylmethionine decarboxylase alpha chain;S-adenosylmethionine decarboxylase beta chain	0.00210538	1.31585	0.00610881	1.27542
P17812	CTPS1	CTP synthase 1	0.137042	1.0171	0.0259031	1.03085
P17844	DDX5	Probable ATP-dependent RNA helicase DDX5	0.803208	0.992572	0.203349	0.975477
P17858	PFKL	ATP-dependent 6-phosphofructokinase, liver type	0.971553	0.999521	0.0039937	0.945008
P17900	GM2A	Ganglioside GM2 activator;Ganglioside GM2 activator isoform short	0.0117137	1.11144	0.000908046	1.1936
P17931	LGALS3	Galectin-3	0.00731753	0.955306	0.0114208	1.04656
P17936	IGFBP3	Insulin-like growth factor-binding protein 3	0.96764	1.00214	0.0499076	1.11192
P17980	PSMC3	26S protease regulatory subunit 6A	0.00377144	1.09362	0.000254905	1.09906
P17987	TCP1	T-complex protein 1 subunit alpha	0.000489064	1.13539	0.00328903	0.935453
P18031	PTPN1	Tyrosine-protein phosphatase non-receptor type 1	0.00056409	1.19118	7.60523e-05	1.21141
P18065	IGFBP2	Insulin-like growth factor-binding protein 2	8.88648e-05	1.17409	0.729306	1.01186
P18074	ERCC2	TFIIH basal transcription factor complex helicase XPD subunit	0.125098	1.02909	0.23183	0.98754
P18077	RPL35A	60S ribosomal protein L35a	0.723774	1.00886	0.539239	0.969058
P18084	ITGB5	Integrin beta-5	0.0027547	1.14994	4.38705e-05	1.2653
P18085	ARF4	ADP-ribosylation factor 4	0.0443502	1.09974	0.00164177	1.18233
P18124	RPL7	60S ribosomal protein L7	0.326471	0.975755	0.368815	0.973617
P18146	EGR1	Early growth response protein 1	0.00888013	0.821537	0.24691	0.961823
P18206	VCL	Vinculin	0.00114075	0.871413	0.00658294	0.917167
P18433	PTPRA	Receptor-type tyrosine-protein phosphatase alpha	0.793733	1.00822	0.0415468	1.10145
P18440	NAT1	Arylamine N-acetyltransferase 1	0.00611899	1.12795	1.99491e-05	1.3214
P18510	IL1RN	Interleukin-1 receptor antagonist protein	0.00642276	1.05542	0.172796	0.968574
P18564	ITGB6	Integrin beta-6	0.111898	1.05715	0.00208334	1.16117
P18583	SON	Protein SON	0.0013706	0.922848	0.065358	0.981666
P18615	NELFE	Negative elongation factor E	0.239243	1.02355	0.0152961	0.939057
P18621	RPL17	60S ribosomal protein L17	0.866749	1.00346	0.961776	1.00112
P18669	PGAM1	Phosphoglycerate mutase 1	0.00126669	1.12463	3.15334e-05	0.760528
P18754	RCC1	Regulator of chromosome condensation	0.000137423	0.804223	0.159783	0.959986
P18827	SDC1	Syndecan-1	0.0027694	1.1977	0.194304	1.03175
P18846	ATF1	Cyclic AMP-dependent transcription factor ATF-1	3.81931e-05	0.843158	0.177855	0.965426
P18850	ATF6	Cyclic AMP-dependent transcription factor ATF-6 alpha;Processed cyclic AMP-dependent transcription factor ATF-6 alpha	0.880036	0.995317	0.000124896	1.29825
P18858	LIG1	DNA ligase 1	0.00864274	0.90909	0.100978	0.964175
P18887	XRCC1	DNA repair protein XRCC1	0.0163696	0.942038	0.0298264	1.04474
P19021	PAM	Peptidyl-glycine alpha-amidating monooxygenase;Peptidylglycine alpha-hydroxylating monooxygenase;Peptidyl-alpha-hydroxyglycine alpha-amidating lyase	0.000658941	0.805531	2.94081e-05	1.79674
P19075	TSPAN8	Tetraspanin-8	0.664085	1.01618	0.56122	1.023
P19174	PLCG1	1-phosphatidylinositol 4,5-bisphosphate phosphodiesterase gamma-1	0.00905682	1.0651	0.152483	0.987518
P19224	UGT1A6	UDP-glucuronosyltransferase 1-6	0.00036039	0.776692	0.298189	0.97109
P19256	CD58	Lymphocyte function-associated antigen 3	0.00863086	0.83463	0.256154	1.05639
P19338	NCL	Nucleolin	0.152257	0.98162	0.0127277	0.893629
P19367	HK1	Hexokinase-1	0.00219603	0.929167	6.62338e-05	0.855407
P19387	POLR2C	DNA-directed RNA polymerase II subunit RPB3	0.0588011	0.932738	0.605756	1.01881
P19388	POLR2E	DNA-directed RNA polymerases I, II, and III subunit RPABC1	0.00285221	0.909353	0.00221517	0.926457
P19404	NDUFV2	NADH dehydrogenase [ubiquinone] flavoprotein 2, mitochondrial	0.00163049	1.05397	0.000121738	0.88606
P19419	ELK1	ETS domain-containing protein Elk-1	0.740272	0.97907	0.398498	1.07236
P19438	TNFRSF1A	Tumor necrosis factor receptor superfamily member 1A;Tumor necrosis factor receptor superfamily member 1A, membrane form;Tumor necrosis factor-binding protein 1	0.847745	1.00892	0.26341	1.09458
P19440	GGT1	Gamma-glutamyltranspeptidase 1;Gamma-glutamyltranspeptidase 1 heavy chain;Gamma-glutamyltranspeptidase 1 light chain;Putative gamma-glutamyltranspeptidase 3;Putative gamma-glutamyltranspeptidase 3 heavy chain;Putative gamma-glutamyltranspeptidase 3 light chain;Inactive gamma-glutamyltranspeptidase 2	0.000738288	0.913674	0.912423	1.0024
P19447	ERCC3	TFIIH basal transcription factor complex helicase XPB subunit	0.00747733	1.08284	0.0918417	1.01807
P19474	TRIM21	E3 ubiquitin-protein ligase TRIM21	4.21287e-05	0.795883	0.000961573	1.12525
P19525	EIF2AK2	Interferon-induced, double-stranded RNA-activated protein kinase	0.0299766	0.894831	0.0981095	0.918253
P19526	FUT1	Galactoside 2-alpha-L-fucosyltransferase 1	0.734635	0.988	0.414796	0.973681
P19532	TFE3	Transcription factor E3;Free fatty acid receptor 4	0.000651319	1.22317	0.927132	1.00112
P19623	SRM	Spermidine synthase	0.000105796	1.20029	0.0025347	0.914974
P19634	SLC9A1	Sodium/hydrogen exchanger 1	0.78368	0.991792	0.0109297	0.883642
P19784	CSNK2A2	Casein kinase II subunit alpha	0.0395489	1.062	0.688629	1.00612
P19793	RXRA	Retinoic acid receptor RXR-alpha	0.804819	0.992955	0.226871	0.957042
P19838	NFKB1	Nuclear factor NF-kappa-B p105 subunit;Nuclear factor NF-kappa-B p50 subunit	0.000987148	1.11697	0.000989061	1.08029
P20020	ATP2B1	Plasma membrane calcium-transporting ATPase 1	0.00174004	0.915399	0.00936206	1.0589
P20023	CR2	Complement receptor type 2	0.000123155	1.3644	0.00612449	0.849179
P20042	EIF2S2	Eukaryotic translation initiation factor 2 subunit 2	0.0470502	0.943053	0.249798	0.981999
P20062	TCN2	Transcobalamin-2	0.0297206	1.14195	0.000373667	1.36202
P20073	ANXA7	Annexin A7	0.907825	0.996807	0.548202	1.01678
P20226	TBP	TATA-box-binding protein;TATA box-binding protein-like protein 2	0.373448	1.01233	0.05432	1.0721
P20248	CCNA2	Cyclin-A2	0.00325997	1.1471	0.000130546	1.12412
P20290	BTF3	Transcription factor BTF3	0.000327187	1.09935	0.0871415	1.01506
P20337	RAB3B	Ras-related protein Rab-3B	0.16029	1.05287	0.00124178	1.20507
P20338	RAB4A	Ras-related protein Rab-4A	0.507521	1.02432	0.000924712	0.868805
P20339	RAB5A	Ras-related protein Rab-5A	0.000417162	1.14057	0.00518245	1.11903
P20340	RAB6A	Ras-related protein Rab-6A	0.000291687	0.81572	0.0376301	1.0544
P20393	NR1D1	Nuclear receptor subfamily 1 group D member 1	0.0426366	0.941509	0.00484429	1.13173
P20585	MSH3	DNA mismatch repair protein Msh3	0.48307	1.03387	0.316998	0.942858
P20618	PSMB1	Proteasome subunit beta type-1	0.188917	1.05342	0.488386	1.01448
P20645	M6PR	Cation-dependent mannose-6-phosphate receptor	0.120566	0.953594	0.00230925	1.16198
P20674	COX5A	Cytochrome c oxidase subunit 5A, mitochondrial	0.0188123	0.916326	0.138898	0.894361
P20700	LMNB1	Lamin-B1	9.68382e-06	0.72982	0.000154412	0.919374
P20810	CAST	Calpastatin	0.541165	1.01406	0.0690005	1.10886
P20839	IMPDH1	Inosine-5-monophosphate dehydrogenase 1	4.95419e-05	1.27006	0.00144634	0.920332
P20936	RASA1	Ras GTPase-activating protein 1	0.000948799	1.19056	0.00293286	1.10556
P21127	CDK11B	Cyclin-dependent kinase 11B	0.000533722	1.0622	0.000166071	0.896544
P21266	GSTM3	Glutathione S-transferase Mu 3	0.000735774	1.17046	2.99954e-05	0.734485
P21281	ATP6V1B2	V-type proton ATPase subunit B, brain isoform	0.0259606	1.04825	0.648855	1.00563
P21283	ATP6V1C1	V-type proton ATPase subunit C 1	0.000711047	1.10499	0.0145253	1.05204
P21291	CSRP1	Cysteine and glycine-rich protein 1	0.249589	0.956248	0.0118057	1.13636
P21333	FLNA	Filamin-A	0.520122	0.993674	2.28313e-05	1.15694
P21359	NF1	Neurofibromin;Neurofibromin truncated	1.86084e-05	0.842538	0.0111569	0.96419
P21399	ACO1	Cytoplasmic aconitate hydratase	0.00166536	1.07471	0.00881668	0.968604
P21580	TNFAIP3	Tumor necrosis factor alpha-induced protein 3;A20p50;A20p37	0.000375214	1.58835	0.124703	1.11585
P21589	NT5E	5-nucleotidase	1.23627e-05	0.578058	0.000390073	1.16173
P21675	TAF1	Transcription initiation factor TFIID subunit 1;Transcription initiation factor TFIID subunit 1-like	0.00177094	0.826423	0.0172588	0.90413
P21709	EPHA1	Ephrin type-A receptor 1	0.0421769	1.1645	0.0369973	1.12254
P21796	VDAC1	Voltage-dependent anion-selective channel protein 1	0.966125	0.99909	0.0131134	0.941916
P21860	ERBB3	Receptor tyrosine-protein kinase erbB-3	0.00833223	1.10285	0.297821	1.01936
P21912	SDHB	Succinate dehydrogenase [ubiquinone] iron-sulfur subunit, mitochondrial	0.000105519	1.10943	9.48722e-06	0.713508
P21926	CD9	CD9 antigen	0.00789086	0.943034	0.00174467	1.10746
P21953	BCKDHB	2-oxoisovalerate dehydrogenase subunit beta, mitochondrial	9.11996e-05	0.870552	0.00263594	0.882742
P21964	COMT	Catechol O-methyltransferase	0.0565981	1.07437	0.009906	0.875431
P21980	TGM2	Protein-glutamine gamma-glutamyltransferase 2	0.0680609	1.05103	7.67459e-07	0.610105
P22033	MUT	Methylmalonyl-CoA mutase, mitochondrial	0.525014	1.01531	0.0162767	1.12204
P22059	OSBP	Oxysterol-binding protein 1	0.0051375	1.06822	0.0201082	0.970155
P22061	PCMT1	Protein-L-isoaspartate(D-aspartate) O-methyltransferase	0.91881	0.99804	0.0651905	1.03648
P22083	FUT4	Alpha-(1,3)-fucosyltransferase 4	0.908988	1.01591	0.528599	1.04589
P22087	FBL	rRNA 2-O-methyltransferase fibrillarin	0.000539523	0.826519	0.0684037	0.953596
P22102	GART	Trifunctional purine biosynthetic protein adenosine-3;Phosphoribosylamine--glycine ligase;Phosphoribosylformylglycinamidine cyclo-ligase;Phosphoribosylglycinamide formyltransferase	7.98669e-05	1.11127	0.000300263	0.940586
P22223	CDH3	Cadherin-3	0.00100491	1.13684	1.72787e-05	1.80281
P22234	PAICS	Multifunctional protein ADE2;Phosphoribosylaminoimidazole-succinocarboxamide synthase;Phosphoribosylaminoimidazole carboxylase	0.538368	1.0107	0.000125796	0.841361
P22307	SCP2	Non-specific lipid-transfer protein	1.55564e-05	1.14732	0.000240405	1.14041
P22314	UBA1	Ubiquitin-like modifier-activating enzyme 1	0.00849098	1.04911	0.56292	0.990808
P22392	NME2	Nucleoside diphosphate kinase B	0.585857	1.01147	0.0331911	0.93067
P22413	ENPP1	Ectonucleotide pyrophosphatase/phosphodiesterase family member 1;Alkaline phosphodiesterase I;Nucleotide pyrophosphatase	0.00102185	0.870769	5.83132e-05	0.712979
P22415	USF1	Upstream stimulatory factor 1	0.021987	1.09574	0.0516849	1.06742
P22570	FDXR	NADPH:adrenodoxin oxidoreductase, mitochondrial	0.101927	1.0551	0.00239276	1.09676
P22626	HNRNPA2B1	Heterogeneous nuclear ribonucleoproteins A2/B1	0.000416065	0.750027	0.0185875	0.900165
P22670	RFX1	MHC class II regulatory factor RFX1	0.000487382	0.937941	0.883611	0.996943
P22681	CBL	E3 ubiquitin-protein ligase CBL	0.000202935	0.806724	0.0279808	1.04289
P22694	PRKACB	cAMP-dependent protein kinase catalytic subunit beta	0.0238261	0.847611	0.000355015	1.37486
P22695	UQCRC2	Cytochrome b-c1 complex subunit 2, mitochondrial	0.151807	1.03491	0.00988263	0.902173
P22830	FECH	Ferrochelatase, mitochondrial	0.0011538	1.102	0.00789526	0.915297
P23025	XPA	DNA repair protein complementing XP-A cells	0.0217871	1.14286	0.00623872	1.14135
P23193	TCEA1	Transcription elongation factor A protein 1	0.000455938	0.877794	0.00136773	0.915637
P23229	ITGA6	Integrin alpha-6;Integrin alpha-6 heavy chain;Integrin alpha-6 light chain;Processed integrin alpha-6	0.0346687	0.889495	0.000143882	0.91389
P23246	SFPQ	Splicing factor, proline- and glutamine-rich	0.000172725	0.83847	0.187283	1.03177
P23284	PPIB	Peptidyl-prolyl cis-trans isomerase B	0.0038236	1.13712	0.0291836	0.963008
P23368	ME2	NAD-dependent malic enzyme, mitochondrial	0.00294655	1.06331	0.014388	0.938787
P23381	WARS	Tryptophan--tRNA ligase, cytoplasmic;T1-TrpRS;T2-TrpRS	0.0128288	1.10385	0.722492	0.995479
P23396	RPS3	40S ribosomal protein S3	0.047672	1.04639	0.000595582	0.939896
P23434	GCSH	Glycine cleavage system H protein, mitochondrial	0.00920631	0.915421	0.0272258	0.904797
P23443	RPS6KB1	Ribosomal protein S6 kinase beta-1	2.81577e-06	1.19911	0.000156986	0.904335
P23458	JAK1	Tyrosine-protein kinase JAK1	0.00185429	1.11381	0.427137	0.984384
P23469	PTPRE	Receptor-type tyrosine-protein phosphatase epsilon	0.000100868	1.29589	0.626049	1.01462
P23470	PTPRG	Receptor-type tyrosine-protein phosphatase gamma	0.00650561	1.20215	0.00126202	1.1523
P23497	SP100	Nuclear autoantigen Sp-100	0.000284507	0.882267	0.0703346	1.05463
P23511	NFYA	Nuclear transcription factor Y subunit alpha	0.0441783	0.901104	0.24931	0.947525
P23526	AHCY	Adenosylhomocysteinase	0.000504744	1.1222	0.113379	0.969254
P23528	CFL1	Cofilin-1	0.00912074	0.931397	0.0950462	0.948934
P23588	EIF4B	Eukaryotic translation initiation factor 4B	0.0587101	1.0357	0.4515	1.01013
P23610	F8A1	Factor VIII intron 22 protein	0.0322353	0.933645	0.00125174	1.13754
P23634	ATP2B4	Plasma membrane calcium-transporting ATPase 4	0.00319115	0.842211	0.00679196	0.914107
P23743	DGKA	Diacylglycerol kinase alpha	0.0811581	1.05273	0.629817	1.01304
P23786	CPT2	Carnitine O-palmitoyltransferase 2, mitochondrial	0.450048	1.01262	0.000131168	1.12412
P23919	DTYMK	Thymidylate kinase	0.00758795	0.854601	0.0699607	0.907309
P23921	RRM1	Ribonucleoside-diphosphate reductase large subunit	0.0165365	0.956009	0.00807115	1.05078
P24311	COX7B	Cytochrome c oxidase subunit 7B, mitochondrial	0.663831	0.98304	0.00245598	1.17048
P24385	CCND1	G1/S-specific cyclin-D1	0.0523283	0.964925	6.806e-06	1.69353
P24386	CHM	Rab proteins geranylgeranyltransferase component A 1	0.000231374	0.727697	0.041717	0.943049
P24390	KDELR1	ER lumen protein-retaining receptor 1;ER lumen protein-retaining receptor 2	0.0198916	0.897077	0.0126176	1.06797
P24468	NR2F2	COUP transcription factor 2	0.394333	1.029	0.0510513	0.933672
P24534	EEF1B2	Elongation factor 1-beta	0.711617	0.99122	0.567086	0.987545
P24539	ATP5F1	ATP synthase F(0) complex subunit B1, mitochondrial	7.45683e-05	1.15423	0.17977	1.06732
P24666	ACP1	Low molecular weight phosphotyrosine protein phosphatase	0.0355677	1.07061	0.227794	0.962383
P24752	ACAT1	Acetyl-CoA acetyltransferase, mitochondrial	0.00659335	1.02227	0.0139215	0.92294
P24821	TNC	Tenascin	0.317206	1.10179	0.231471	1.10354
P24863	CCNC	Cyclin-C	0.715934	1.01279	0.796918	1.00507
P24928	POLR2A	DNA-directed RNA polymerase II subunit RPB1	0.00024505	0.903057	0.00731954	1.03905
P24941	CDK2	Cyclin-dependent kinase 2	0.00297852	1.20413	0.04902	0.951064
P25054	APC	Adenomatous polyposis coli protein	0.00401879	1.06178	0.00931966	1.11804
P25098	ADRBK1	Beta-adrenergic receptor kinase 1	0.00179227	1.09565	0.0105419	0.914426
P25205	MCM3	DNA replication licensing factor MCM3	0.00135861	0.878301	0.0519553	1.0417
P25208	NFYB	Nuclear transcription factor Y subunit beta	0.399827	0.967997	0.31708	1.04422
P25325	MPST	3-mercaptopyruvate sulfurtransferase	5.32255e-05	0.630726	0.00053526	0.830748
P25398	RPS12	40S ribosomal protein S12	0.061808	1.02122	0.00402318	0.932539
P25440	BRD2	Bromodomain-containing protein 2	0.117512	0.976424	0.374912	1.01396
P25445	FAS	Tumor necrosis factor receptor superfamily member 6	0.0259263	0.933459	7.956e-05	1.30374
P25490	YY1	Transcriptional repressor protein YY1	0.00131393	0.812646	0.95259	0.998804
P25685	DNAJB1	DnaJ homolog subfamily B member 1	0.00297663	1.15745	1.01303e-05	0.721849
P25686	DNAJB2	DnaJ homolog subfamily B member 2	0.00367541	0.886843	0.000702167	1.20392
P25705	ATP5A1	ATP synthase subunit alpha, mitochondrial	0.0947332	1.06594	0.00616582	0.870823
P25786	PSMA1	Proteasome subunit alpha type-1	0.0106165	1.06667	0.085787	1.03202
P25787	PSMA2	Proteasome subunit alpha type-2	0.00016921	1.10446	0.312828	1.03287
P25788	PSMA3	Proteasome subunit alpha type-3	0.0109347	1.07044	0.19378	1.02956
P25789	PSMA4	Proteasome subunit alpha type-4	0.162807	1.03481	0.0128896	1.05598
P25815	S100P	Protein S100-P	0.00124679	0.540083	9.39719e-05	0.353215
P26006	ITGA3	Integrin alpha-3;Integrin alpha-3 heavy chain;Integrin alpha-3 light chain	0.00411158	1.06422	0.0109865	0.9547
P26045	PTPN3	Tyrosine-protein phosphatase non-receptor type 3	0.98927	0.99965	0.0574194	1.04409
P26196	DDX6	Probable ATP-dependent RNA helicase DDX6	0.0122941	1.03566	0.154032	0.991986
P26358	DNMT1	DNA (cytosine-5)-methyltransferase 1	0.000267432	0.894119	0.00700803	1.0468
P26368	U2AF2	Splicing factor U2AF 65 kDa subunit	0.0141365	0.937266	0.044476	0.942814
P26373	RPL13	60S ribosomal protein L13	0.713894	0.994367	0.38692	1.01702
P26374	CHML	Rab proteins geranylgeranyltransferase component A 2	0.960754	0.999118	0.00435886	0.896282
P26440	IVD	Isovaleryl-CoA dehydrogenase, mitochondrial	0.000794614	1.15798	0.00319689	1.05328
P26447	S100A4	Protein S100-A4	0.00210599	1.27027	1.09491e-05	2.47607
P26572	MGAT1	Alpha-1,3-mannosyl-glycoprotein 2-beta-N-acetylglucosaminyltransferase	0.630538	1.00519	0.20706	0.972096
P26583	HMGB2	High mobility group protein B2	0.0139959	0.914424	0.00251743	1.05284
P26599	PTBP1	Polypyrimidine tract-binding protein 1	0.000806765	0.89037	0.477901	0.991831
P26639	TARS	Threonine--tRNA ligase, cytoplasmic	0.000250171	1.1358	0.00371246	0.95009
P26640	VARS	Valine--tRNA ligase	0.0457158	1.03964	0.0137178	0.947693
P26641	EEF1G	Elongation factor 1-gamma	0.0111736	0.975114	0.131351	1.0099
P26651	ZFP36	Tristetraprolin	0.199788	1.10721	0.0871732	1.10936
P26885	FKBP2	Peptidyl-prolyl cis-trans isomerase FKBP2	0.180105	0.966511	0.0661215	0.917526
P27037	ACVR2A	Activin receptor type-2A	0.0139078	1.21005	0.0111023	1.16388
P27105	STOM	Erythrocyte band 7 integral membrane protein	0.0110645	0.767472	0.0190867	0.877008
P27144	AK4	Adenylate kinase 4, mitochondrial	0.150113	0.970547	0.116681	0.964131
P27338	MAOB	Amine oxidase [flavin-containing] B	2.85817e-05	0.609934	0.00243762	0.884753
P27348	YWHAQ	14-3-3 protein theta	0.00306896	1.09964	0.00408735	0.90898
P27361	MAPK3	Mitogen-activated protein kinase 3	0.0384731	1.06831	0.561886	0.994962
P27448	MARK3	MAP/microtubule affinity-regulating kinase 3	0.00340326	0.867899	0.0102433	0.925773
P27449	ATP6V0C	V-type proton ATPase 16 kDa proteolipid subunit	0.354979	0.971919	0.00663045	1.18895
P27487	DPP4	Dipeptidyl peptidase 4;Dipeptidyl peptidase 4 membrane form;Dipeptidyl peptidase 4 soluble form	0.00607066	0.833994	2.24901e-05	0.4673
P27540	ARNT	Aryl hydrocarbon receptor nuclear translocator	0.754445	1.00905	0.156062	0.961632
P27635	RPL10	60S ribosomal protein L10;60S ribosomal protein L10-like	0.248362	1.03276	0.00311464	0.918701
P27694	RPA1	Replication protein A 70 kDa DNA-binding subunit;Replication protein A 70 kDa DNA-binding subunit, N-terminally processed	0.0899522	0.924732	0.960438	1.00167
P27695	APEX1	DNA-(apurinic or apyrimidinic site) lyase;DNA-(apurinic or apyrimidinic site) lyase, mitochondrial	0.0328726	1.07874	0.129228	0.904876
P27701	CD82	CD82 antigen	0.00267243	1.15358	0.169038	1.0402
P27707	DCK	Deoxycytidine kinase	0.000264989	0.841738	0.499329	0.985914
P27708	CAD	CAD protein;Glutamine-dependent carbamoyl-phosphate synthase;Aspartate carbamoyltransferase;Dihydroorotase	0.00522131	0.950128	0.000291472	0.901492
P27797	CALR	Calreticulin	0.0963667	1.05548	0.822861	0.993641
P27816	MAP4	Microtubule-associated protein 4	2.99648e-05	0.783908	0.00428121	0.899592
P27824	CANX	Calnexin	0.00108156	0.875429	0.000976606	0.914237
P27930	IL1R2	Interleukin-1 receptor type 2;Interleukin-1 receptor type 2, membrane form;Interleukin-1 receptor type 2, soluble form	0.173823	1.13738	0.027542	0.80292
P27986	PIK3R1	Phosphatidylinositol 3-kinase regulatory subunit alpha	0.000488336	1.05685	0.0668287	1.02097
P27987	ITPKB	Inositol-trisphosphate 3-kinase B	0.297034	0.950333	0.0230835	1.14052
P28062	PSMB8	Proteasome subunit beta type-8	0.00091823	0.845773	0.0213758	1.10458
P28065	PSMB9	Proteasome subunit beta type-9	9.39173e-05	0.564398	0.00882292	0.868987
P28066	PSMA5	Proteasome subunit alpha type-5	0.042444	1.05665	0.0417713	1.06114
P28070	PSMB4	Proteasome subunit beta type-4	0.000987458	1.05533	0.0256963	1.03887
P28072	PSMB6	Proteasome subunit beta type-6	0.061467	1.0849	0.290812	1.04098
P28074	PSMB5	Proteasome subunit beta type-5	0.00145908	1.22983	0.0210289	1.08048
P28288	ABCD3	ATP-binding cassette sub-family D member 3	0.0109667	1.10162	0.000288969	0.910618
P28290	SSFA2	Sperm-specific antigen 2	8.52281e-05	0.838045	0.125653	1.02186
P28328	PEX2	Peroxisome biogenesis factor 2	0.188537	0.943854	0.854276	0.987568
P28331	NDUFS1	NADH-ubiquinone oxidoreductase 75 kDa subunit, mitochondrial	0.000519129	1.07296	0.00155923	0.949382
P28340	POLD1	DNA polymerase delta catalytic subunit	0.00166852	0.903539	0.00498201	0.918166
P28360	MSX1	Homeobox protein MSX-1	0.0139419	1.09131	0.000125215	1.68133
P28482	MAPK1	Mitogen-activated protein kinase 1	8.76028e-05	0.821595	0.000277858	1.05703
P28676	GCA	Grancalcin	0.00100479	1.28974	0.00136863	1.22475
P28702	RXRB	Retinoic acid receptor RXR-beta	0.00141294	0.886887	0.456298	0.988777
P28715	ERCC5	DNA repair protein complementing XP-G cells	0.762672	1.00617	0.210502	1.027
P28749	RBL1	Retinoblastoma-like protein 1	0.0786857	0.939897	0.0184114	0.906419
P28799	GRN	Granulins;Acrogranin;Paragranulin;Granulin-1;Granulin-2;Granulin-3;Granulin-4;Granulin-5;Granulin-6;Granulin-7	0.0100051	0.911434	0.259682	1.0437
P28838	LAP3	Cytosol aminopeptidase	0.0174778	1.1439	0.0102525	0.946248
P29033	GJB2	Gap junction beta-2 protein	0.171426	1.08337	0.00110512	1.55239
P29034	S100A2	Protein S100-A2	5.83666e-06	0.853259	1.16792e-08	3.00784
P29083	GTF2E1	General transcription factor IIE subunit 1	0.000105064	1.23696	0.0094169	1.10915
P29084	GTF2E2	Transcription initiation factor IIE subunit beta	0.000396886	1.28275	0.0218963	1.07812
P29122	PCSK6	Proprotein convertase subtilisin/kexin type 6	0.80197	0.988074	0.000351223	1.42255
P29144	TPP2	Tripeptidyl-peptidase 2	0.0087762	1.06009	2.07998e-05	1.15694
P29218	IMPA1	Inositol monophosphatase 1	0.00195708	1.16398	8.498e-05	1.09333
P29279	CTGF	Connective tissue growth factor	0.0609936	0.781874	0.58491	1.05081
P29317	EPHA2	Ephrin type-A receptor 2	8.34188e-05	1.17861	0.00123843	1.12911
P29323	EPHB2	Ephrin type-B receptor 2	0.000105535	0.862201	1.22348e-05	0.813836
P29350	PTPN6	Tyrosine-protein phosphatase non-receptor type 6	0.206802	0.975064	0.0919733	1.03214
P29353	SHC1	SHC-transforming protein 1	0.00262803	1.1728	0.00169146	1.12505
P29372	MPG	DNA-3-methyladenine glycosylase	0.248946	1.01361	0.00410703	0.944566
P29373	CRABP2	Cellular retinoic acid-binding protein 2	0.0228669	0.923683	4.21462e-05	0.651382
P29374	ARID4A	AT-rich interactive domain-containing protein 4A	0.0180521	0.844987	0.0239827	0.860005
P29375	KDM5A	Lysine-specific demethylase 5A	0.000966714	0.796448	0.0713499	0.925943
P29401	TKT	Transketolase	0.0398535	1.02903	0.840221	1.00579
P29590	PML	Protein PML	0.000720937	1.1765	0.806496	0.996887
P29597	TYK2	Non-receptor tyrosine-protein kinase TYK2	0.000486447	1.1679	0.00596781	1.11339
P29692	EEF1D	Elongation factor 1-delta	0.00525173	0.964597	0.760378	1.00974
P29966	MARCKS	Myristoylated alanine-rich C-kinase substrate	0.0242995	0.861277	0.00866267	0.676549
P29992	GNA11	Guanine nucleotide-binding protein subunit alpha-11	0.00565408	0.94895	0.382419	1.00458
P30038	ALDH4A1	Delta-1-pyrroline-5-carboxylate dehydrogenase, mitochondrial	0.000250932	1.24123	0.0164463	1.08211
P30039	PBLD	Phenazine biosynthesis-like domain-containing protein	0.223291	1.06055	0.000385263	0.572029
P30040	ERP29	Endoplasmic reticulum resident protein 29	0.0017189	1.1563	0.00131485	1.19977
P30041	PRDX6	Peroxiredoxin-6	0.000396313	1.16136	1.93606e-05	1.24725
P30043	BLVRB	Flavin reductase (NADPH)	0.00517838	0.878317	0.53444	0.995886
P30044	PRDX5	Peroxiredoxin-5, mitochondrial	0.179451	0.972795	0.129776	0.964518
P30046	DDT	D-dopachrome decarboxylase;D-dopachrome decarboxylase-like protein	0.00846334	1.25301	0.0238454	0.864163
P30047	GCHFR	GTP cyclohydrolase 1 feedback regulatory protein	0.28967	0.98132	0.133749	1.0403
P30048	PRDX3	Thioredoxin-dependent peroxide reductase, mitochondrial	0.0234651	1.11374	0.00139677	0.863321
P30049	ATP5D	ATP synthase subunit delta, mitochondrial	0.0331405	1.07489	0.580435	0.990232
P30050	RPL12	60S ribosomal protein L12	0.671769	1.01606	0.124369	0.929542
P30084	ECHS1	Enoyl-CoA hydratase, mitochondrial	0.00541972	1.09729	0.108152	0.977558
P30085	CMPK1	UMP-CMP kinase	0.540745	1.01766	0.222211	1.03659
P30086	PEBP1	Phosphatidylethanolamine-binding protein 1;Hippocampal cholinergic neurostimulating peptide	0.0116313	1.11493	0.416577	0.975613
P30101	PDIA3	Protein disulfide-isomerase A3	4.89468e-06	0.72719	0.304445	0.984861
P30153	PPP2R1A	Serine/threonine-protein phosphatase 2A 65 kDa regulatory subunit A alpha isoform	0.197865	1.03212	0.467473	1.01555
P30154	PPP2R1B	Serine/threonine-protein phosphatase 2A 65 kDa regulatory subunit A beta isoform	0.00158312	1.128	0.00788879	1.04549
P30260	CDC27	Cell division cycle protein 27 homolog	0.0656408	0.940444	0.0398964	1.06542
P30281	CCND3	G1/S-specific cyclin-D3	0.0132116	1.4245	0.0116142	1.40504
P30291	WEE1	Wee1-like protein kinase	0.00306067	1.17078	0.0010672	1.18408
P30305	CDC25B	M-phase inducer phosphatase 2	0.130117	1.05406	0.000223647	1.25952
P30307	CDC25C	M-phase inducer phosphatase 3	0.434538	0.97233	0.137284	1.0506
P30405	PPIF	Peptidyl-prolyl cis-trans isomerase F, mitochondrial	8.86917e-05	1.40957	0.869271	1.0024
P30414	NKTR	NK-tumor recognition protein;Putative peptidyl-prolyl cis-trans isomerase	0.00368095	0.946018	0.5969	1.00579
P30419	NMT1	Glycylpeptide N-tetradecanoyltransferase 1	0.023038	0.950741	0.406242	1.01298
P30519	HMOX2	Heme oxygenase 2	0.00117883	1.09804	0.253739	0.976934
P30520	ADSS	Adenylosuccinate synthetase isozyme 2	0.00643707	1.09342	0.0965825	0.969743
P30533	LRPAP1	Alpha-2-macroglobulin receptor-associated protein	0.0358985	1.06176	0.000386457	1.2761
P30536	TSPO	Translocator protein	0.00187762	0.870381	0.79703	0.992938
P30566	ADSL	Adenylosuccinate lyase	0.000143975	1.1883	0.0340281	1.01907
P30622	CLIP1	CAP-Gly domain-containing linker protein 1	0.195357	0.990839	0.0630686	1.02606
P30626	SRI	Sorcin	0.0114554	1.17461	0.0527552	0.910849
P30711	GSTT1	Glutathione S-transferase theta-1	0.0131988	1.15176	9.04871e-05	1.23805
P30740	SERPINB1	Leukocyte elastase inhibitor	0.0195997	0.967938	0.0196298	0.948524
P30793	GCH1	GTP cyclohydrolase 1	0.000503623	1.29337	0.000412185	1.2706
P30825	SLC7A1	High affinity cationic amino acid transporter 1	0.141577	1.06454	0.00935732	0.915083
P30837	ALDH1B1	Aldehyde dehydrogenase X, mitochondrial	0.000222893	1.23034	0.00535169	0.956116
P30838	ALDH3A1	Aldehyde dehydrogenase, dimeric NADP-preferring	2.94006e-06	0.829518	1.87563e-06	1.45967
P30876	POLR2B	DNA-directed RNA polymerase II subunit RPB2	0.0018685	0.932281	0.0261618	0.986954
P31040	SDHA	Succinate dehydrogenase [ubiquinone] flavoprotein subunit, mitochondrial	0.0167656	1.06107	0.0034257	0.888514
P31146	CORO1A	Coronin-1A	5.65939e-05	0.740471	0.0710629	0.964783
P31150	GDI1	Rab GDP dissociation inhibitor alpha	0.000294028	1.16566	0.455739	1.00755
P31153	MAT2A	S-adenosylmethionine synthase isoform type-2	0.00244443	0.912144	0.0434049	0.97157
P31260	HOXA10	Homeobox protein Hox-A10	0.0319369	1.06676	0.0210235	0.947837
P31270	HOXA11	Homeobox protein Hox-A11	0.196169	0.906399	0.0763973	1.06924
P31271	HOXA13	Homeobox protein Hox-A13	0.00113018	0.715342	0.557099	1.01827
P31321	PRKAR1B	cAMP-dependent protein kinase type I-beta regulatory subunit	0.659032	0.974198	0.0059087	1.30112
P31350	RRM2	Ribonucleoside-diphosphate reductase subunit M2	6.6235e-06	1.17065	0.00203075	1.07149
P31431	SDC4	Syndecan-4	0.750649	1.00988	0.000125041	1.43497
P31483	TIA1	Nucleolysin TIA-1 isoform p40	0.0190218	0.90571	0.768259	0.991687
P31629	HIVEP2	Transcription factor HIVEP2	0.917371	1.00498	0.160826	0.92378
P31641	SLC6A6	Sodium- and chloride-dependent taurine transporter	0.0468965	0.932808	0.0210752	0.90501
P31689	DNAJA1	DnaJ homolog subfamily A member 1	6.71345e-05	1.28392	0.00951604	0.924694
P31749	AKT1	RAC-alpha serine/threonine-protein kinase	0.765778	1.0084	0.0300699	0.948793
P31751	AKT2	RAC-beta serine/threonine-protein kinase	0.000132184	1.18855	0.446276	1.01181
P31930	UQCRC1	Cytochrome b-c1 complex subunit 1, mitochondrial	0.00621065	1.07319	0.1181	0.967969
P31937	HIBADH	3-hydroxyisobutyrate dehydrogenase, mitochondrial	0.72615	1.00648	0.00675089	0.89808
P31939	ATIC	Bifunctional purine biosynthesis protein PURH;Phosphoribosylaminoimidazolecarboxamide formyltransferase;IMP cyclohydrolase	0.000191572	1.11264	0.000140055	1.1088
P31942	HNRNPH3	Heterogeneous nuclear ribonucleoprotein H3	3.76779e-05	0.800489	0.0173079	0.953597
P31943	HNRNPH1	Heterogeneous nuclear ribonucleoprotein H;Heterogeneous nuclear ribonucleoprotein H, N-terminally processed	0.000636268	0.829041	0.0139635	0.960156
P31946	YWHAB	14-3-3 protein beta/alpha;14-3-3 protein beta/alpha, N-terminally processed	0.00119934	1.07815	0.0410947	0.95949
P31947	SFN	14-3-3 protein sigma	0.00297963	1.08026	0.00603312	1.06972
P31948	STIP1	Stress-induced-phosphoprotein 1	0.00123982	1.13672	0.00518054	0.932978
P31949	S100A11	Protein S100-A11;Protein S100-A11, N-terminally processed	0.625696	0.983464	0.984625	1.00082
P32019	INPP5B	Type II inositol 1,4,5-trisphosphate 5-phosphatase	0.0044291	1.08626	0.00445355	1.08808
P32119	PRDX2	Peroxiredoxin-2	0.000268555	0.883995	0.0135822	0.906383
P32121	ARRB2	Beta-arrestin-2	3.91507e-05	1.20459	0.27079	1.02475
P32189	GK	Glycerol kinase;Putative glycerol kinase 3	0.00148978	0.943709	0.000135142	0.869088
P32321	DCTD	Deoxycytidylate deaminase	0.00193045	0.862509	0.0028216	1.09558
P32322	PYCR1	Pyrroline-5-carboxylate reductase 1, mitochondrial	0.00505738	0.907779	0.00135024	0.875424
P32519	ELF1	ETS-related transcription factor Elf-1	0.00360919	0.837026	0.00143612	1.09511
P32780	GTF2H1	General transcription factor IIH subunit 1	0.832941	1.00317	0.639482	1.00831
P32856	STX2	Syntaxin-2	0.424629	0.973777	0.000715576	0.84682
P32929	CTH	Cystathionine gamma-lyase	0.0581744	1.08589	0.00755649	0.848202
P32969	RPL9	60S ribosomal protein L9	0.034571	1.02222	0.00574706	1.04067
P33121	ACSL1	Long-chain-fatty-acid--CoA ligase 1	0.288171	1.02017	0.00201165	1.10591
P33176	KIF5B	Kinesin-1 heavy chain	0.00998134	0.955649	0.000399751	0.890248
P33240	CSTF2	Cleavage stimulation factor subunit 2	0.00282127	0.918586	0.187891	1.04138
P33316	DUT	Deoxyuridine 5-triphosphate nucleotidohydrolase, mitochondrial	0.00443201	0.899654	0.00612943	0.948124
P33527	ABCC1	Multidrug resistance-associated protein 1	0.0707653	1.04404	0.162747	1.03019
P33552	CKS2	Cyclin-dependent kinases regulatory subunit 2	0.0509942	1.13672	0.106208	1.08493
P33897	ABCD1	ATP-binding cassette sub-family D member 1	0.499802	0.983673	0.451634	1.01342
P33908	MAN1A1	Mannosyl-oligosaccharide 1,2-alpha-mannosidase IA	0.00926526	1.09519	0.246612	0.982443
P33981	TTK	Dual specificity protein kinase TTK	0.00775911	1.05231	0.194336	1.02204
P33991	MCM4	DNA replication licensing factor MCM4	0.000138981	0.88516	0.146606	1.0258
P33992	MCM5	DNA replication licensing factor MCM5	9.51354e-05	0.887962	0.0153638	1.03139
P33993	MCM7	DNA replication licensing factor MCM7	5.69673e-05	0.913741	0.0252887	1.05593
P34059	GALNS	N-acetylgalactosamine-6-sulfatase	0.00130377	1.1514	0.00486883	1.19835
P34896	SHMT1	Serine hydroxymethyltransferase, cytosolic	0.0132848	1.09662	0.0113501	0.908886
P34897	SHMT2	Serine hydroxymethyltransferase, mitochondrial	0.00021643	1.22476	0.00189298	1.08654
P34913	EPHX2	Bifunctional epoxide hydrolase 2;Cytosolic epoxide hydrolase 2;Lipid-phosphate phosphatase	0.0114824	1.17347	0.00828245	1.1134
P34932	HSPA4	Heat shock 70 kDa protein 4	0.00281744	1.19121	0.210356	1.01753
P34949	MPI	Mannose-6-phosphate isomerase	0.833028	0.994679	0.0862096	1.06379
P35052	GPC1	Glypican-1;Secreted glypican-1	0.337764	1.03693	0.000501986	1.3577
P35080	PFN2	Profilin-2	2.52668e-05	1.38944	0.000107043	1.19225
P35221	CTNNA1	Catenin alpha-1	0.00574533	1.03262	2.64266e-05	0.897769
P35222	CTNNB1	Catenin beta-1	0.026267	1.06903	0.00194276	0.90278
P35226	BMI1	Polycomb complex protein BMI-1	0.00493158	0.898496	0.0179278	1.05136
P35227	PCGF2	Polycomb group RING finger protein 2	0.346738	1.05011	0.157287	1.0679
P35232	PHB	Prohibitin	0.00653921	1.09467	0.0635157	0.950761
P35237	SERPINB6	Serpin B6	0.000304581	1.0719	0.771147	1.00278
P35240	NF2	Merlin	0.000359725	1.23273	0.00239586	1.13091
P35241	RDX	Radixin	0.000138255	1.2058	0.00135974	0.94116
P35244	RPA3	Replication protein A 14 kDa subunit	0.201042	1.04531	0.206867	1.05136
P35249	RFC4	Replication factor C subunit 4	0.0273598	1.03735	0.219696	0.979935
P35250	RFC2	Replication factor C subunit 2	0.942238	0.998899	0.163377	0.982775
P35251	RFC1	Replication factor C subunit 1	1.20125e-05	0.783459	0.219037	0.982675
P35268	RPL22	60S ribosomal protein L22	0.0603896	0.916178	0.00707073	0.922123
P35269	GTF2F1	General transcription factor IIF subunit 1	0.107558	1.01845	0.0349905	1.01625
P35270	SPR	Sepiapterin reductase	0.000568277	1.15448	0.00111223	0.943815
P35398	RORA	Nuclear receptor ROR-alpha	0.00019155	1.40248	0.0298565	1.21558
P35475	IDUA	Alpha-L-iduronidase	0.0335916	1.13108	0.000101905	1.39569
P35568	IRS1	Insulin receptor substrate 1	0.00068329	0.934065	2.69517e-05	1.10306
P35573	AGL	Glycogen debranching enzyme;4-alpha-glucanotransferase;Amylo-alpha-1,6-glucosidase	0.000287881	1.12535	0.00157168	0.940077
P35579	MYH9	Myosin-9	0.000422763	0.955056	0.000636379	0.94601
P35580	MYH10	Myosin-10	0.210067	1.02221	0.0151165	0.963285
P35606	COPB2	Coatomer subunit beta	0.0983132	1.03951	0.114725	0.976291
P35610	SOAT1	Sterol O-acyltransferase 1	0.0052582	0.832263	0.00105068	1.19916
P35611	ADD1	Alpha-adducin	0.0121244	0.917484	0.00128948	1.13056
P35613	BSG	Basigin	0.248379	0.970149	0.266443	1.04414
P35625	TIMP3	Metalloproteinase inhibitor 3	0.302988	0.919839	0.0594559	0.827257
P35637	FUS	RNA-binding protein FUS	0.0287971	0.846216	0.0658112	1.13617
P35658	NUP214	Nuclear pore complex protein Nup214	0.0750278	1.04433	0.0326826	1.04527
P35659	DEK	Protein DEK	1.10428e-05	0.741122	0.126821	0.960573
P35754	GLRX	Glutaredoxin-1	0.000341384	1.35367	0.0240475	1.14864
P35790	CHKA	Choline kinase alpha	0.00768798	1.11499	0.969211	1.00203
P35813	PPM1A	Protein phosphatase 1A	0.889404	1.00131	0.835715	1.00348
P35869	AHR	Aryl hydrocarbon receptor	0.269333	1.03112	6.47e-05	1.34873
P35914	HMGCL	Hydroxymethylglutaryl-CoA lyase, mitochondrial	0.000175187	0.784221	0.00703619	1.09377
P35998	PSMC2	26S protease regulatory subunit 7	0.00180743	1.09494	0.0794521	1.02179
P36021	SLC16A2	Monocarboxylate transporter 8	0.00260131	1.11592	0.00896084	1.12449
P36404	ARL2	ADP-ribosylation factor-like protein 2	0.140055	1.08499	0.242818	0.947324
P36405	ARL3	ADP-ribosylation factor-like protein 3	0.000227204	1.27487	0.00133292	1.08439
P36507	MAP2K2	Dual specificity mitogen-activated protein kinase kinase 2	0.00402558	1.06933	0.0518033	1.02732
P36542	ATP5C1	ATP synthase subunit gamma, mitochondrial	0.00178685	1.07974	0.0243376	0.97994
P36543	ATP6V1E1	V-type proton ATPase subunit E 1	0.0076371	1.0716	0.00161555	1.07856
P36551	CPOX	Oxygen-dependent coproporphyrinogen-III oxidase, mitochondrial	7.51963e-06	0.637247	0.00124312	1.1202
P36578	RPL4	60S ribosomal protein L4	0.973455	0.999258	0.107434	0.943601
P36639	NUDT1	7,8-dihydro-8-oxoguanine triphosphatase	0.0268223	1.08652	0.920718	1.0019
P36776	LONP1	Lon protease homolog, mitochondrial	0.00180689	1.13951	0.0538404	0.946301
P36871	PGM1	Phosphoglucomutase-1	0.000652869	0.91328	0.0058887	0.948081
P36873	PPP1CC	Serine/threonine-protein phosphatase PP1-gamma catalytic subunit	0.00997488	0.882702	0.00277322	0.870804
P36894	BMPR1A	Bone morphogenetic protein receptor type-1A;Bone morphogenetic protein receptor type-1B	0.0118737	1.2193	0.0513601	1.22288
P36897	TGFBR1	TGF-beta receptor type-1	0.600207	0.97679	0.717666	0.989644
P36915	GNL1	Guanine nucleotide-binding protein-like 1	0.235293	1.05672	0.97492	0.998616
P36941	LTBR	Tumor necrosis factor receptor superfamily member 3	0.758835	1.01538	0.969276	0.998383
P36952	SERPINB5	Serpin B5	8.39059e-07	0.542038	3.55306e-05	0.78098
P36954	POLR2I	DNA-directed RNA polymerase II subunit RPB9	0.266631	0.933537	0.900389	0.992258
P36956	SREBF1	Sterol regulatory element-binding protein 1;Processed sterol regulatory element-binding protein 1	0.037137	0.938286	0.269458	1.0291
P36957	DLST	Dihydrolipoyllysine-residue succinyltransferase component of 2-oxoglutarate dehydrogenase complex, mitochondrial	0.000186172	1.08324	0.00115335	1.16752
P36959	GMPR	GMP reductase 1	0.868459	1.00782	0.113639	1.08024
P36969	GPX4	Phospholipid hydroperoxide glutathione peroxidase, mitochondrial	0.00888164	0.903866	0.141581	1.03935
P37088	SCNN1A	Amiloride-sensitive sodium channel subunit alpha	0.000400274	0.602338	0.789031	0.993964
P37108	SRP14	Signal recognition particle 14 kDa protein	0.598059	1.01126	0.0135562	1.05824
P37173	TGFBR2	TGF-beta receptor type-2	0.021293	0.751275	0.22526	1.07018
P37198	NUP62	Nuclear pore glycoprotein p62	0.00329252	1.16441	0.0414937	1.04121
P37235	HPCAL1	Hippocalcin-like protein 1;Neuron-specific calcium-binding protein hippocalcin	0.0381712	0.969978	0.304892	1.01146
P37268	FDFT1	Squalene synthase	2.075e-05	1.38061	0.000103998	1.19967
P37287	PIGA	Phosphatidylinositol N-acetylglucosaminyltransferase subunit A	0.226501	0.923843	0.0639938	0.862506
P37802	TAGLN2	Transgelin-2	0.00923205	1.11442	0.344779	1.02609
P37837	TALDO1	Transaldolase	0.0127769	1.05485	0.0184938	1.05658
P38117	ETFB	Electron transfer flavoprotein subunit beta	0.0156084	0.932472	0.0383049	0.95748
P38159	RBMX	RNA-binding motif protein, X chromosome;RNA-binding motif protein, X chromosome, N-terminally processed	4.48715e-05	0.688496	0.166144	0.975134
P38398	BRCA1	Breast cancer type 1 susceptibility protein	0.00103963	0.835604	0.019459	0.927042
P38432	COIL	Coilin	0.695138	1.01352	0.0430808	1.09963
P38435	GGCX	Vitamin K-dependent gamma-carboxylase	0.000209005	0.836637	0.00384729	1.05902
P38571	LIPA	Lysosomal acid lipase/cholesteryl ester hydrolase	0.0787332	1.08049	0.0798545	1.07406
P38606	ATP6V1A	V-type proton ATPase catalytic subunit A	0.426526	1.00487	0.00449145	1.08471
P38646	HSPA9	Stress-70 protein, mitochondrial	0.00148052	1.12104	0.0030261	0.890142
P38919	EIF4A3	Eukaryotic initiation factor 4A-III;Eukaryotic initiation factor 4A-III, N-terminally processed	0.299209	0.978413	0.0445417	0.91854
P38935	IGHMBP2	DNA-binding protein SMUBP-2	0.00559209	1.0483	0.485441	0.992376
P39019	RPS19	40S ribosomal protein S19	0.960811	0.998606	0.00241871	0.88883
P39023	RPL3	60S ribosomal protein L3	0.22523	1.03426	0.8523	1.00756
P39656	DDOST	Dolichyl-diphosphooligosaccharide--protein glycosyltransferase 48 kDa subunit	0.00631741	0.921313	0.795938	0.989573
P39687	ANP32A	Acidic leucine-rich nuclear phosphoprotein 32 family member A	0.0167247	1.1242	0.0021283	0.891935
P39748	FEN1	Flap endonuclease 1	0.138168	1.05819	0.295839	0.988049
P39880	CUX1	Homeobox protein cut-like 1	0.441602	0.983322	3.71727e-05	0.776321
P40121	CAPG	Macrophage-capping protein	8.63435e-07	0.715339	0.00440333	0.946722
P40123	CAP2	Adenylyl cyclase-associated protein 2	0.451984	0.978428	0.332432	0.972039
P40189	IL6ST	Interleukin-6 receptor subunit beta	0.00419238	0.85414	0.01983	1.10569
P40222	TXLNA	Alpha-taxilin	0.000144095	1.12058	0.0449775	1.0262
P40227	CCT6A	T-complex protein 1 subunit zeta	9.94164e-05	1.13838	0.00235152	0.943379
P40261	NNMT	Nicotinamide N-methyltransferase	0.000131008	1.94203	0.561285	0.955715
P40306	PSMB10	Proteasome subunit beta type-10	0.000464009	0.813484	0.0808296	1.04515
P40425	PBX2	Pre-B-cell leukemia transcription factor 2	0.190877	0.92721	0.147368	0.922171
P40429	RPL13A	60S ribosomal protein L13a	0.617158	1.02155	0.76062	0.982942
P40616	ARL1	ADP-ribosylation factor-like protein 1	0.622835	1.03251	0.0732488	1.04867
P40692	MLH1	DNA mismatch repair protein Mlh1	0.83421	1.00273	0.0248345	0.969771
P40763	STAT3	Signal transducer and activator of transcription 3	0.000180066	0.819048	7.91913e-05	1.18425
P40818	USP8	Ubiquitin carboxyl-terminal hydrolase 8	0.0613348	0.950758	0.000398826	1.08677
P40855	PEX19	Peroxisomal biogenesis factor 19	0.00261674	1.10981	0.47412	0.980976
P40925	MDH1	Malate dehydrogenase, cytoplasmic	0.0298761	1.04907	0.345734	1.02637
P40926	MDH2	Malate dehydrogenase, mitochondrial	0.000136814	1.15891	0.208704	0.976152
P40937	RFC5	Replication factor C subunit 5	0.0140462	1.05313	0.00169571	1.11143
P40938	RFC3	Replication factor C subunit 3	0.000827981	0.864611	0.802084	0.995831
P40939	HADHA	Trifunctional enzyme subunit alpha, mitochondrial;Long-chain enoyl-CoA hydratase;Long chain 3-hydroxyacyl-CoA dehydrogenase	0.00126176	1.1393	3.0796e-05	1.12395
P41002	CCNF	Cyclin-F	0.00275456	1.34088	0.000727169	1.44822
P41091	EIF2S3	Eukaryotic translation initiation factor 2 subunit 3;Putative eukaryotic translation initiation factor 2 subunit 3-like protein	0.00518392	0.958781	0.0489069	1.01989
P41134	ID1	DNA-binding protein inhibitor ID-1	0.0309295	1.11327	0.00836216	0.759819
P41162	ETV3	ETS translocation variant 3	0.116384	1.05169	0.513602	0.976489
P41208	CETN2	Centrin-2	0.00361791	0.87539	0.111868	0.952351
P41214	EIF2D	Eukaryotic translation initiation factor 2D	0.0366002	1.04887	0.10737	1.02634
P41223	BUD31	Protein BUD31 homolog	0.0457164	0.951643	0.577713	0.990834
P41227	NAA10	N-alpha-acetyltransferase 10	0.000169002	1.10856	0.00192084	0.93984
P41229	KDM5C	Lysine-specific demethylase 5C	1.19418e-05	1.12349	0.0470972	1.02678
P41235	HNF4A	Hepatocyte nuclear factor 4-alpha;Hepatocyte nuclear factor 4-gamma	0.150289	0.948348	0.00118194	0.873791
P41236	PPP1R2	Protein phosphatase inhibitor 2;Protein phosphatase inhibitor 2-like protein 3	0.157653	1.08784	0.00318539	0.816681
P41240	CSK	Tyrosine-protein kinase CSK	0.00106458	1.19056	8.74935e-05	0.88981
P41247	PNPLA4	Patatin-like phospholipase domain-containing protein 4	0.0357084	1.08304	0.0213388	1.09041
P41250	GARS	Glycine--tRNA ligase	0.00109302	1.08507	0.00152094	0.899166
P41252	IARS	Isoleucine--tRNA ligase, cytoplasmic	7.86163e-05	1.07302	0.000107184	0.922881
P41440	SLC19A1	Folate transporter 1	0.0571013	1.03787	0.0997438	0.972339
P41567	EIF1	Eukaryotic translation initiation factor 1;Eukaryotic translation initiation factor 1b	0.000798212	1.1876	0.000153704	1.21609
P41743	PRKCI	Protein kinase C iota type	0.00346705	1.07363	4.51313e-05	0.917488
P42025	ACTR1B	Beta-centractin	0.0198093	1.07903	0.81923	1.00757
P42126	ECI1	Enoyl-CoA delta isomerase 1, mitochondrial	0.117112	1.06436	0.00385865	0.875064
P42166	TMPO	Lamina-associated polypeptide 2, isoform alpha;Thymopoietin;Thymopentin	0.0015932	0.887234	0.0163378	0.941267
P42167	TMPO	Lamina-associated polypeptide 2, isoforms beta/gamma;Thymopoietin;Thymopentin	0.00209538	0.862471	0.00442435	0.897462
P42224	STAT1	Signal transducer and activator of transcription 1-alpha/beta	0.0497534	1.01617	0.00751674	1.03231
P42226	STAT6	Signal transducer and activator of transcription 6	0.0158499	0.938703	0.0574774	0.965478
P42229	STAT5A	Signal transducer and activator of transcription 5A	0.581786	1.02967	0.0440967	0.93386
P42285	SKIV2L2	Superkiller viralicidic activity 2-like 2	0.0469811	1.02774	0.0235262	0.97847
P42330	AKR1C3	Aldo-keto reductase family 1 member C3	0.338637	1.02895	7.90097e-05	0.776745
P42336	PIK3CA	Phosphatidylinositol 4,5-bisphosphate 3-kinase catalytic subunit alpha isoform	0.000583146	1.0873	0.0625543	1.07833
P42338	PIK3CB	Phosphatidylinositol 4,5-bisphosphate 3-kinase catalytic subunit beta isoform	0.0527788	0.948241	0.00815402	0.906595
P42345	MTOR	Serine/threonine-protein kinase mTOR	0.000335364	1.12782	0.651305	1.00501
P42356	PI4KA	Phosphatidylinositol 4-kinase alpha	0.0065446	0.972835	0.000280669	1.1386
P42566	EPS15	Epidermal growth factor receptor substrate 15	0.303261	1.02268	0.00856345	1.08265
P42568	MLLT3	Protein AF-9	0.0101033	1.08096	3.25194e-06	1.31499
P42574	CASP3	Caspase-3;Caspase-3 subunit p17;Caspase-3 subunit p12	0.000373935	0.9178	0.0394016	0.931892
P42575	CASP2	Caspase-2;Caspase-2 subunit p18;Caspase-2 subunit p13;Caspase-2 subunit p12	0.0696648	0.942898	0.0514182	1.06491
P42677	RPS27	40S ribosomal protein S27	0.179098	1.05422	0.546402	1.0217
P42680	TEC	Tyrosine-protein kinase Tec	0.629159	0.986508	0.0574428	1.08199
P42684	ABL2	Abelson tyrosine-protein kinase 2	0.0828756	0.940576	0.0818702	0.952158
P42685	FRK	Tyrosine-protein kinase FRK	0.000264264	1.14668	0.49955	1.00871
P42694	HELZ	Probable helicase with zinc finger domain	0.00719635	1.08071	0.000364305	0.824022
P42695	NCAPD3	Condensin-2 complex subunit D3	0.403294	0.980812	0.20999	0.978561
P42696	RBM34	RNA-binding protein 34	0.328679	1.05096	0.0265921	1.59947
P42704	LRPPRC	Leucine-rich PPR motif-containing protein, mitochondrial	4.64674e-06	1.09356	0.00201756	0.914831
P42765	ACAA2	3-ketoacyl-CoA thiolase, mitochondrial	0.0122246	0.932804	0.000763268	0.85159
P42766	RPL35	60S ribosomal protein L35	0.514002	0.987144	0.113391	0.962879
P42772	CDKN2B	Cyclin-dependent kinase 4 inhibitor B;Cyclin-dependent kinase inhibitor 2A	0.0454835	1.19271	0.148387	1.06617
P42785	PRCP	Lysosomal Pro-X carboxypeptidase	0.0236281	1.09516	7.1681e-06	1.85742
P42830	CXCL5	C-X-C motif chemokine 5;ENA-78(8-78);ENA-78(9-78)	2.24799e-05	0.303524	0.000358223	1.48238
P42858	HTT	Huntingtin	0.0314783	0.952201	0.000695809	1.14716
P42892	ECE1	Endothelin-converting enzyme 1	0.000922592	0.781552	0.0939215	1.05034
P42898	MTHFR	Methylenetetrahydrofolate reductase	4.71662e-05	1.37742	0.00310923	1.14711
P43003	SLC1A3	Excitatory amino acid transporter 1	0.000631641	0.783798	0.845913	1.00508
P43005	SLC1A1	Excitatory amino acid transporter 3	0.000127576	0.724794	0.984746	1.00083
P43007	SLC1A4	Neutral amino acid transporter A	0.000144841	0.765475	0.00563686	0.909769
P43034	PAFAH1B1	Platelet-activating factor acetylhydrolase IB subunit alpha	0.00673501	1.09542	0.00755455	1.10381
P43155	CRAT	Carnitine O-acetyltransferase	0.00482274	1.0952	0.0004758	1.14255
P43243	MATR3	Matrin-3	0.000319807	0.876975	0.0675328	1.0193
P43246	MSH2	DNA mismatch repair protein Msh2	2.51242e-05	1.10584	0.040893	1.01652
P43250	GRK6	G protein-coupled receptor kinase 6	0.433594	1.02692	0.103428	1.02886
P43251	BTD	Biotinidase	0.723296	0.981448	0.406047	1.0634
P43304	GPD2	Glycerol-3-phosphate dehydrogenase, mitochondrial	0.00010846	0.835321	0.167592	0.980784
P43307	SSR1	Translocon-associated protein subunit alpha	0.00029995	1.14145	0.00082612	1.14072
P43353	ALDH3B1	Aldehyde dehydrogenase family 3 member B1	0.953905	0.99772	0.0206307	1.17665
P43378	PTPN9	Tyrosine-protein phosphatase non-receptor type 9	0.972966	0.999115	0.0742384	1.06199
P43405	SYK	Tyrosine-protein kinase SYK	0.222755	0.967781	0.201687	0.978642
P43487	RANBP1	Ran-specific GTPase-activating protein	0.828031	0.994387	0.0160871	0.913726
P43490	NAMPT	Nicotinamide phosphoribosyltransferase	0.127781	1.06589	0.00140753	0.895811
P43686	PSMC4	26S protease regulatory subunit 6B	0.00126258	1.07981	0.522721	1.00665
P43897	TSFM	Elongation factor Ts, mitochondrial	0.000529987	1.16663	0.220225	1.02146
P45877	PPIC	Peptidyl-prolyl cis-trans isomerase C	0.764312	1.00803	6.97832e-05	1.4277
P45880	VDAC2	Voltage-dependent anion-selective channel protein 2	0.0576562	0.92911	0.00859642	0.89938
P45954	ACADSB	Short/branched chain specific acyl-CoA dehydrogenase, mitochondrial	0.000236139	0.884594	0.000906556	0.910369
P45973	CBX5	Chromobox protein homolog 5	9.607e-05	0.412124	0.715615	1.02052
P45974	USP5	Ubiquitin carboxyl-terminal hydrolase 5	0.000455073	1.07425	0.0558809	1.04432
P45983	MAPK8	Mitogen-activated protein kinase 8	0.388804	1.0593	0.339958	1.03101
P45984	MAPK9	Mitogen-activated protein kinase 9	0.524259	1.02041	0.000156777	0.853643
P45985	MAP2K4	Dual specificity mitogen-activated protein kinase kinase 4	0.00120389	1.14169	0.631168	1.00629
P46013	MKI67	Antigen KI-67	5.09072e-06	0.702664	0.876206	0.997092
P46019	PHKA2	Phosphorylase b kinase regulatory subunit alpha, liver isoform	0.000606643	1.15043	0.018474	1.06619
P46020	PHKA1	Phosphorylase b kinase regulatory subunit alpha, skeletal muscle isoform	0.000127721	1.2684	0.00170866	0.917561
P46060	RANGAP1	Ran GTPase-activating protein 1	0.00471148	1.11128	0.928853	0.998961
P46063	RECQL	ATP-dependent DNA helicase Q1	0.0618853	0.960974	0.00291856	1.12066
P46087	NOP2	Probable 28S rRNA (cytosine(4447)-C(5))-methyltransferase	0.0396016	0.908656	0.32833	0.953822
P46100	ATRX	Transcriptional regulator ATRX	0.151365	1.02052	0.000218143	1.16891
P46108	CRK	Adapter molecule crk	0.020522	1.10779	0.00157606	1.12925
P46109	CRKL	Crk-like protein	0.591184	1.01332	0.853217	1.00175
P46199	MTIF2	Translation initiation factor IF-2, mitochondrial	0.0236527	1.08803	0.042228	0.968232
P46379	BAG6	Large proline-rich protein BAG6	0.0407883	1.04012	0.200876	0.980362
P46459	NSF	Vesicle-fusing ATPase	0.0276212	1.08309	0.829338	1.00391
P46531	NOTCH1	Neurogenic locus notch homolog protein 1;Notch 1 extracellular truncation;Notch 1 intracellular domain	0.103341	0.92892	0.146624	0.944142
P46734	MAP2K3	Dual specificity mitogen-activated protein kinase kinase 3	0.000481711	1.22844	0.00034781	1.10476
P46736	BRCC3	Lys-63-specific deubiquitinase BRCC36	0.000328057	0.746901	4.97275e-05	0.717333
P46776	RPL27A	60S ribosomal protein L27a	0.0641632	0.920237	0.0169827	0.897004
P46777	RPL5	60S ribosomal protein L5	0.112926	1.04464	0.551608	1.01932
P46778	RPL21	60S ribosomal protein L21	0.278523	1.04089	0.507362	0.977726
P46779	RPL28	60S ribosomal protein L28	0.694881	1.01478	0.247895	0.954206
P46781	RPS9	40S ribosomal protein S9	0.57775	1.01808	0.00444639	0.915686
P46782	RPS5	40S ribosomal protein S5;40S ribosomal protein S5, N-terminally processed	0.0671462	1.02497	0.036086	0.9638
P46783	RPS10	40S ribosomal protein S10;Putative 40S ribosomal protein S10-like	0.898233	0.996355	0.0412762	0.940521
P46926	GNPDA1	Glucosamine-6-phosphate isomerase 1	0.000417947	1.265	0.00363705	0.909465
P46934	NEDD4	E3 ubiquitin-protein ligase NEDD4	0.00371809	1.06245	0.00559941	1.08276
P46937	YAP1	Transcriptional coactivator YAP1	0.24279	0.987993	0.0117954	1.0336
P46939	UTRN	Utrophin	2.95774e-05	1.08534	2.29098e-06	1.20184
P46940	IQGAP1	Ras GTPase-activating-like protein IQGAP1	0.000357977	0.921579	0.00654756	1.05317
P46976	GYG1	Glycogenin-1	0.220581	1.10661	0.987548	1.00144
P46977	STT3A	Dolichyl-diphosphooligosaccharide--protein glycosyltransferase subunit STT3A	0.00191289	0.879524	0.0316307	0.941688
P47224	RABIF	Guanine nucleotide exchange factor MSS4	0.219366	1.09623	0.803938	0.988229
P47712	PLA2G4A	Cytosolic phospholipase A2;Phospholipase A2;Lysophospholipase	0.000900075	1.19978	0.000444979	1.16688
P47755	CAPZA2	F-actin-capping protein subunit alpha-2	0.062072	1.08821	0.485451	0.98749
P47756	CAPZB	F-actin-capping protein subunit beta	0.471208	0.989106	0.000685531	1.11206
P47895	ALDH1A3	Aldehyde dehydrogenase family 1 member A3	0.000823801	0.748275	2.42719e-05	0.570656
P47897	QARS	Glutamine--tRNA ligase	0.0402627	1.00819	0.782798	1.00273
P47914	RPL29	60S ribosomal protein L29	0.386987	1.02588	0.609038	0.967917
P47974	ZFP36L2	Zinc finger protein 36, C3H1 type-like 2	0.139482	1.04232	0.512538	1.01752
P47985	UQCRFS1	Cytochrome b-c1 complex subunit Rieske, mitochondrial;Cytochrome b-c1 complex subunit 11;Putative cytochrome b-c1 complex subunit Rieske-like protein 1	0.647857	1.01158	0.00019806	0.8115
P48047	ATP5O	ATP synthase subunit O, mitochondrial	0.00377466	1.11506	0.100799	0.954437
P48059	LIMS1	LIM and senescent cell antigen-like-containing domain protein 1	0.119113	0.961917	0.0294508	1.07598
P48067	SLC6A9	Sodium- and chloride-dependent glycine transporter 1	0.833378	1.01518	0.0925575	1.17808
P48147	PREP	Prolyl endopeptidase	4.02289e-05	1.23745	0.175397	1.01949
P48163	ME1	NADP-dependent malic enzyme	1.27967e-05	1.21813	5.48791e-06	0.738473
P48200	IREB2	Iron-responsive element-binding protein 2	0.000678863	1.13992	0.0454058	1.0381
P48382	RFX5	DNA-binding protein RFX5	0.13196	1.09446	0.057017	0.878923
P48426	PIP4K2A	Phosphatidylinositol 5-phosphate 4-kinase type-2 alpha	0.00103805	1.17254	0.031438	1.09245
P48436	SOX9	Transcription factor SOX-9	0.473885	0.989068	0.0126566	0.93847
P48444	ARCN1	Coatomer subunit delta	0.0631626	1.03629	0.0140544	0.956067
P48449	LSS	Lanosterol synthase	2.35863e-08	1.23157	0.00457974	1.03895
P48454	PPP3CC	Serine/threonine-protein phosphatase 2B catalytic subunit gamma isoform	0.251704	1.03053	0.124166	1.02814
P48506	GCLC	Glutamate--cysteine ligase catalytic subunit	3.26105e-05	1.31598	0.163349	0.980261
P48507	GCLM	Glutamate--cysteine ligase regulatory subunit	0.0775338	1.08155	0.0243758	1.07227
P48509	CD151	CD151 antigen	0.00370479	0.845144	0.768466	0.990762
P48539	PCP4	Purkinje cell protein 4	0.00406439	0.741382	0.047116	2.21965
P48553	TRAPPC10	Trafficking protein particle complex subunit 10	0.0469887	1.06373	0.00975898	0.9236
P48556	PSMD8	26S proteasome non-ATPase regulatory subunit 8	0.0213407	1.04985	0.747031	1.005
P48634	PRRC2A	Protein PRRC2A	0.882096	0.998119	0.0856486	1.01998
[truncated: 6,073 more rows]

## Sheet: Fig 6c,d,e
Proteins_Positions	Gene_Position	Protein names	T-TEST P (NC vs shRAI14-1)	shRAI14-1/NC	T-TEST P (NC vs shRAI14-2)	shRAI14-2/NC
P62753_S242	RPS6_S242	40S ribosomal protein S6	4.88664e-05	7.59051	2.24582e-07	22.8663
P62753_S247	RPS6_S247	40S ribosomal protein S6	2.13932e-06	8.78802	6.71906e-07	22.4724
Q6NZI2_S366	PTRF_S366	Polymerase I and transcript release factor	0.0557298	1.10628	9.20958e-07	1.71214
Q99590_S816	SCAF11_S816	Protein SCAF11	0.0568831	1.03795	4.02106e-06	0.874228
Q99590_S818	SCAF11_S818	Protein SCAF11	0.0568831	1.03795	4.02106e-06	0.874228
Q13501_S272	SQSTM1_S272	Sequestosome-1	3.93166e-05	1.25077	4.88365e-06	0.921435
Q6NZI2_S365	PTRF_S365	Polymerase I and transcript release factor	0.0673708	1.03031	5.40726e-06	1.67546
Q9HCU9_S237	BRMS1_S237	Breast cancer metastasis-suppressor 1	0.00888337	0.87765	1.29162e-05	0.721553
Q9UQ35_S2071	SRRM2_S2071	Serine/arginine repetitive matrix protein 2	0.0507883	0.828902	1.35705e-05	0.774054
Q92614_S2020	MYO18A_S2020	Unconventional myosin-XVIIIa	0.000106189	0.733934	1.63789e-05	0.865185
Q86W92_S466	PPFIBP1_S466	Liprin-beta-1	0.0886529	0.936746	1.70117e-05	1.62466
Q9UDY2_S986	TJP2_S986	Tight junction protein ZO-2	0.000795914	0.880604	1.94096e-05	0.620843
Q13428_S233	TCOF1_S233	Treacle protein	0.00311131	0.754908	2.02959e-05	0.744295
Q9Y3T9_S49	NOC2L_S49	Nucleolar complex protein 2 homolog	4.9753e-05	1.34044	2.2883e-05	1.29779
Q13428_S171	TCOF1_S171	Treacle protein	0.00110295	0.83644	2.5095e-05	0.795599
Q13501_S275	SQSTM1_S275	Sequestosome-1	0.000122091	1.7638	2.6451e-05	1.56799
Q13501_T269	SQSTM1_T269	Sequestosome-1	7.73771e-05	1.67491	2.80438e-05	1.45501
Q9NYF8_S648	BCLAF1_S648	Bcl-2-associated transcription factor 1	0.000383075	0.885157	3.24739e-05	0.891474
Q5VVJ2_S218	MYSM1_S218	Histone H2A deubiquitinase MYSM1	0.330786	1.04237	3.29149e-05	0.854806
Q7Z417_T571	NUFIP2_T571	Nuclear fragile X mental retardation-interacting protein 2	0.126417	0.970986	3.32673e-05	0.744746
P02545_S22	LMNA_S22	Prelamin-A/C;Lamin-A/C	0.759511	0.996011	3.55503e-05	1.33861
Q7L2J0_S216	MEPCE_S216	7SK snRNA methylphosphate capping enzyme	0.0516411	0.909025	3.61103e-05	0.694755
Q8N573_S202	OXR1_S202	Oxidation resistance protein 1	0.312204	0.941784	4.43922e-05	1.85766
P46013_S1679	MKI67_S1679	Antigen KI-67	0.0119706	0.88501	4.82069e-05	1.35071
P33991_S120	MCM4_S120	DNA replication licensing factor MCM4	0.00092889	1.28575	4.82922e-05	1.3154
Q13439_S78	GOLGA4_S78	Golgin subfamily A member 4	6.17469e-05	2.03364	6.65121e-05	1.94627
O00567_S520	NOP56_S520	Nucleolar protein 56	0.00244215	1.37073	6.66644e-05	1.40601
Q13501_S366	SQSTM1_S366	Sequestosome-1	0.000200219	1.31888	6.81847e-05	1.48684
Q03111_S475	MLLT1_S475	Protein ENL	0.2101	1.03019	7.45363e-05	0.84541
Q9UHB6_S225	LIMA1_S225	LIM domain and actin-binding protein 1	0.00854553	1.13189	7.93372e-05	2.23094
Q9H1B7_S334	IRF2BPL_S334	Interferon regulatory factor 2-binding protein-like	0.00415625	0.796922	8.03512e-05	0.648289
Q5W0B1_S210	RNF219_S210	RING finger protein 219	0.453778	0.977298	8.11474e-05	0.589584
P11137_S1653	MAP2_S1653	Microtubule-associated protein 2	0.00121182	0.59863	8.12832e-05	1.82288
P11137_T1649	MAP2_T1649	Microtubule-associated protein 2	0.00121182	0.59863	8.12832e-05	1.82288
Q14684_S350	RRP1B_S350	Ribosomal RNA processing protein 1 homolog B	0.123359	1.13798	8.82925e-05	0.772584
Q02880_S1552	TOP2B_S1552	DNA topoisomerase 2-beta	0.00507604	1.66967	9.4683e-05	2.04177
P06400_S811	RB1_S811	Retinoblastoma-associated protein	0.00708189	0.858127	9.5201e-05	1.37393
Q86VM9_S893	ZC3H18_S893	Zinc finger CCCH domain-containing protein 18	0.0148606	0.847037	9.628e-05	0.871363
P35579_S1943	MYH9_S1943	Myosin-9	0.00856803	0.929498	9.77035e-05	0.889887
O15318_S157	POLR3G_S157	DNA-directed RNA polymerase III subunit RPC7	0.0209639	1.20462	9.85044e-05	0.832669
Q13045_S436	FLII_S436	Protein flightless-1 homolog	0.000743902	1.3413	0.000103457	1.39413
Q8TDD1_S644	DDX54_S644	ATP-dependent RNA helicase DDX54	0.0232965	1.17187	0.000108578	1.37246
P46100_S1348	ATRX_S1348	Transcriptional regulator ATRX	0.0077197	1.31012	0.000112799	1.31963
P46100_S1352	ATRX_S1352	Transcriptional regulator ATRX	0.0077197	1.31012	0.000112799	1.31963
Q6ZRV2_S870	FAM83H_S870	Protein FAM83H	0.191516	0.915711	0.000115865	1.15903
Q9UPU5_S2561	USP24_S2561	Ubiquitin carboxyl-terminal hydrolase 24	0.034173	1.29103	0.000117713	1.5938
Q99543_S47	DNAJC2_S47	DnaJ homolog subfamily C member 2;DnaJ homolog subfamily C member 2, N-terminally processed	0.0024524	2.41264	0.000122973	2.83601
Q99543_S49	DNAJC2_S49	DnaJ homolog subfamily C member 2;DnaJ homolog subfamily C member 2, N-terminally processed	0.0024524	2.41264	0.000122973	2.83601
Q16204_S419	CCDC6_S419	Coiled-coil domain-containing protein 6	0.323917	1.02923	0.000124379	0.775725
Q9Y3T9_S56	NOC2L_S56	Nucleolar complex protein 2 homolog	0.415633	0.964735	0.000126129	0.770455
Q04726_S286	TLE3_S286	Transducin-like enhancer protein 3	0.0248709	0.881976	0.000129119	0.761586
Q14534_S549	SQLE_S549	Squalene monooxygenase	0.00175264	0.620542	0.000134791	1.38631
Q14534_S550	SQLE_S550	Squalene monooxygenase	0.00175264	0.620542	0.000134791	1.38631
P49761_S283	CLK3_S283	Dual specificity protein kinase CLK3	0.0280842	1.30713	0.000139464	1.42371
Q4KMQ1_S241	TPRN_S241	Taperin	0.0831002	1.0692	0.000141663	1.32312
Q13428_S1350	TCOF1_S1350	Treacle protein	0.00555344	0.853517	0.000142282	0.873656
O00567_S519	NOP56_S519	Nucleolar protein 56	0.00432767	1.38023	0.000147116	1.40158
Q8NDI1_S428	EHBP1_S428	EH domain-binding protein 1	0.543341	0.98142	0.000147387	0.812578
Q9P2M7_S208	CGN_S208	Cingulin	0.000527277	1.40249	0.000147512	1.65899
Q9Y3T9_S58	NOC2L_S58	Nucleolar complex protein 2 homolog	0.00112446	1.3105	0.000149181	1.30969
P39880_S1270	CUX1_S1270	Homeobox protein cut-like 1	0.0394479	0.904142	0.000150083	0.647897
O43719_S713	HTATSF1_S713	HIV Tat-specific factor 1	0.000515676	0.925145	0.000150901	0.873783
O43719_S714	HTATSF1_S714	HIV Tat-specific factor 1	0.000515676	0.925145	0.000150901	0.873783
Q86W92_S636	PPFIBP1_S636	Liprin-beta-1	0.00136042	0.806438	0.000153373	1.56072
Q14978_S525	NOLC1_S525	Nucleolar and coiled-body phosphoprotein 1	0.00128844	0.676564	0.00015463	0.656642
Q14978_S526	NOLC1_S526	Nucleolar and coiled-body phosphoprotein 1	0.00128844	0.676564	0.00015463	0.656642
O43683_S655	BUB1_S655	Mitotic checkpoint serine/threonine-protein kinase BUB1	3.71407e-05	1.7264	0.000161078	1.24527
O43683_S661	BUB1_S661	Mitotic checkpoint serine/threonine-protein kinase BUB1	3.71407e-05	1.7264	0.000161078	1.24527
P85299_S240	PRR5_S240	Proline-rich protein 5	0.739374	1.00837	0.000163437	0.715501
P52926_S44	HMGA2_S44	High mobility group protein HMGI-C	7.22334e-05	1.75952	0.000167476	2.00347
Q86SQ0_S513	PHLDB2_S513	Pleckstrin homology-like domain family B member 2	0.891734	0.991363	0.00016841	1.4419
Q1MSJ5_S459	CSPP1_S459	Centrosome and spindle pole-associated protein 1	0.00534881	1.19168	0.000169838	0.717229
Q96CV9_S198	OPTN_S198	Optineurin	0.00789905	0.836085	0.000174944	1.69856
Q6PD62_S1020	CTR9_S1020	RNA polymerase-associated protein CTR9 homolog	0.00208589	0.706548	0.000180693	0.645036
Q6PD62_S1021	CTR9_S1021	RNA polymerase-associated protein CTR9 homolog	0.00208589	0.706548	0.000180693	0.645036
Q09666_S5841	AHNAK_S5841	Neuroblast differentiation-associated protein AHNAK	1.08479e-07	0.72139	0.000189491	1.1071
O43719_S702	HTATSF1_S702	HIV Tat-specific factor 1	0.000632185	0.894649	0.000192601	0.855662
Q9UDY2_S702	TJP2_S702	Tight junction protein ZO-2	0.013649	1.18114	0.000193669	0.761267
P16402_T18	HIST1H1D_T18	Histone H1.3	0.83687	0.978228	0.000194675	2.57154
Q8IYB3_T572	SRRM1_T572	Serine/arginine repetitive matrix protein 1	0.0778679	0.943488	0.000194796	0.849042
Q8IYB3_T574	SRRM1_T574	Serine/arginine repetitive matrix protein 1	0.0778679	0.943488	0.000194796	0.849042
Q96RT1_S852	ERBB2IP_S852	Protein LAP2	0.0604982	1.17516	0.000195096	1.51017
Q96S38_S423	RPS6KC1_S423	Ribosomal protein S6 kinase delta-1	0.00228739	1.48055	0.000198928	1.50465
Q96S38_S427	RPS6KC1_S427	Ribosomal protein S6 kinase delta-1	0.00228739	1.48055	0.000198928	1.50465
Q02880_S1466	TOP2B_S1466	DNA topoisomerase 2-beta	0.161973	0.941729	0.000201417	1.26304
Q9HC35_S176	EML4_S176	Echinoderm microtubule-associated protein-like 4	0.000125908	1.23021	0.000206479	0.846204
Q9UQN3_S187	CHMP2B_S187	Charged multivesicular body protein 2b	0.00305384	1.72418	0.000209797	1.94332
P08047_S2	SP1_S2	Transcription factor Sp1	0.373654	1.03862	0.000211993	1.36359
Q8N573_S204	OXR1_S204	Oxidation resistance protein 1	0.00389559	1.47084	0.000212254	2.02057
P55327_S176	TPD52_S176	Tumor protein D52	0.872999	1.00838	0.000212915	0.785038
O43432_S1156	EIF4G3_S1156	Eukaryotic translation initiation factor 4 gamma 3	0.000708548	1.17341	0.000227019	0.661341
P62070_S186	RRAS2_S186	Ras-related protein R-Ras2	3.66898e-05	1.51064	0.000233997	1.2946
P42568_S364	MLLT3_S364	Protein AF-9	0.020593	0.89173	0.000234226	1.29673
Q9UPQ0_S217	LIMCH1_S217	LIM and calponin homology domains-containing protein 1	0.240903	0.934031	0.000234507	1.61089
Q9UIF9_S1207	BAZ2A_S1207	Bromodomain adjacent to zinc finger domain protein 2A	0.0186751	0.855866	0.000234757	1.23237
Q86VP1_S666	TAX1BP1_S666	Tax1-binding protein 1	0.0494548	1.28254	0.000235593	1.51958
Q02880_S1550	TOP2B_S1550	DNA topoisomerase 2-beta	0.00268869	1.64877	0.000237727	2.18224
P08240_S296	SRPR_S296	Signal recognition particle receptor subunit alpha	0.0158428	1.15705	0.000239517	1.21658
P08240_S297	SRPR_S297	Signal recognition particle receptor subunit alpha	0.0158428	1.15705	0.000239517	1.21658
P08240_S298	SRPR_S298	Signal recognition particle receptor subunit alpha	0.0158428	1.15705	0.000239517	1.21658
Q7Z417_S572	NUFIP2_S572	Nuclear fragile X mental retardation-interacting protein 2	0.171813	0.970141	0.000248684	0.756372
Q8IXT5_S278	RBM12B_S278	RNA-binding protein 12B	0.0598063	1.2245	0.000252941	1.7266
Q8IXT5_S280	RBM12B_S280	RNA-binding protein 12B	0.0598063	1.2245	0.000252941	1.7266
Q9NR19_S30	ACSS2_S30	Acetyl-coenzyme A synthetase, cytoplasmic	0.0039128	1.17303	0.000255787	1.22177
Q9H2G2_S372	SLK_S372	STE20-like serine/threonine-protein kinase	0.000496902	0.779894	0.00025986	0.714605
Q8WWI1_S1129	LMO7_S1129	LIM domain only protein 7	0.000768876	0.862739	0.000262966	0.797289
Q8NDI1_S436	EHBP1_S436	EH domain-binding protein 1	0.564248	0.979257	0.000266158	0.814739
Q15742_S159	NAB2_S159	NGFI-A-binding protein 2	0.00127768	1.18675	0.000269681	1.37329
Q06210_S261	GFPT1_S261	Glutamine--fructose-6-phosphate aminotransferase [isomerizing] 1	0.00218443	1.34223	0.000270079	1.19629
P11717_S2401	IGF2R_S2401	Cation-independent mannose-6-phosphate receptor	0.00442676	1.70312	0.00027174	2.00315
P11717_S2409	IGF2R_S2409	Cation-independent mannose-6-phosphate receptor	0.00442676	1.70312	0.00027174	2.00315
P06400_S788	RB1_S788	Retinoblastoma-associated protein	0.362014	1.11426	0.000272038	1.64383
Q9NR30_S71	DDX21_S71	Nucleolar RNA helicase 2	0.00831633	1.19106	0.000272471	1.55561
P46013_S2223	MKI67_S2223	Antigen KI-67	0.0255354	0.860914	0.000273325	1.33861
Q15742_S162	NAB2_S162	NGFI-A-binding protein 2	0.000750287	1.18858	0.000281599	1.34823
Q8TEU7_S1094	RAPGEF6_S1094	Rap guanine nucleotide exchange factor 6	0.406794	1.02369	0.000281633	0.891605
Q9ULU4_S652	ZMYND8_S652	Protein kinase C-binding protein 1	0.00035855	0.836233	0.000288782	0.807563
P01106_S62	MYC_S62	Myc proto-oncogene protein;N-myc proto-oncogene protein	0.0172922	1.54555	0.000293057	1.19109
Q8N163_S922	CCAR2_S922	Cell cycle and apoptosis regulator protein 2	0.0249398	1.534	0.000294071	1.74568
Q92817_S2025	EVPL_S2025	Envoplakin	0.000332793	0.82348	0.000298996	0.847072
Q9Y4A0_S460	JRKL_S460	Jerky protein homolog-like	5.32629e-05	0.529768	0.000299954	0.718809
Q9Y4A0_S461	JRKL_S461	Jerky protein homolog-like	5.32629e-05	0.529768	0.000299954	0.718809
Q6DT37_S1514	CDC42BPG_S1514	Serine/threonine-protein kinase MRCK gamma	0.52036	1.05123	0.000301137	1.4731
Q6DT37_S1526	CDC42BPG_S1526	Serine/threonine-protein kinase MRCK gamma	0.52036	1.05123	0.000301137	1.4731
Q8N573_T203	OXR1_T203	Oxidation resistance protein 1	0.00478837	1.21239	0.000318965	1.79172
Q8IYB3_S645	SRRM1_S645	Serine/arginine repetitive matrix protein 1	0.0782627	1.03371	0.000319098	0.867519
Q5T5X7_S164	BEND3_S164	BEN domain-containing protein 3	0.00631351	0.880542	0.000327107	0.673682
Q13123_T452	IK_T452	Protein Red	0.0112142	0.747238	0.000327686	0.813566
Q5VVQ6_S129	YOD1_S129	Ubiquitin thioesterase OTU1	1.72224e-05	1.86373	0.000331117	1.43943
Q13769_S314	THOC5_S314	THO complex subunit 5 homolog	0.00102283	0.786561	0.000335386	0.747957
O14683_S14	TP53I11_S14	Tumor protein p53-inducible protein 11	0.00820311	1.18663	0.000346564	0.719201
P0DMV9_S254	HSPA1B_S254	Heat shock 70 kDa protein 1B;Heat shock 70 kDa protein 1A	0.000128431	1.82018	0.000347045	0.767308
Q9UKS6_S354	PACSIN3_S354	Protein kinase C and casein kinase substrate in neurons protein 3	0.0602374	0.840304	0.000347943	0.811307
Q8IYB3_T220	SRRM1_T220	Serine/arginine repetitive matrix protein 1	0.738481	0.987218	0.000354726	0.833752
P10412_T18	HIST1H1E_T18	Histone H1.4	0.112207	1.19847	0.000355965	2.3655
Q7LBC6_S278	KDM3B_S278	Lysine-specific demethylase 3B	0.100463	0.970726	0.000358345	0.826336
P06400_S794	RB1_S794	Retinoblastoma-associated protein	0.225393	1.17525	0.00036409	1.73311
Q9Y4E1_T6	FAM21C_T6	WASH complex subunit FAM21C	0.089693	1.16551	0.000366886	1.36559
Q9H1B7_S547	IRF2BPL_S547	Interferon regulatory factor 2-binding protein-like	0.034388	1.13301	0.000369364	0.797624
P42858_S640	HTT_S640	Huntingtin	0.0117628	0.756671	0.000370911	1.50224
Q86W92_S601	PPFIBP1_S601	Liprin-beta-1	0.918494	1.01153	0.000375604	1.75261
Q8IZW8_S197	TNS4_S197	Tensin-4	0.250187	1.12226	0.000388186	1.43555
C9JLW8_S21	FAM195B_S21	Protein FAM195B	0.0158672	1.50469	0.000393189	1.37476
Q14157_S609	UBAP2L_S609	Ubiquitin-associated protein 2-like	0.444861	0.986377	0.000403523	0.872464
Q9ULS5_S216	TMCC3_S216	Transmembrane and coiled-coil domains protein 3;Transmembrane and coiled-coil domains protein 2	0.000335534	0.516574	0.000405745	0.518752
Q15435_S24	PPP1R7_S24	Protein phosphatase 1 regulatory subunit 7	0.00322795	1.12998	0.00041011	0.904462
Q15435_S27	PPP1R7_S27	Protein phosphatase 1 regulatory subunit 7	0.00322795	1.12998	0.00041011	0.904462
P49407_S412	ARRB1_S412	Beta-arrestin-1	6.14023e-06	0.18912	0.000422434	0.738225
Q13615_S633	MTMR3_S633	Myotubularin-related protein 3	0.000444484	1.22957	0.000429784	0.852327
Q13555_S315	CAMK2G_S315	Calcium/calmodulin-dependent protein kinase type II subunit gamma;Calcium/calmodulin-dependent protein kinase type II subunit delta	0.0564621	1.5073	0.000442826	1.52138
Q9UFC0_S212	LRWD1_S212	Leucine-rich repeat and WD repeat-containing protein 1	0.334553	0.968166	0.000444987	0.823997
Q14839_S1531	CHD4_S1531	Chromodomain-helicase-DNA-binding protein 4	0.000591372	0.808167	0.000446794	0.783199
Q08170_S316	SRSF4_S316	Serine/arginine-rich splicing factor 4	0.00117612	0.686262	0.00044688	0.721585
Q9NX58_S276	LYAR_S276	Cell growth-regulating nucleolar protein	6.83332e-05	2.4257	0.00044786	3.15255
Q86VQ6_S42	TXNRD3_S42	Thioredoxin reductase 3	0.671544	0.98154	0.000451407	0.706321
Q9BZX2_S254	UCK2_S254	Uridine-cytidine kinase 2	0.00104425	2.01423	0.000454562	1.64763
Q13428_S1257	TCOF1_S1257	Treacle protein	0.0121464	1.21187	0.000457284	1.12137
Q13242_S216	SRSF9_S216	Serine/arginine-rich splicing factor 9	0.000600694	1.47138	0.000458787	1.51694
P35251_S312	RFC1_S312	Replication factor C subunit 1	0.02417	1.15401	0.000459508	1.59311
Q96JM3_S286	CHAMP1_S286	Chromosome alignment-maintaining phosphoprotein 1	0.257548	0.96749	0.000471207	1.32215
Q9Y4B5_S618	MTCL1_S618	Microtubule cross-linking factor 1	0.332887	1.11772	0.000476796	0.617653
Q9Y4B5_S622	MTCL1_S622	Microtubule cross-linking factor 1	0.332887	1.11772	0.000476796	0.617653
Q8NEV8_S1753	EXPH5_S1753	Exophilin-5	0.46266	1.0771	0.000479016	1.41108
Q9NYF8_S496	BCLAF1_S496	Bcl-2-associated transcription factor 1	9.48281e-05	0.820834	0.000490441	0.857613
P16401_S173	HIST1H1B_S173	Histone H1.5;Histone H1.2	0.040706	0.845889	0.000497139	1.67501
P61978_S379	HNRNPK_S379	Heterogeneous nuclear ribonucleoprotein K	0.000562413	1.8229	0.000502554	1.7681
P19525_S542	EIF2AK2_S542	Interferon-induced, double-stranded RNA-activated protein kinase	0.00128599	0.756365	0.000503781	0.71248
Q14687_S826	GSE1_S826	Genetic suppressor element 1	0.0207484	0.891672	0.000505785	0.819378
Q14687_S828	GSE1_S828	Genetic suppressor element 1	0.0207484	0.891672	0.000505785	0.819378
P41229_S1359	KDM5C_S1359	Lysine-specific demethylase 5C	0.000145457	1.38614	0.000518027	1.26695
Q92610_S322	ZNF592_S322	Zinc finger protein 592	0.104208	0.92628	0.000529344	0.838671
Q9BRL6_S273	SRSF8_S273	Serine/arginine-rich splicing factor 8	0.000124787	0.652523	0.000535121	0.695756
Q04637_T1211	EIF4G1_T1211	Eukaryotic translation initiation factor 4 gamma 1	0.000485262	1.79933	0.000543959	0.807658
Q8N573_S201	OXR1_S201	Oxidation resistance protein 1	0.00359269	1.44242	0.000552793	1.95629
P38159_S352	RBMX_S352	RNA-binding motif protein, X chromosome;RNA-binding motif protein, X chromosome, N-terminally processed	0.00279644	0.70897	0.00055501	1.47876
O75367_S138	H2AFY_S138	Core histone macro-H2A.1	0.0211513	0.89649	0.000555477	1.48968
O43159_S223	RRP8_S223	Ribosomal RNA-processing protein 8	0.252321	1.05122	0.000558171	1.38507
Q7L4I2_S75	RSRC2_S75	Arginine/serine-rich coiled-coil protein 2	0.457873	1.02947	0.000583109	0.805729
Q5JTV8_S79	TOR1AIP1_S79	Torsin-1A-interacting protein 1	0.00503816	1.26086	0.000589497	1.45751
Q5VZ89_S1613	DENND4C_S1613	DENN domain-containing protein 4C	0.0144522	0.857009	0.000590626	0.806966
Q16181_S334	44811_S334	Septin-7	0.0102535	1.42425	0.000605662	1.43326
Q9UQ35_S346	SRRM2_S346	Serine/arginine repetitive matrix protein 2	0.00378608	0.585451	0.000623889	0.471521
P52926_S59	HMGA2_S59	High mobility group protein HMGI-C	0.00344925	1.39924	0.000625911	1.73108
O00515_S356	LAD1_S356	Ladinin-1	0.00311311	1.15163	0.000626466	0.750729
P26368_S62	U2AF2_S62	Splicing factor U2AF 65 kDa subunit	0.00999495	1.52802	0.000626501	1.57521
Q02880_S1424	TOP2B_S1424	DNA topoisomerase 2-beta	0.0998938	1.26961	0.000627946	1.43858
Q02040_S537	AKAP17A_S537	A-kinase anchor protein 17A	0.00517266	0.893671	0.000630095	0.792867
Q9Y281_S3	CFL2_S3	Cofilin-2	0.0799217	0.836998	0.000631123	1.66555
Q04727_S292	TLE4_S292	Transducin-like enhancer protein 4	0.000836069	1.16941	0.000639478	1.33498
Q09666_S5763	AHNAK_S5763	Neuroblast differentiation-associated protein AHNAK	0.041426	0.898406	0.000640775	1.26249
Q12873_S1533	CHD3_S1533	Chromodomain-helicase-DNA-binding protein 3	0.00192086	0.7363	0.000644726	0.739542
Q6WKZ4_S339	RAB11FIP1_S339	Rab11 family-interacting protein 1	0.0623842	0.76839	0.000647443	0.62142
Q9H706_S356	GAREM_S356	GRB2-associated and regulator of MAPK protein	0.773021	1.00995	0.000650405	0.756653
Q01664_S124	TFAP4_S124	Transcription factor AP-4	0.00180405	0.78056	0.000653068	0.859273
Q86VM9_S534	ZC3H18_S534	Zinc finger CCCH domain-containing protein 18	0.000530806	0.847531	0.000654621	0.871755
Q8TF01_S672	PNISR_S672	Arginine/serine-rich protein PNISR	0.003671	0.722216	0.000657192	0.675851
Q6P995_S794	FAM171B_S794	Protein FAM171B	0.297949	0.934279	0.00065975	1.81062
Q1KMD3_S193	HNRNPUL2_S193	Heterogeneous nuclear ribonucleoprotein U-like protein 2	2.22938e-05	0.757284	0.00066903	0.850893
Q14181_S141	POLA2_S141	DNA polymerase alpha subunit B	0.00478705	2.22254	0.000675903	1.72957
Q14181_S147	POLA2_S147	DNA polymerase alpha subunit B	0.00478705	2.22254	0.000675903	1.72957
Q14181_S152	POLA2_S152	DNA polymerase alpha subunit B	0.00478705	2.22254	0.000675903	1.72957
Q15149_S4406	PLEC_S4406	Plectin	0.140846	1.1573	0.00067757	1.4154
Q13950_S28	RUNX2_S28	Runt-related transcription factor 2	0.00389895	0.818586	0.000678025	1.20591
Q9HCG8_S903	CWC22_S903	Pre-mRNA-splicing factor CWC22 homolog;BTB/POZ domain-containing protein 16	0.000555318	0.777028	0.000680434	0.828386
O14924_S106	RGS12_S106	Regulator of G-protein signaling 12	0.00938998	0.849128	0.00069146	1.18722
O14924_S107	RGS12_S107	Regulator of G-protein signaling 12	0.00938998	0.849128	0.00069146	1.18722
P27816_S696	MAP4_S696	Microtubule-associated protein 4	0.00331628	0.879473	0.000709263	0.766336
Q9UMZ2_S1075	SYNRG_S1075	Synergin gamma	0.244185	1.06623	0.000715253	1.3913
Q9UQ35_S1444	SRRM2_S1444	Serine/arginine repetitive matrix protein 2	0.000485173	0.713851	0.000715736	0.755375
O43396_S113	TXNL1_S113	Thioredoxin-like protein 1	0.000377718	1.36662	0.000741771	1.29673
Q9Y2X7_S410	GIT1_S410	ARF GTPase-activating protein GIT1	0.000257532	1.78974	0.00074662	1.6893
Q9UPQ0_T215	LIMCH1_T215	LIM and calponin homology domains-containing protein 1	0.350541	0.943453	0.00075017	1.53734
Q8IYB3_S597	SRRM1_S597	Serine/arginine repetitive matrix protein 1	0.0522009	1.02553	0.000758251	0.904026
Q7Z5L9_S360	IRF2BP2_S360	Interferon regulatory factor 2-binding protein 2	0.00717839	0.856003	0.000761229	0.795991
Q9BUH6_S148	C9orf142_S148	Protein PAXX	0.00258549	1.12686	0.000769393	0.872777
Q92597_S330	NDRG1_S330	Protein NDRG1	0.0808189	0.812218	0.000770082	0.742549
Q9NXC5_S766	MIOS_S766	WD repeat-containing protein mio	0.647785	1.02025	0.000770288	0.668822
Q96JM3_S297	CHAMP1_S297	Chromosome alignment-maintaining phosphoprotein 1	0.140702	1.06933	0.000774577	1.59305
Q6PKG0_S631	LARP1_S631	La-related protein 1	0.00249749	0.679485	0.000779142	0.770204
Q96RT1_S857	ERBB2IP_S857	Protein LAP2	0.0176528	1.16615	0.000782098	1.18373
P53999_S118	SUB1_S118	Activated RNA polymerase II transcriptional coactivator p15	0.0217851	1.28564	0.000795131	1.23668
Q8IX90_S110	SKA3_S110	Spindle and kinetochore-associated protein 3	0.00485268	1.34455	0.000798469	1.43012
Q9UPQ0_S718	LIMCH1_S718	LIM and calponin homology domains-containing protein 1	0.0205691	1.38954	0.000815631	1.83688
Q09161_S7	NCBP1_S7	Nuclear cap-binding protein subunit 1	0.102142	1.07632	0.000819532	0.760591
Q96JM3_S284	CHAMP1_S284	Chromosome alignment-maintaining phosphoprotein 1	0.00795525	1.21479	0.000820734	1.25796
P17844_S498	DDX5_S498	Probable ATP-dependent RNA helicase DDX5	0.00064161	1.71248	0.000826519	1.65679
Q13428_S823	TCOF1_S823	Treacle protein	0.00289615	0.765065	0.000827289	0.805206
Q9UDY2_S266	TJP2_S266	Tight junction protein ZO-2	0.477618	1.01894	0.000844354	0.757112
P56524_S467	HDAC4_S467	Histone deacetylase 4	0.0143352	0.701445	0.000849747	0.454717
Q14004_S439	CDK13_S439	Cyclin-dependent kinase 13	0.0193752	1.55704	0.000855189	1.39888
Q8IYB3_S653	SRRM1_S653	Serine/arginine repetitive matrix protein 1	0.0120076	1.13176	0.000866504	0.895748
Q8IYB3_S655	SRRM1_S655	Serine/arginine repetitive matrix protein 1	0.0120076	1.13176	0.000866504	0.895748
Q03111_S315	MLLT1_S315	Protein ENL	0.05053	0.868519	0.000873295	0.735929
Q9BXP5_S341	SRRT_S341	Serrate RNA effector molecule homolog	0.545737	1.0181	0.000875774	0.801381
P62258_S210	YWHAE_S210	14-3-3 protein epsilon	0.0364006	1.31863	0.000903302	1.34444
Q9H1B7_S657	IRF2BPL_S657	Interferon regulatory factor 2-binding protein-like	0.914213	1.00816	0.000913017	0.663279
P49023_S258	PXN_S258	Paxillin	0.00461377	1.35229	0.00093188	1.45935
Q12789_S1068	GTF3C1_S1068	General transcription factor 3C polypeptide 1	0.00230298	0.746371	0.000933458	0.74597
Q86U42_S150	PABPN1_S150	Polyadenylate-binding protein 2	0.0430872	1.1016	0.000935397	1.32305
P23497_S362	SP100_S362	Nuclear autoantigen Sp-100	0.965536	0.998931	0.000950266	1.49878
P51531_S591	SMARCA2_S591	Probable global transcription activator SNF2L2	0.000921834	0.485938	0.00095494	0.669741
Q9UNE7_S19	STUB1_S19	E3 ubiquitin-protein ligase CHIP	0.202199	1.03273	0.000965424	0.822077
P35680_S80	HNF1B_S80	Hepatocyte nuclear factor 1-beta	0.0829381	0.779805	0.000969911	0.568952
P57081_S391	WDR4_S391	tRNA (guanine-N(7)-)-methyltransferase non-catalytic subunit WDR4	0.0100613	0.902854	0.000976646	0.876887
Q9NPI6_T531	DCP1A_T531	mRNA-decapping enzyme 1A	0.75787	1.02268	0.000994037	0.582452
Q86W92_S540	PPFIBP1_S540	Liprin-beta-1	0.830093	1.0172	0.000999963	1.63291
P26639_S8	TARS_S8	Threonine--tRNA ligase, cytoplasmic	0.0429981	1.11841	0.00100703	0.905916
Q8N3F8_S640	MICALL1_S640	MICAL-like protein 1	0.00831715	0.870757	0.00102006	1.24143
Q8N3F8_S644	MICALL1_S644	MICAL-like protein 1	0.00831715	0.870757	0.00102006	1.24143
Q13428_S1228	TCOF1_S1228	Treacle protein	0.0047225	0.840857	0.00102139	0.852034
Q9Y2W1_S575	THRAP3_S575	Thyroid hormone receptor-associated protein 3	0.00185464	1.37736	0.0010232	1.45256
Q9UN86_T227	G3BP2_T227	Ras GTPase-activating protein-binding protein 2	0.0119701	0.806097	0.00103114	0.564219
P06400_T821	RB1_T821	Retinoblastoma-associated protein	0.00491763	0.845261	0.00103118	1.08982
O15014_S578	ZNF609_S578	Zinc finger protein 609	0.0666302	1.03392	0.00103487	0.876634
Q14156_S694	EFR3A_S694	Protein EFR3 homolog A	0.978754	0.996278	0.00103768	1.24869
Q9Y4B5_S776	MTCL1_S776	Microtubule cross-linking factor 1	0.394444	0.8288	0.0010397	0.820328
Q9Y6G9_S405	DYNC1LI1_S405	Cytoplasmic dynein 1 light intermediate chain 1	0.00335748	1.81643	0.0010465	1.28135
Q9Y6G9_T408	DYNC1LI1_T408	Cytoplasmic dynein 1 light intermediate chain 1	0.00335748	1.81643	0.0010465	1.28135
Q9H7N4_S734	SCAF1_S734	Splicing factor, arginine/serine-rich 19	0.0214539	0.755755	0.00104801	0.78999
Q13428_S484	TCOF1_S484	Treacle protein	0.00979337	0.763063	0.00105175	0.607574
P16104_S122	H2AFX_S122	Histone H2AX	0.0228554	1.28736	0.00105381	1.48008
Q8TDM6_S1698	DLG5_S1698	Disks large homolog 5	0.00397644	2.83799	0.00106998	2.5126
Q8TDM6_S1700	DLG5_S1700	Disks large homolog 5	0.00397644	2.83799	0.00106998	2.5126
Q9UPQ0_S212	LIMCH1_S212	LIM and calponin homology domains-containing protein 1	0.370038	0.9303	0.00107136	1.64009
O75400_S938	PRPF40A_S938	Pre-mRNA-processing factor 40 homolog A	0.0449362	0.858882	0.00107357	0.833594
Q96JM3_S445	CHAMP1_S445	Chromosome alignment-maintaining phosphoprotein 1	0.0233606	1.08656	0.00109353	1.27176
Q9UQ35_S1682	SRRM2_S1682	Serine/arginine repetitive matrix protein 2	0.00136357	0.878865	0.00109817	0.843437
Q9UQ35_T1684	SRRM2_T1684	Serine/arginine repetitive matrix protein 2	0.00136357	0.878865	0.00109817	0.843437
P27816_S787	MAP4_S787	Microtubule-associated protein 4	0.00765507	0.876776	0.00110335	0.811065
A1L390_S643	PLEKHG3_S643	Pleckstrin homology domain-containing family G member 3	0.00462562	1.89304	0.00112445	1.63886
Q9HB58_S380	SP110_S380	Sp110 nuclear body protein	0.404892	1.03477	0.00112757	1.44399
Q5T5U3_S1432	ARHGAP21_S1432	Rho GTPase-activating protein 21	0.0029577	0.77426	0.00112855	0.786098
Q5T5U3_S1433	ARHGAP21_S1433	Rho GTPase-activating protein 21	0.0029577	0.77426	0.00112855	0.786098
Q9UDY2_S174	TJP2_S174	Tight junction protein ZO-2	0.00087957	0.801817	0.00113611	0.724954
O94804_S438	STK10_S438	Serine/threonine-protein kinase 10	0.00832919	1.16428	0.00114326	1.13483
Q9UDY2_S1067	TJP2_S1067	Tight junction protein ZO-2	0.0691564	0.875989	0.00115636	0.775104
Q9UDY2_S1068	TJP2_S1068	Tight junction protein ZO-2	0.0691564	0.875989	0.00115636	0.775104
P29692_S133	EEF1D_S133	Elongation factor 1-delta	0.00267511	0.891075	0.00116618	0.871473
Q7L9B9_S173	EEPD1_S173	Endonuclease/exonuclease/phosphatase family domain-containing protein 1	0.0442306	1.53492	0.00116986	1.46755
Q9UQ35_S2123	SRRM2_S2123	Serine/arginine repetitive matrix protein 2	0.0199153	0.797198	0.00117907	0.766155
Q6UWZ7_S386	FAM175A_S386	BRCA1-A complex subunit Abraxas	0.611755	0.984787	0.00118865	1.15106
Q6UWZ7_S387	FAM175A_S387	BRCA1-A complex subunit Abraxas	0.611755	0.984787	0.00118865	1.15106
Q6UWZ7_T390	FAM175A_T390	BRCA1-A complex subunit Abraxas	0.611755	0.984787	0.00118865	1.15106
Q9H7N4_S614	SCAF1_S614	Splicing factor, arginine/serine-rich 19	0.00484891	0.76973	0.00119371	0.763283
Q9UQ35_S1620	SRRM2_S1620	Serine/arginine repetitive matrix protein 2	0.0120054	0.750846	0.00119386	0.696393
Q9UQ35_S1621	SRRM2_S1621	Serine/arginine repetitive matrix protein 2	0.0120054	0.750846	0.00119386	0.696393
Q9UEW8_S385	STK39_S385	STE20/SPS1-related proline-alanine-rich protein kinase	0.149208	0.939312	0.00119687	0.856165
Q9UQ35_S353	SRRM2_S353	Serine/arginine repetitive matrix protein 2	0.00721688	0.763512	0.00120104	0.687492
Q8N5P1_S59	ZC3H8_S59	Zinc finger CCCH domain-containing protein 8	0.15135	1.0621	0.00120476	1.2213
Q9H8Y5_S56	ANKZF1_S56	Ankyrin repeat and zinc finger domain-containing protein 1	0.940852	1.00197	0.00120674	0.79622
P62995_S266	TRA2B_S266	Transformer-2 protein homolog beta;Transformer-2 protein homolog alpha	0.000291494	0.674768	0.00124769	0.764387
Q9Y4F1_S433	FARP1_S433	FERM, RhoGEF and pleckstrin domain-containing protein 1	0.00155972	1.22847	0.00125558	0.792319
Q9UQ35_T2409	SRRM2_T2409	Serine/arginine repetitive matrix protein 2	0.000513598	0.828699	0.00126397	0.798429
Q13111_S141	CHAF1A_S141	Chromatin assembly factor 1 subunit A	0.00219252	0.71455	0.00127472	0.800145
P16401_S18	HIST1H1B_S18	Histone H1.5	0.019539	0.883723	0.00127579	1.3376
Q13428_S620	TCOF1_S620	Treacle protein	0.0810813	0.876723	0.00128779	0.694807
Q9UDY2_S415	TJP2_S415	Tight junction protein ZO-2	0.0361618	0.784075	0.00130742	0.592933
Q96S94_S369	CCNL2_S369	Cyclin-L2	0.652445	1.03644	0.00132931	0.695057
Q96RK0_S904	CIC_S904	Protein capicua homolog	0.0158618	1.65722	0.00133111	1.68855
Q3KQU3_S552	MAP7D1_S552	MAP7 domain-containing protein 1	0.878136	0.984622	0.00133483	0.890867
Q99442_S117	SEC62_S117	Translocation protein SEC62	0.0111676	0.860247	0.00135846	1.22508
P42696_S14	RBM34_S14	RNA-binding protein 34	0.00352799	1.2796	0.00136154	1.51715
Q9NVR2_S231	INTS10_S231	Integrator complex subunit 10	0.012696	1.33339	0.00137005	1.22584
P06748_T234	NPM1_T234	Nucleophosmin	0.00048182	2.63521	0.00140611	1.75087
P06748_T237	NPM1_T237	Nucleophosmin	0.00048182	2.63521	0.00140611	1.75087
Q13557_S330	CAMK2D_S330	Calcium/calmodulin-dependent protein kinase type II subunit delta	0.125866	1.05198	0.00140901	1.3348
Q9BY89_S1701	KIAA1671_S1701	Uncharacterized protein KIAA1671	0.033295	0.882975	0.00141531	0.766704
Q96F86_S131	EDC3_S131	Enhancer of mRNA-decapping protein 3	0.314437	1.03796	0.00143419	1.27389
Q9P035_S114	HACD3_S114	Very-long-chain (3R)-3-hydroxyacyl-CoA dehydratase 3	0.00219755	1.13393	0.00144318	0.795812
P52292_S55	KPNA2_S55	Importin subunit alpha-1	0.0968414	1.48718	0.00144355	1.36484
Q86X29_T501	LSR_T501	Lipolysis-stimulated lipoprotein receptor	0.127126	0.821209	0.00145089	0.843807
Q12923_S345	PTPN13_S345	Tyrosine-protein phosphatase non-receptor type 13	0.067151	1.41849	0.00145251	1.94952
Q8IYB3_S260	SRRM1_S260	Serine/arginine repetitive matrix protein 1	0.683163	0.991676	0.00145754	0.844965
Q9UQ35_S1878	SRRM2_S1878	Serine/arginine repetitive matrix protein 2	0.0405562	0.63168	0.0014629	0.439931
O75400_S933	PRPF40A_S933	Pre-mRNA-processing factor 40 homolog A	0.0378476	0.861982	0.00146879	0.834936
Q8IU81_S384	IRF2BP1_S384	Interferon regulatory factor 2-binding protein 1	0.1298	0.927525	0.00148338	0.779566
Q9Y4A5_S1628	TRRAP_S1628	Transformation/transcription domain-associated protein	0.00315541	0.751595	0.00149497	0.648854
Q8WUM9_S265	SLC20A1_S265	Sodium-dependent phosphate transporter 1	0.0569036	1.18886	0.0014957	1.86252
Q8WUM9_S269	SLC20A1_S269	Sodium-dependent phosphate transporter 1	0.0569036	1.18886	0.0014957	1.86252
Q8NI27_T1289	THOC2_T1289	THO complex subunit 2	0.0081318	0.895602	0.00149869	0.811501
O00273_S315	DFFA_S315	DNA fragmentation factor subunit alpha	0.170993	1.04112	0.0015249	0.774883
Q08170_S464	SRSF4_S464	Serine/arginine-rich splicing factor 4	0.00133738	0.600352	0.00153073	0.614764
Q9H814_S368	PHAX_S368	Phosphorylated adapter RNA export protein	0.003346	1.33219	0.00153325	1.25996
Q14C86_S566	GAPVD1_S566	GTPase-activating protein and VPS9 domain-containing protein 1	0.000786918	1.21999	0.0015364	1.42747
Q14C86_S569	GAPVD1_S569	GTPase-activating protein and VPS9 domain-containing protein 1	0.000786918	1.21999	0.0015364	1.42747
P48634_S380	PRRC2A_S380	Protein PRRC2A	0.000174863	0.749004	0.00154016	0.853077
Q8N8Z6_S513	DCBLD1_S513	Discoidin, CUB and LCCL domain-containing protein 1	0.637811	0.978052	0.00154162	1.40286
Q5VTL8_S491	PRPF38B_S491	Pre-mRNA-splicing factor 38B	0.194147	0.929397	0.00154186	0.792316
Q9BRL6_S282	SRSF8_S282	Serine/arginine-rich splicing factor 8	0.018602	1.3822	0.0015676	1.41214
Q9Y2X7_S592	GIT1_S592	ARF GTPase-activating protein GIT1	0.00587165	1.65292	0.00156776	1.71394
Q8NDI1_S649	EHBP1_S649	EH domain-binding protein 1	0.0324302	1.13197	0.00156892	0.751379
Q15032_S262	R3HDM1_S262	R3H domain-containing protein 1	0.489687	1.11695	0.00157289	1.4331
Q13813_S1190	SPTAN1_S1190	Spectrin alpha chain, non-erythrocytic 1	0.74323	1.01757	0.00157945	1.33039
Q8IVT2_S394	MISP_S394	Mitotic interactor and substrate of PLK1	0.832698	1.00758	0.00158578	1.30115
P42166_S351	TMPO_S351	Lamina-associated polypeptide 2, isoform alpha;Thymopoietin;Thymopentin	0.108702	0.896619	0.00158593	1.27642
P21359_S2597	NF1_S2597	Neurofibromin;Neurofibromin truncated	0.778712	0.987181	0.00159097	1.16391
Q9Y6Y0_S322	IVNS1ABP_S322	Influenza virus NS1A-binding protein	0.00216755	0.386171	0.00160603	0.58001
Q15785_S186	TOMM34_S186	Mitochondrial import receptor subunit TOM34	0.0114853	1.21703	0.00161523	1.38606
Q9UKI2_S144	CDC42EP3_S144	Cdc42 effector protein 3	0.00926477	1.82541	0.00161672	1.77831
Q4G0J3_S261	LARP7_S261	La-related protein 7	0.0201498	1.18314	0.0016186	1.14064
P16402_S189	HIST1H1D_S189	Histone H1.3	0.00800894	1.14824	0.00162503	2.68604
Q15742_S171	NAB2_S171	NGFI-A-binding protein 2	0.00529334	1.29982	0.00163488	1.36649
P42858_S643	HTT_S643	Huntingtin	0.0271726	0.818705	0.00163648	1.59576
Q86VY9_S224	TMEM200A_S224	Transmembrane protein 200A	0.0954284	1.23612	0.00165432	1.49484
Q86VY9_S225	TMEM200A_S225	Transmembrane protein 200A	0.0954284	1.23612	0.00165432	1.49484
P36507_S306	MAP2K2_S306	Dual specificity mitogen-activated protein kinase kinase 2	0.0913696	0.96026	0.00165683	1.12262
P55081_S116	MFAP1_S116	Microfibrillar-associated protein 1	0.969824	1.00334	0.00165793	0.858022
P55081_S118	MFAP1_S118	Microfibrillar-associated protein 1	0.969824	1.00334	0.00165793	0.858022
P18669_S118	PGAM1_S118	Phosphoglycerate mutase 1;Probable phosphoglycerate mutase 4	0.00936202	2.28492	0.00166344	1.53958
Q2KHR3_S1348	QSER1_S1348	Glutamine and serine-rich protein 1	0.0782718	1.22588	0.00167282	1.29671
Q9H1B7_S659	IRF2BPL_S659	Interferon regulatory factor 2-binding protein-like	0.25716	1.10936	0.00168875	0.676338
Q8WVT3_S78	TRAPPC12_S78	Trafficking protein particle complex subunit 12	0.0764514	0.718675	0.00170441	0.559984
P11137_S1782	MAP2_S1782	Microtubule-associated protein 2	0.332893	0.941511	0.00170605	1.39657
Q9ULU8_S1345	CADPS_S1345	Calcium-dependent secretion activator 1	0.000356814	1.81941	0.00172379	1.53906
P00558_S203	PGK1_S203	Phosphoglycerate kinase 1	0.499776	1.01287	0.0017664	0.818163
Q6DN90_S180	IQSEC1_S180	IQ motif and SEC7 domain-containing protein 1	0.0122675	1.59561	0.00181233	1.52797
Q6ZSR9_S93	_S93	Uncharacterized protein FLJ45252	0.000113765	0.572715	0.00181663	0.801653
Q96JC9_S165	EAF1_S165	ELL-associated factor 1	0.0189208	0.920986	0.00181853	0.852773
Q9UQ35_S1598	SRRM2_S1598	Serine/arginine repetitive matrix protein 2	0.00256582	1.25836	0.00183328	1.44307
Q9UQ35_S1600	SRRM2_S1600	Serine/arginine repetitive matrix protein 2	0.00256582	1.25836	0.00183328	1.44307
Q9UQ35_S1601	SRRM2_S1601	Serine/arginine repetitive matrix protein 2	0.00256582	1.25836	0.00183328	1.44307
Q05519_S456	SRSF11_S456	Serine/arginine-rich splicing factor 11	0.0126867	0.923137	0.00184197	0.874452
Q6PKG0_T785	LARP1_T785	La-related protein 1	0.665545	1.01399	0.00184626	1.46699
Q6PKG0_T788	LARP1_T788	La-related protein 1	0.665545	1.01399	0.00184626	1.46699
P78536_S791	ADAM17_S791	Disintegrin and metalloproteinase domain-containing protein 17	0.00577215	2.59881	0.00186161	2.86878
O43719_S498	HTATSF1_S498	HIV Tat-specific factor 1	0.00939885	0.939534	0.0018687	0.859008
P02545_S392	LMNA_S392	Prelamin-A/C;Lamin-A/C	3.54465e-05	0.725452	0.0018926	1.14392
Q13206_S7	DDX10_S7	Probable ATP-dependent RNA helicase DDX10	0.0121175	1.3072	0.00189316	1.2592
Q99547_S110	MPHOSPH6_S110	M-phase phosphoprotein 6	0.422374	0.963857	0.00189723	0.802665
Q9Y3L3_S262	SH3BP1_S262	SH3 domain-binding protein 1	0.118258	0.894907	0.00191346	0.833165
P55072_S770	VCP_S770	Transitional endoplasmic reticulum ATPase	0.00487435	1.51385	0.00191408	1.65308
Q13523_S142	PRPF4B_S142	Serine/threonine-protein kinase PRP4 homolog	0.000182485	0.934155	0.00191747	1.08505
Q13523_S144	PRPF4B_S144	Serine/threonine-protein kinase PRP4 homolog	0.000182485	0.934155	0.00191747	1.08505
Q5T1R4_S933	HIVEP3_S933	Transcription factor HIVEP3	0.514623	0.936646	0.00191924	1.55765
O43159_S126	RRP8_S126	Ribosomal RNA-processing protein 8	0.0272456	1.31872	0.00194441	1.61612
Q9H1B7_S662	IRF2BPL_S662	Interferon regulatory factor 2-binding protein-like	0.0603286	0.77943	0.00195254	0.69856
Q86VQ1_S223	GLCCI1_S223	Glucocorticoid-induced transcript 1 protein	0.473415	0.961385	0.00195476	1.71459
Q86SQ0_S489	PHLDB2_S489	Pleckstrin homology-like domain family B member 2	0.57191	1.02882	0.00196067	1.39099
P55196_S1779	MLLT4_S1779	Afadin	0.640364	1.02448	0.00198628	0.687491
Q96B36_T246	AKT1S1_T246	Proline-rich AKT1 substrate 1	0.104429	0.908812	0.00201467	0.788103
Q15758_S9	SLC1A5_S9	Neutral amino acid transporter B(0)	0.765099	0.984135	0.00202396	1.37841
Q15365_S173	PCBP1_S173	Poly(rC)-binding protein 1	0.00878029	1.17134	0.00202759	1.19039
Q02880_Y1558	TOP2B_Y1558	DNA topoisomerase 2-beta	0.0206243	1.62613	0.00202963	2.33395
Q96JM3_S108	CHAMP1_S108	Chromosome alignment-maintaining phosphoprotein 1	0.00596412	1.20869	0.00204533	1.26457
Q13045_S856	FLII_S856	Protein flightless-1 homolog	0.0145351	0.840067	0.00204977	0.698411
Q16629_S208	SRSF7_S208	Serine/arginine-rich splicing factor 7	0.00268323	0.4403	0.00210596	0.523383
Q16629_S209	SRSF7_S209	Serine/arginine-rich splicing factor 7	0.00268323	0.4403	0.00210596	0.523383
Q9UKV3_S710	ACIN1_S710	Apoptotic chromatin condensation inducer in the nucleus	0.394105	0.974098	0.00210612	0.794996
Q8N163_S681	CCAR2_S681	Cell cycle and apoptosis regulator protein 2	0.371297	0.964993	0.00210685	1.0461
O60841_S107	EIF5B_S107	Eukaryotic translation initiation factor 5B	0.000605768	1.87643	0.00213704	1.37028
O60841_S113	EIF5B_S113	Eukaryotic translation initiation factor 5B	0.000605768	1.87643	0.00213704	1.37028
Q9UNZ2_S140	NSFL1C_S140	NSFL1 cofactor p47	0.00158999	1.69135	0.00214553	1.4443
Q86SQ7_S92	SDCCAG8_S92	Serologically defined colon cancer antigen 8	0.687982	1.01593	0.00215394	0.870179
Q6ZN18_S371	AEBP2_S371	Zinc finger protein AEBP2	7.99473e-05	0.639756	0.00215624	0.831559
Q9UH99_S12	SUN2_S12	SUN domain-containing protein 2	0.0195162	1.64332	0.00216609	1.9115
Q9UQ35_T2022	SRRM2_T2022	Serine/arginine repetitive matrix protein 2	0.0227741	0.830361	0.00216642	0.810069
P49585_S347	PCYT1A_S347	Choline-phosphate cytidylyltransferase A	0.00389593	0.682386	0.00220201	0.710413
O75400_T932	PRPF40A_T932	Pre-mRNA-processing factor 40 homolog A	0.0191219	0.849223	0.002203	0.834763
Q8IVT2_T377	MISP_T377	Mitotic interactor and substrate of PLK1	0.027221	0.833553	0.00220555	1.41018
Q9C040_S428	TRIM2_S428	Tripartite motif-containing protein 2	0.312701	0.935445	0.00221096	0.681913
Q08170_S466	SRSF4_S466	Serine/arginine-rich splicing factor 4	0.000961801	0.582329	0.00221627	0.625211
Q9H6F5_S58	CCDC86_S58	Coiled-coil domain-containing protein 86	0.350467	1.03889	0.00221666	1.29852
Q6ZRV2_S945	FAM83H_S945	Protein FAM83H	0.00959083	1.307	0.0022179	1.37135
O75427_S281	LRCH4_S281	Leucine-rich repeat and calponin homology domain-containing protein 4	0.013149	1.26621	0.00224473	1.28102
Q16629_S221	SRSF7_S221	Serine/arginine-rich splicing factor 7	0.00353783	0.676209	0.00224511	0.751479
Q9UPW6_S587	SATB2_S587	DNA-binding protein SATB2	0.410689	0.951544	0.00224906	0.763232
Q9P2K3_S375	RCOR3_S375	REST corepressor 3	0.0147682	0.802178	0.00224925	0.691011
Q9P2K3_T376	RCOR3_T376	REST corepressor 3	0.0147682	0.802178	0.00224925	0.691011
Q5VT25_S750	CDC42BPA_S750	Serine/threonine-protein kinase MRCK alpha	0.398655	1.07533	0.00225253	1.13801
Q9BW71_S530	HIRIP3_S530	HIRA-interacting protein 3	0.0102276	0.901072	0.00226276	0.779434
Q9Y2X3_S514	NOP58_S514	Nucleolar protein 58	0.0248407	0.921153	0.0022726	1.16818
Q13242_S211	SRSF9_S211	Serine/arginine-rich splicing factor 9	0.00290911	1.56829	0.00228415	1.45954
O14617_S759	AP3D1_S759	AP-3 complex subunit delta-1	0.00724401	1.4603	0.00231395	1.40302
O94887_S428	FARP2_S428	FERM, RhoGEF and pleckstrin domain-containing protein 2	0.40113	0.938872	0.00234512	0.84906
Q9H8G2_S312	CAAP1_S312	Caspase activity and apoptosis inhibitor 1	0.343436	0.755507	0.00234824	0.789273
Q8IU81_S436	IRF2BP1_S436	Interferon regulatory factor 2-binding protein 1	0.100544	1.06561	0.00235234	0.760028
Q8IYB3_S605	SRRM1_S605	Serine/arginine repetitive matrix protein 1	0.870461	1.0025	0.00235687	0.917878
Q8IYB3_S607	SRRM1_S607	Serine/arginine repetitive matrix protein 1	0.870461	1.0025	0.00235687	0.917878
Q9Y4B5_S1514	MTCL1_S1514	Microtubule cross-linking factor 1	0.0794303	1.08904	0.00238034	0.829986
P35251_T161	RFC1_T161	Replication factor C subunit 1	0.149951	1.06469	0.00241951	1.24164
Q8NI08_S211	NCOA7_S211	Nuclear receptor coactivator 7	0.970444	0.995261	0.00243395	0.589081
Q9BW04_S508	SARG_S508	Specifically androgen-regulated gene protein	0.137596	1.19449	0.00245267	1.75988
Q12955_T4332	ANK3_T4332	Ankyrin-3	0.00183113	1.25212	0.00246888	0.763683
P49736_S27	MCM2_S27	DNA replication licensing factor MCM2	0.0920109	0.967071	0.00249132	1.13427
Q13439_S41	GOLGA4_S41	Golgin subfamily A member 4	0.0409161	1.20461	0.00251478	1.42273
O76021_S427	RSL1D1_S427	Ribosomal L1 domain-containing protein 1	0.0036305	0.729937	0.00251767	1.40005
Q12789_S1062	GTF3C1_S1062	General transcription factor 3C polypeptide 1	0.000569884	1.25995	0.00253556	1.20922
O14745_S290	SLC9A3R1_S290	Na(+)/H(+) exchange regulatory cofactor NHE-RF1	0.00201643	1.37694	0.00253964	1.33646
Q9UMN6_S632	KMT2B_S632	Histone-lysine N-methyltransferase 2B	0.0909159	1.12269	0.0025606	1.15766
Q6IQ26_S1085	DENND5A_S1085	DENN domain-containing protein 5A	0.761334	0.980536	0.00256287	1.30846
Q92785_S142	DPF2_S142	Zinc finger protein ubi-d4	0.0144025	0.75205	0.00256973	0.741253
Q9UJM3_S369	ERRFI1_S369	ERBB receptor feedback inhibitor 1	0.0578315	0.892397	0.00256974	0.776155
O43166_S1585	SIPA1L1_S1585	Signal-induced proliferation-associated 1-like protein 1	0.172583	1.05428	0.00258182	0.842468
P26373_S140	RPL13_S140	60S ribosomal protein L13	0.0208296	1.22479	0.00258567	0.861599
Q9UGU0_S574	TCF20_S574	Transcription factor 20	0.00106142	0.61899	0.00259794	0.839129
P82094_S340	TMF1_S340	TATA element modulatory factor	0.115598	1.11547	0.00263314	1.22577
P82094_S344	TMF1_S344	TATA element modulatory factor	0.115598	1.11547	0.00263314	1.22577
Q9BU76_S220	MMTAG2_S220	Multiple myeloma tumor-associated protein 2	0.0816813	0.867167	0.00263538	0.731883
Q5T8D3_S215	ACBD5_S215	Acyl-CoA-binding domain-containing protein 5	0.00736404	0.738116	0.00265438	0.641089
Q9UQ35_T1844	SRRM2_T1844	Serine/arginine repetitive matrix protein 2	0.00765597	0.571884	0.00266071	0.57556
Q86U90_S60	YRDC_S60	YrdC domain-containing protein, mitochondrial	0.00581782	1.1279	0.00266518	0.815488
P20042_S105	EIF2S2_S105	Eukaryotic translation initiation factor 2 subunit 2	0.0427002	0.805944	0.00267188	0.646504
P20042_T111	EIF2S2_T111	Eukaryotic translation initiation factor 2 subunit 2	0.0427002	0.805944	0.00267188	0.646504
Q15527_T190	SURF2_T190	Surfeit locus protein 2	0.00284274	1.28837	0.00268011	1.28231
O95359_S2321	TACC2_S2321	Transforming acidic coiled-coil-containing protein 2	0.0788775	1.07363	0.00268924	0.804486
Q86W92_S579	PPFIBP1_S579	Liprin-beta-1	0.0132344	0.822562	0.00269019	1.28488
Q9Y520_S2694	PRRC2C_S2694	Protein PRRC2C	0.109053	0.913165	0.00269144	0.864927
Q9UQ35_S1497	SRRM2_S1497	Serine/arginine repetitive matrix protein 2	0.0103213	0.655313	0.00269373	0.619371
O75683_S138	SURF6_S138	Surfeit locus protein 6	0.41665	0.949462	0.00269772	0.847364
P17096_S36	HMGA1_S36	High mobility group protein HMG-I/HMG-Y	0.0600712	1.1635	0.00270959	1.36295
Q9UHF7_S1081	TRPS1_S1081	Zinc finger transcription factor Trps1	0.667824	0.974938	0.00273474	1.64127
Q9UHF7_S1085	TRPS1_S1085	Zinc finger transcription factor Trps1	0.667824	0.974938	0.00273474	1.64127
Q96AV8_T61	E2F7_T61	Transcription factor E2F7	0.239304	1.32025	0.00277205	1.49504
Q96AV8_T68	E2F7_T68	Transcription factor E2F7	0.239304	1.32025	0.00277205	1.49504
Q7Z2W4_S257	ZC3HAV1_S257	Zinc finger CCCH-type antiviral protein 1	0.082823	1.10003	0.00278673	1.17135
Q27J81_S1147	INF2_S1147	Inverted formin-2	0.812274	1.02286	0.00280903	1.26008
Q9UQ35_S1219	SRRM2_S1219	Serine/arginine repetitive matrix protein 2	0.0010504	0.853876	0.00283502	0.864957
Q9H8Y8_S451	GORASP2_S451	Golgi reassembly-stacking protein 2	4.25698e-05	1.63297	0.00285619	0.867294
Q13557_T337	CAMK2D_T337	Calcium/calmodulin-dependent protein kinase type II subunit delta	0.031897	1.18511	0.00285744	1.49517
Q01130_S221	SRSF2_S221	Serine/arginine-rich splicing factor 2	0.027511	3.09604	0.00287418	2.98906
Q8NEL9_T726	DDHD1_T726	Phospholipase DDHD1	0.0672543	1.30289	0.00288911	1.4045
Q86U42_S95	PABPN1_S95	Polyadenylate-binding protein 2	0.019376	0.806926	0.0029022	0.802776
P23193_S100	TCEA1_S100	Transcription elongation factor A protein 1	0.00275087	0.88855	0.00292853	0.897866
Q8WUZ0_S126	BCL7C_S126	B-cell CLL/lymphoma 7 protein family member C	0.000102986	0.754845	0.00293195	0.825993
Q8IYB3_S675	SRRM1_S675	Serine/arginine repetitive matrix protein 1	0.0946721	1.03415	0.00294607	0.914597
O00515_S121	LAD1_S121	Ladinin-1	0.00101936	1.72178	0.0029594	1.18807
O00515_S123	LAD1_S123	Ladinin-1	0.00101936	1.72178	0.0029594	1.18807
O15027_S1069	SEC16A_S1069	Protein transport protein Sec16A	0.530279	1.01895	0.00295988	0.797285
Q9Y2X3_S502	NOP58_S502	Nucleolar protein 58	0.0368413	0.919678	0.00297164	1.16204
Q7Z4V5_S366	HDGFRP2_S366	Hepatoma-derived growth factor-related protein 2	0.00696344	1.57748	0.00297579	1.56451
Q7Z4V5_S369	HDGFRP2_S369	Hepatoma-derived growth factor-related protein 2	0.00696344	1.57748	0.00297579	1.56451
Q7Z4V5_S370	HDGFRP2_S370	Hepatoma-derived growth factor-related protein 2	0.00696344	1.57748	0.00297579	1.56451
P83369_S21	LSM11_S21	U7 snRNA-associated Sm-like protein LSm11	0.00224957	0.80576	0.00298795	0.675389
Q6P6C2_S371	ALKBH5_S371	RNA demethylase ALKBH5	0.00250262	1.93947	0.00300106	1.48404
Q96BD0_S40	SLCO4A1_S40	Solute carrier organic anion transporter family member 4A1	0.0566391	0.739177	0.00302695	0.587766
Q9UQ35_S1419	SRRM2_S1419	Serine/arginine repetitive matrix protein 2	0.0972765	0.760105	0.00303032	0.616143
Q6PKG0_S824	LARP1_S824	La-related protein 1	0.00118478	1.44389	0.00303315	1.27781
P51003_S529	PAPOLA_S529	Poly(A) polymerase alpha	0.0144401	0.629865	0.00304083	0.612413
P51003_S537	PAPOLA_S537	Poly(A) polymerase alpha	0.0144401	0.629865	0.00304083	0.612413
Q5W0B1_S551	RNF219_S551	RING finger protein 219	0.215031	1.04799	0.00305686	0.661689
Q7Z4V5_S454	HDGFRP2_S454	Hepatoma-derived growth factor-related protein 2	0.00347355	1.55967	0.00306958	1.95387
P15822_S232	HIVEP1_S232	Zinc finger protein 40	0.763693	0.985532	0.00308034	0.75837
Q9UQ35_S1562	SRRM2_S1562	Serine/arginine repetitive matrix protein 2	0.0365845	0.799103	0.00308088	0.55849
P35240_S518	NF2_S518	Merlin	0.00454037	1.42509	0.00309931	1.43207
A6NKT7_S789	RGPD3_S789	RanBP2-like and GRIP domain-containing protein 3;RANBP2-like and GRIP domain-containing protein 1;RANBP2-like and GRIP domain-containing protein 2;RANBP2-like and GRIP domain-containing protein 5/6;RANBP2-like and GRIP domain-containing protein 8;E3 SUMO-protein ligase RanBP2;RanBP2-like and GRIP domain-containing protein 4	0.0101464	1.17303	0.00310697	0.791648
Q9BXS9_S755	SLC26A6_S755	Solute carrier family 26 member 6	0.00520739	1.33364	0.00311517	1.47824
Q13428_S941	TCOF1_S941	Treacle protein	0.0277696	0.826329	0.00311534	0.637938
Q9Y2W1_S248	THRAP3_S248	Thyroid hormone receptor-associated protein 3	0.998269	0.999936	0.0031205	0.818075
Q14C86_T762	GAPVD1_T762	GTPase-activating protein and VPS9 domain-containing protein 1	0.213167	0.95319	0.00315322	1.189
P27816_S280	MAP4_S280	Microtubule-associated protein 4	0.000978827	0.802154	0.00316193	0.799214
Q96JM3_S376	CHAMP1_S376	Chromosome alignment-maintaining phosphoprotein 1	0.358526	1.04573	0.00317005	1.25627
Q12872_S870	SFSWAP_S870	Splicing factor, suppressor of white-apricot homolog	0.00479053	0.575495	0.003192	0.593466
Q9UQ35_S1674	SRRM2_S1674	Serine/arginine repetitive matrix protein 2	0.00316604	0.70112	0.0031926	0.76446
Q9UQ35_S1675	SRRM2_S1675	Serine/arginine repetitive matrix protein 2	0.00316604	0.70112	0.0031926	0.76446
P27824_S554	CANX_S554	Calnexin	0.0196046	1.20366	0.00320049	1.28117
O60508_S43	CDC40_S43	Pre-mRNA-processing factor 17	0.105773	1.08918	0.00323802	1.40016
Q9UMZ2_S935	SYNRG_S935	Synergin gamma	0.734024	1.01719	0.00330829	1.24811
Q9UQ35_S1565	SRRM2_S1565	Serine/arginine repetitive matrix protein 2	0.0156527	0.923975	0.00330883	0.76359
P78524_S368	ST5_S368	Suppression of tumorigenicity 5 protein	0.344185	1.08235	0.0033584	0.727768
Q6PK04_S19	CCDC137_S19	Coiled-coil domain-containing protein 137	0.432679	1.03443	0.00338587	1.30243
P49848_S532	TAF6_S532	Transcription initiation factor TFIID subunit 6	0.00193342	0.623247	0.00340081	0.592625
Q09666_S5448	AHNAK_S5448	Neuroblast differentiation-associated protein AHNAK	0.457412	0.946377	0.00341025	1.69182
Q07157_S617	TJP1_S617	Tight junction protein ZO-1	0.00519869	1.38793	0.00344331	1.16717
Q15149_S125	PLEC_S125	Plectin	0.189461	1.1129	0.0034465	0.643352
Q86SQ0_T574	PHLDB2_T574	Pleckstrin homology-like domain family B member 2	0.19065	1.1267	0.00344849	1.35594
A0A1B0GTU1_S132	_S132		0.0178053	1.16729	0.00345823	1.5381
Q8NI27_S1516	THOC2_S1516	THO complex subunit 2	0.0085497	0.864025	0.00348145	0.800261
Q9UHF7_S178	TRPS1_S178	Zinc finger transcription factor Trps1	0.917035	1.01399	0.00348268	1.65587
Q07960_S223	ARHGAP1_S223	Rho GTPase-activating protein 1	0.329702	1.03697	0.00348442	1.30444
Q9Y4G2_S435	PLEKHM1_S435	Pleckstrin homology domain-containing family M member 1	0.284939	1.05819	0.0034971	1.28062
Q13439_S71	GOLGA4_S71	Golgin subfamily A member 4	0.99545	0.999601	0.00350278	1.29021
Q9BTE7_S9	DCUN1D5_S9	DCN1-like protein 5	0.00219895	1.4132	0.00350397	1.33238
P30050_S126	RPL12_S126	60S ribosomal protein L12	0.0519912	0.929417	0.0035068	0.804276
Q9UQ35_S387	SRRM2_S387	Serine/arginine repetitive matrix protein 2	0.536851	0.922062	0.00354898	0.823142
Q9NYV4_S325	CDK12_S325	Cyclin-dependent kinase 12	0.029599	0.769232	0.00355506	0.77638
Q9NQW6_S295	ANLN_S295	Actin-binding protein anillin	0.0082354	1.0896	0.00355682	0.85005
Q9UQ35_S2020	SRRM2_S2020	Serine/arginine repetitive matrix protein 2	0.0193836	0.77677	0.00355911	0.777633
Q9UQ35_T1434	SRRM2_T1434	Serine/arginine repetitive matrix protein 2	0.00254091	0.873575	0.00355947	0.861292
Q9UPT9_S237	USP22_S237	Ubiquitin carboxyl-terminal hydrolase 22	0.792282	1.01348	0.00356942	1.33155
O96028_S437	WHSC1_S437	Histone-lysine N-methyltransferase NSD2	0.00223776	0.844027	0.00357851	1.43648
Q9UPN9_S1119	TRIM33_S1119	E3 ubiquitin-protein ligase TRIM33	0.00991885	1.13111	0.00357862	0.710424
Q96PU5_S483	NEDD4L_S483	E3 ubiquitin-protein ligase NEDD4-like	0.309397	0.946273	0.00358097	0.767151
Q8IYB3_S549	SRRM1_S549	Serine/arginine repetitive matrix protein 1	0.638569	0.983708	0.00358275	0.836795
Q8IYB3_S551	SRRM1_S551	Serine/arginine repetitive matrix protein 1	0.638569	0.983708	0.00358275	0.836795
Q9NYF8_S531	BCLAF1_S531	Bcl-2-associated transcription factor 1	0.000597237	0.834206	0.00358346	0.876852
P78344_S17	EIF4G2_S17	Eukaryotic translation initiation factor 4 gamma 2	0.0120165	1.13442	0.00358514	1.17293
O94806_S27	PRKD3_S27	Serine/threonine-protein kinase D3	0.0178316	1.19572	0.00359023	1.37525
Q8NFA0_S1423	USP32_S1423	Ubiquitin carboxyl-terminal hydrolase 32	0.0217718	0.728121	0.00361118	0.579858
P11388_S1469	TOP2A_S1469	DNA topoisomerase 2-alpha	0.271968	0.948869	0.00361193	1.1991
P11388_S1471	TOP2A_S1471	DNA topoisomerase 2-alpha	0.271968	0.948869	0.00361193	1.1991
Q8TBY9_S179	WDR66_S179	WD repeat-containing protein 66	0.0210609	0.794755	0.00361498	0.767957
O43583_S73	DENR_S73	Density-regulated protein	0.0815144	0.90329	0.00363736	0.743222
P40123_S301	CAP2_S301	Adenylyl cyclase-associated protein 2	0.968063	0.998019	0.00365231	0.746009
O60487_T214	MPZL2_T214	Myelin protein zero-like protein 2	0.199666	1.19349	0.00367201	1.90249
Q01130_S212	SRSF2_S212	Serine/arginine-rich splicing factor 2	0.0263161	2.20685	0.00369398	2.18751
P21333_S2152	FLNA_S2152	Filamin-A	0.367312	1.03707	0.00370776	1.27375
Q5T200_S986	ZC3H13_S986	Zinc finger CCCH domain-containing protein 13	0.00322461	0.665758	0.0037094	0.734435
Q07065_S17	CKAP4_S17	Cytoskeleton-associated protein 4	0.024931	1.23023	0.00372152	1.28114
O00410_S652	IPO5_S652	Importin-5	0.00714416	1.07815	0.00374614	0.728234
Q63ZY3_S92	KANK2_S92	KN motif and ankyrin repeat domain-containing protein 2	0.991282	1.00205	0.00375955	1.59515
Q7Z5K2_S77	WAPAL_S77	Wings apart-like protein homolog	0.0113004	1.09171	0.00376085	0.900468
Q92667_S445	AKAP1_S445	A-kinase anchor protein 1, mitochondrial	0.778354	0.969334	0.00377299	0.735134
Q9UQ35_S1727	SRRM2_S1727	Serine/arginine repetitive matrix protein 2	0.0071182	0.787044	0.00379901	0.720562
Q9BW19_S6	KIFC1_S6	Kinesin-like protein KIFC1	0.0670171	1.38431	0.00380778	1.52453
P32519_S432	ELF1_S432	ETS-related transcription factor Elf-1	0.228855	1.08783	0.00383009	1.32569
Q8N3F8_S621	MICALL1_S621	MICAL-like protein 1	0.689569	0.978188	0.00383121	1.26756
Q9UPN7_S529	PPP6R1_S529	Serine/threonine-protein phosphatase 6 regulatory subunit 1	0.0774992	0.974074	0.00384059	0.929306
Q9UPN7_S530	PPP6R1_S530	Serine/threonine-protein phosphatase 6 regulatory subunit 1	0.0774992	0.974074	0.00384059	0.929306
Q9UPN7_S531	PPP6R1_S531	Serine/threonine-protein phosphatase 6 regulatory subunit 1	0.0774992	0.974074	0.00384059	0.929306
Q13796_S313	SHROOM2_S313	Protein Shroom2	0.062625	1.23525	0.00384216	1.14299
Q9UQ35_T1003	SRRM2_T1003	Serine/arginine repetitive matrix protein 2	0.0124499	0.830107	0.00388072	0.750012
Q96G46_T273	DUS3L_T273	tRNA-dihydrouridine(47) synthase [NAD(P)(+)]-like	0.00297836	0.293206	0.00389324	0.264074
P40222_S515	TXLNA_S515	Alpha-taxilin	0.00404645	1.08974	0.00389826	0.857156
P24928_S1861	POLR2A_S1861	DNA-directed RNA polymerase II subunit RPB1	0.00103148	0.782682	0.00389871	1.07982
Q13428_S503	TCOF1_S503	Treacle protein	0.684771	1.02941	0.00390831	1.23649
Q9NYF8_S104	BCLAF1_S104	Bcl-2-associated transcription factor 1	0.421313	0.902206	0.00390853	0.720671
Q9GZT3_S102	SLIRP_S102	SRA stem-loop-interacting RNA-binding protein, mitochondrial	0.0798396	0.915223	0.00390928	0.801183
P23588_S445	EIF4B_S445	Eukaryotic translation initiation factor 4B	0.0180168	1.64566	0.00391173	1.96617
Q5JTV8_S315	TOR1AIP1_S315	Torsin-1A-interacting protein 1	0.0408976	1.2221	0.00393424	1.21231
O94854_S666	KIAA0754_S666	Uncharacterized protein KIAA0754	0.378345	0.885001	0.00393428	0.371575
P54578_S394	USP14_S394	Ubiquitin carboxyl-terminal hydrolase 14	0.034574	0.908039	0.00394134	0.840968
Q14872_S5	MTF1_S5	Metal regulatory transcription factor 1	0.117442	1.26993	0.00395453	1.37927
Q96ST3_S832	SIN3A_S832	Paired amphipathic helix protein Sin3a	0.163265	1.05325	0.00395711	0.891121
Q86SQ0_S204	PHLDB2_S204	Pleckstrin homology-like domain family B member 2	0.134465	0.915668	0.00397249	1.5141
Q9Y4K1_T525	AIM1_T525	Absent in melanoma 1 protein	0.096802	0.902657	0.00398413	0.83812
Q7Z7G8_S999	VPS13B_S999	Vacuolar protein sorting-associated protein 13B	0.0180592	1.30674	0.00401391	1.55196
Q7Z7G8_S1002	VPS13B_S1002	Vacuolar protein sorting-associated protein 13B	0.0180592	1.30674	0.00401391	1.55196
P46100_S675	ATRX_S675	Transcriptional regulator ATRX	0.0192338	1.25819	0.00401531	1.35522
P46100_S677	ATRX_S677	Transcriptional regulator ATRX	0.0192338	1.25819	0.00401531	1.35522
P46100_T674	ATRX_T674	Transcriptional regulator ATRX	0.0192338	1.25819	0.00401531	1.35522
O75475_S275	PSIP1_S275	PC4 and SFRS1-interacting protein	0.0096082	0.609636	0.00404199	0.551009
Q96S55_S153	WRNIP1_S153	ATPase WRNIP1	0.809785	0.977069	0.00405691	0.683023
Q9UQ35_S322	SRRM2_S322	Serine/arginine repetitive matrix protein 2	0.0695513	0.869584	0.00406626	0.739245
Q7Z5L9_S71	IRF2BP2_S71	Interferon regulatory factor 2-binding protein 2	0.0894654	0.930625	0.00409989	0.835714
Q8TAD8_S74	SNIP1_S74	Smad nuclear-interacting protein 1	0.00733701	1.60275	0.00411902	1.53114
Q8TAD8_S76	SNIP1_S76	Smad nuclear-interacting protein 1	0.00733701	1.60275	0.00411902	1.53114
Q9UK58_S342	CCNL1_S342	Cyclin-L1	0.0020459	0.714085	0.00414793	0.849626
Q9NYF8_S161	BCLAF1_S161	Bcl-2-associated transcription factor 1	0.000697728	0.766505	0.00415553	0.808625
Q9UPW6_S593	SATB2_S593	DNA-binding protein SATB2	0.00423692	0.777151	0.0042007	0.8514
Q8TB72_S182	PUM2_S182	Pumilio homolog 2	0.0161735	0.782252	0.00421816	0.854504
Q8TB72_S136	PUM2_S136	Pumilio homolog 2	0.00492258	0.830086	0.00421978	0.942177
Q8N201_S1318	INTS1_S1318	Integrator complex subunit 1	0.0813681	0.828575	0.00422763	0.690551
Q01130_S206	SRSF2_S206	Serine/arginine-rich splicing factor 2	0.0355995	1.83099	0.00424143	1.83205
Q96S55_S75	WRNIP1_S75	ATPase WRNIP1	0.02104	1.11103	0.00424463	0.602315
Q6NZI2_S202	PTRF_S202	Polymerase I and transcript release factor	0.0880137	0.933151	0.00424938	1.30811
Q6NZI2_S203	PTRF_S203	Polymerase I and transcript release factor	0.0880137	0.933151	0.00424938	1.30811
Q15124_S122	PGM5_S122	Phosphoglucomutase-like protein 5	0.0218874	0.77687	0.0042808	0.560372
Q9UPW6_S39	SATB2_S39	DNA-binding protein SATB2	0.0131174	0.771428	0.00430277	0.796128
Q13595_S100	TRA2A_S100	Transformer-2 protein homolog alpha	0.00128661	0.387733	0.00431258	0.50657
Q9ULT0_S51	TTC7A_S51	Tetratricopeptide repeat protein 7A	0.00441534	0.802299	0.00432428	1.11499
O75369_S1505	FLNB_S1505	Filamin-B	0.0130526	0.82807	0.00432521	0.740001
Q9UQ35_S914	SRRM2_S914	Serine/arginine repetitive matrix protein 2	0.00292387	0.835157	0.00434069	0.817931
Q07157_S275	TJP1_S275	Tight junction protein ZO-1	0.0232854	1.61728	0.00434719	1.56763
Q07157_S277	TJP1_S277	Tight junction protein ZO-1	0.0232854	1.61728	0.00434719	1.56763
Q4LE39_S1190	ARID4B_S1190	AT-rich interactive domain-containing protein 4B	0.0957604	1.05949	0.00435463	0.890759
Q13144_S544	EIF2B5_S544	Translation initiation factor eIF-2B subunit epsilon	0.0296115	1.13341	0.00437541	1.11733
Q15032_S280	R3HDM1_S280	R3H domain-containing protein 1;cAMP-regulated phosphoprotein 21	0.84309	1.01659	0.00438795	1.33171
Q9P1Y6_S1371	PHRF1_S1371	PHD and RING finger domain-containing protein 1	0.0340723	0.797265	0.00439995	0.661546
Q96GX9_S87	APIP_S87	Methylthioribulose-1-phosphate dehydratase	0.610229	0.985741	0.0044248	0.91654
Q6PJP8_S590	DCLRE1A_S590	DNA cross-link repair 1A protein	0.393159	0.779246	0.00442563	0.479859
Q86X27_S296	RALGPS2_S296	Ras-specific guanine nucleotide-releasing factor RalGPS2	0.0076349	0.751716	0.00444262	0.731602
Q86YS7_S323	C2CD5_S323	C2 domain-containing protein 5	0.00695663	0.915025	0.00445159	1.11199
Q6NYC8_S368	PPP1R18_S368	Phostensin	0.522258	0.900267	0.00446178	1.67677
Q9ULU4_S490	ZMYND8_S490	Protein kinase C-binding protein 1	0.00355681	0.630902	0.00446545	0.670512
Q06587_S38	RING1_S38	E3 ubiquitin-protein ligase RING1	0.105889	1.10548	0.0044699	1.22388
O00178_S44	GTPBP1_S44	GTP-binding protein 1	0.073227	1.12326	0.00450208	1.19898
O00178_S47	GTPBP1_S47	GTP-binding protein 1	0.073227	1.12326	0.00450208	1.19898
P29590_S530	PML_S530	Protein PML	0.0009597	1.26371	0.00455854	1.19826
O75494_S183	SRSF10_S183	Serine/arginine-rich splicing factor 10	0.835479	0.977068	0.00457295	1.45629
Q9UDY2_S398	TJP2_S398	Tight junction protein ZO-2	0.00632946	0.686746	0.00458128	0.769052
Q9NYV4_S274	CDK12_S274	Cyclin-dependent kinase 12	0.0253771	1.16388	0.00460191	0.894086
Q00839_S271	HNRNPU_S271	Heterogeneous nuclear ribonucleoprotein U	0.0104479	0.90013	0.00462324	1.15131
Q10586_S161	DBP_S161	D site-binding protein	0.000375313	0.648663	0.00466239	1.3345
Q9UKX7_S221	NUP50_S221	Nuclear pore complex protein Nup50	0.178528	0.947947	0.0046791	0.814933
Q9HCM7_S844	FBRSL1_S844	Fibrosin-1-like protein	0.619178	1.00962	0.00469146	0.827172
O60343_S751	TBC1D4_S751	TBC1 domain family member 4	0.166511	1.12237	0.00469152	1.36539
O60343_S754	TBC1D4_S754	TBC1 domain family member 4	0.166511	1.12237	0.00469152	1.36539
P31350_S20	RRM2_S20	Ribonucleoside-diphosphate reductase subunit M2	0.108163	1.09158	0.00472834	1.21583
Q9H8V3_S15	ECT2_S15	Protein ECT2	0.0227944	2.13703	0.0047344	1.71619
Q9UQ35_S2694	SRRM2_S2694	Serine/arginine repetitive matrix protein 2	0.0180546	0.76302	0.00474138	0.758057
Q92614_S2007	MYO18A_S2007	Unconventional myosin-XVIIIa	0.000848408	0.722647	0.00474627	0.752962
Q6P5R6_S118	RPL22L1_S118	60S ribosomal protein L22-like 1	0.484047	1.016	0.00475609	1.14902
Q6PKG0_S548	LARP1_S548	La-related protein 1	0.0435392	1.34195	0.00476536	1.36375
Q9Y478_S108	PRKAB1_S108	5'-AMP-activated protein kinase subunit beta-1	0.249594	1.10813	0.00478136	1.4307
Q9UPW6_S20	SATB2_S20	DNA-binding protein SATB2	0.000466868	0.805605	0.00480649	0.887746
Q8IYB3_S715	SRRM1_S715	Serine/arginine repetitive matrix protein 1	0.494686	1.13537	0.00480941	0.513599
O00571_S594	DDX3X_S594	ATP-dependent RNA helicase DDX3X;ATP-dependent RNA helicase DDX3Y	0.0140666	1.57864	0.004811	1.74078
Q08170_S456	SRSF4_S456	Serine/arginine-rich splicing factor 4	0.00553518	0.688599	0.00482347	0.783366
Q13233_S21	MAP3K1_S21	Mitogen-activated protein kinase kinase kinase 1	0.398497	0.951747	0.00482546	0.844811
P35568_S531	IRS1_S531	Insulin receptor substrate 1	0.650098	1.04609	0.0048371	1.59484
P16403_T31	HIST1H1C_T31	Histone H1.2	0.0918137	1.35087	0.00484686	3.83969
Q09666_S212	AHNAK_S212	Neuroblast differentiation-associated protein AHNAK	0.0711666	1.11214	0.00484766	1.38499
O15027_S1353	SEC16A_S1353	Protein transport protein Sec16A	0.572734	0.908786	0.00486407	0.698691
P85037_S299	FOXK1_S299	Forkhead box protein K1	0.0240358	0.738377	0.00486428	0.635067
P41208_S20	CETN2_S20	Centrin-2	0.000822353	0.773183	0.00490644	0.810277
Q9BQ52_S199	ELAC2_S199	Zinc phosphodiesterase ELAC protein 2	0.497826	1.03616	0.00491401	0.880484
Q9BST9_S220	RTKN_S220	Rhotekin	0.0411599	1.27958	0.00491499	1.24824
Q9ULU8_S91	CADPS_S91	Calcium-dependent secretion activator 1	0.000403425	1.64695	0.00494979	1.36721
Q9UQ35_S2018	SRRM2_S2018	Serine/arginine repetitive matrix protein 2	0.0206394	0.748208	0.00495205	0.762947
Q01130_S208	SRSF2_S208	Serine/arginine-rich splicing factor 2	0.0333956	1.77592	0.00495601	1.78083
Q9H6F5_S102	CCDC86_S102	Coiled-coil domain-containing protein 86	0.748134	1.01348	0.00497022	1.22074
O43294_S68	TGFB1I1_S68	Transforming growth factor beta-1-induced transcript 1 protein	0.0772395	0.835003	0.00497132	1.38624
P07910_S241	HNRNPC_S241	Heterogeneous nuclear ribonucleoproteins C1/C2	0.000187858	0.819314	0.00497794	1.19157
Q8TE85_S493	GRHL3_S493	Grainyhead-like protein 3 homolog	0.346334	0.951228	0.00499154	0.829456
Q08174_S984	PCDH1_S984	Protocadherin-1	0.0227647	0.722696	0.00503404	0.615462
Q69YH5_S936	CDCA2_S936	Cell division cycle-associated protein 2	0.404957	0.963205	0.00504071	1.32925
O60271_S251	SPAG9_S251	C-Jun-amino-terminal kinase-interacting protein 4	0.0425394	0.895399	0.00505097	0.708675
Q9UQR0_S499	SCML2_S499	Sex comb on midleg-like protein 2	0.00191441	1.49698	0.00505238	1.34756
Q9UQR0_S511	SCML2_S511	Sex comb on midleg-like protein 2	0.00191441	1.49698	0.00505238	1.34756
Q6GQQ9_S508	OTUD7B_S508	OTU domain-containing protein 7B	0.00496402	1.86556	0.00505413	1.95454
Q9Y2W1_S26	THRAP3_S26	Thyroid hormone receptor-associated protein 3	0.00752549	0.58306	0.00505908	0.562021
Q15652_S319	JMJD1C_S319	Probable JmjC domain-containing histone demethylation protein 2C	0.00702776	1.36836	0.00505914	1.30431
Q8NC56_S499	LEMD2_S499	LEM domain-containing protein 2	0.544395	0.973363	0.00506513	1.2225
Q9BZE4_S472	GTPBP4_S472	Nucleolar GTP-binding protein 1	0.0017988	0.402305	0.00507698	0.558386
Q09666_S216	AHNAK_S216	Neuroblast differentiation-associated protein AHNAK	0.000110288	0.727212	0.00507827	1.07906
P84103_S108	SRSF3_S108	Serine/arginine-rich splicing factor 3	0.000180309	0.751977	0.00508235	0.903017
Q5T0W9_S9	FAM83B_S9	Protein FAM83B	0.591031	0.96202	0.00508339	1.27009
Q13523_S283	PRPF4B_S283	Serine/threonine-protein kinase PRP4 homolog	0.000363704	0.751284	0.00509625	0.883917
Q9Y2W1_S672	THRAP3_S672	Thyroid hormone receptor-associated protein 3	0.096013	1.03642	0.00513531	0.869895
Q8IWI9_S534	MGA_S534	MAX gene-associated protein	0.000173275	0.788273	0.0051615	0.866101
P78345_S235	RPP38_S235	Ribonuclease P protein subunit p38	3.31448e-05	1.72737	0.00516498	1.13809
Q8IY18_S35	SMC5_S35	Structural maintenance of chromosomes protein 5	0.0455483	0.732034	0.0051838	0.58593
P49674_S363	CSNK1E_S363	Casein kinase I isoform epsilon	0.872027	0.99495	0.00524869	1.1695
O43156_S828	TTI1_S828	TELO2-interacting protein 1 homolog	0.668446	1.03285	0.00525161	0.766712
Q8IVT2_S575	MISP_S575	Mitotic interactor and substrate of PLK1	0.53008	1.04626	0.00525387	1.36969
P42858_S419	HTT_S419	Huntingtin	0.276869	1.19559	0.00525689	1.62111
Q9NSK0_S554	KLC4_S554	Kinesin light chain 4	0.0151599	1.61905	0.00530526	1.59998
Q86VM9_S532	ZC3H18_S532	Zinc finger CCCH domain-containing protein 18	0.0362548	1.40956	0.00531119	1.37283
Q96AT1_S146	KIAA1143_S146	Uncharacterized protein KIAA1143	0.404807	0.940005	0.00533457	0.676081
Q96I15_S129	SCLY_S129	Selenocysteine lyase	0.0474295	1.19449	0.00534782	0.709978
Q13136_S763	PPFIA1_S763	Liprin-alpha-1	0.00305255	1.15212	0.00536433	1.11446
O43491_S518	EPB41L2_S518	Band 4.1-like protein 2;Band 4.1-like protein 3;Band 4.1-like protein 3, N-terminally processed;Protein 4.1;Band 4.1-like protein 1;FERM domain-containing protein 5	0.0211358	1.27343	0.00536783	0.729231
Q9UKV3_S208	ACIN1_S208	Apoptotic chromatin condensation inducer in the nucleus	0.0224874	2.02503	0.00537058	1.73524
Q9Y4B5_S1561	MTCL1_S1561	Microtubule cross-linking factor 1	0.00383433	1.37206	0.00537857	0.673643
Q8IV36_S653	HID1_S653	Protein HID1	0.267331	1.0669	0.00544665	0.809269
Q6P3S6_S488	FBXO42_S488	F-box only protein 42	0.886663	1.00804	0.00544861	1.54372
Q86VP1_S124	TAX1BP1_S124	Tax1-binding protein 1	0.0169441	1.27104	0.00546724	1.41108
Q08J23_S743	NSUN2_S743	tRNA (cytosine(34)-C(5))-methyltransferase	0.000105193	0.289	0.00548161	0.757976
Q08J23_S751	NSUN2_S751	tRNA (cytosine(34)-C(5))-methyltransferase	0.000105193	0.289	0.00548161	0.757976
Q9H8Y5_S361	ANKZF1_S361	Ankyrin repeat and zinc finger domain-containing protein 1	0.943824	0.997744	0.00548863	0.84536
O00716_S172	E2F3_S172	Transcription factor E2F3	0.189439	1.15192	0.00553765	1.46224
O00716_T169	E2F3_T169	Transcription factor E2F3	0.189439	1.15192	0.00553765	1.46224
A7E2V4_S48	ZSWIM8_S48	Zinc finger SWIM domain-containing protein 8	0.507866	1.05185	0.00554663	1.2158
A7E2V4_S53	ZSWIM8_S53	Zinc finger SWIM domain-containing protein 8	0.507866	1.05185	0.00554663	1.2158
Q96HC4_S360	PDLIM5_S360	PDZ and LIM domain protein 5	0.621557	0.947367	0.00555474	1.50894
Q96B23_S66	C18orf25_S66	Uncharacterized protein C18orf25	0.00199042	0.785764	0.00557193	0.796185
Q9UQ35_S1916	SRRM2_S1916	Serine/arginine repetitive matrix protein 2	0.00163336	0.87178	0.00560655	0.862285
Q9BUZ4_S426	TRAF4_S426	TNF receptor-associated factor 4	0.001883	1.72401	0.00563517	1.74941
Q6BDS2_S928	UHRF1BP1_S928	UHRF1-binding protein 1	0.0974657	0.893689	0.00563699	1.42528
O94913_S489	PCF11_S489	Pre-mRNA cleavage complex 2 protein Pcf11	0.00134196	0.872233	0.00563747	0.854116
Q9Y6Y0_S246	IVNS1ABP_S246	Influenza virus NS1A-binding protein	0.0261886	0.802273	0.00564185	0.67939
Q7L014_S104	DDX46_S104	Probable ATP-dependent RNA helicase DDX46	0.0949665	0.82461	0.00567663	0.791785
Q13884_S87	SNTB1_S87	Beta-1-syntrophin	0.26766	1.08522	0.00568934	1.29058
P27824_S583	CANX_S583	Calnexin	0.00200148	0.811849	0.00569513	0.861149
Q9NQ29_S363	LUC7L_S363	Putative RNA-binding protein Luc7-like 1	0.0446	0.901118	0.00573405	0.805356
O95251_T88	KAT7_T88	Histone acetyltransferase KAT7	0.0765872	1.23495	0.00573546	1.52518
O60293_S1046	ZFC3H1_S1046	Zinc finger C3H1 domain-containing protein	0.000973703	2.27486	0.00574262	1.41569
P46100_S92	ATRX_S92	Transcriptional regulator ATRX	0.735432	1.01318	0.00575366	1.2803
Q9H4A3_S167	WNK1_S167	Serine/threonine-protein kinase WNK1	0.180501	0.87732	0.00576078	0.720736
Q5JTV8_S215	TOR1AIP1_S215	Torsin-1A-interacting protein 1	0.966333	0.996009	0.00576091	1.3854
Q5JTV8_T220	TOR1AIP1_T220	Torsin-1A-interacting protein 1	0.966333	0.996009	0.00576091	1.3854
Q9UHB7_S549	AFF4_S549	AF4/FMR2 family member 4	0.00327292	0.807004	0.00576811	0.805038
Q96DR7_S113	ARHGEF26_S113	Rho guanine nucleotide exchange factor 26	0.329686	1.0163	0.00577879	0.875893
Q93100_S700	PHKB_S700	Phosphorylase b kinase regulatory subunit beta	0.0140693	1.14458	0.00578216	1.2076
Q93100_T702	PHKB_T702	Phosphorylase b kinase regulatory subunit beta	0.0140693	1.14458	0.00578216	1.2076
Q8IWE5_S441	PLEKHM2_S441	Pleckstrin homology domain-containing family M member 2	0.0581821	1.26348	0.00578947	1.4272
Q96N64_S116	PWWP2A_S116	PWWP domain-containing protein 2A	0.210327	1.19686	0.00579349	0.598749
Q96N64_S119	PWWP2A_S119	PWWP domain-containing protein 2A	0.210327	1.19686	0.00579349	0.598749
Q12872_S866	SFSWAP_S866	Splicing factor, suppressor of white-apricot homolog	0.00922144	0.603172	0.00579738	0.621141
Q13177_S152	PAK2_S152	Serine/threonine-protein kinase PAK 2;PAK-2p27;PAK-2p34	0.0688305	1.15907	0.00581951	1.2933
Q01581_S495	HMGCS1_S495	Hydroxymethylglutaryl-CoA synthase, cytoplasmic	0.000968378	1.67125	0.00583085	1.26238
Q7Z4H7_T584	HAUS6_T584	HAUS augmin-like complex subunit 6	0.14888	1.26063	0.00583768	0.722881
Q8NE01_S700	CNNM3_S700	Metal transporter CNNM3	0.00229799	1.21771	0.00584612	0.832431
P46100_S1061	ATRX_S1061	Transcriptional regulator ATRX	0.0403784	1.15072	0.00584621	1.1934
Q3KP66_S643	C1orf106_S643	Uncharacterized protein C1orf106	0.0479073	1.29468	0.00585318	1.39961
Q03111_S209	MLLT1_S209	Protein ENL	0.00817211	1.26645	0.00586253	1.48859
P36871_S117	PGM1_S117	Phosphoglucomutase-1	0.0481989	0.895337	0.00586371	0.820998
Q9Y4E8_S229	USP15_S229	Ubiquitin carboxyl-terminal hydrolase 15	0.143548	0.885758	0.00587331	1.36868
O95218_S153	ZRANB2_S153	Zinc finger Ran-binding domain-containing protein 2	0.0841285	1.13756	0.00587562	1.26837
Q4KWH8_S1307	PLCH1_S1307	1-phosphatidylinositol 4,5-bisphosphate phosphodiesterase eta-1	0.00216329	0.718428	0.0059045	0.623562
Q8WZ74_S1524	CTTNBP2_S1524	Cortactin-binding protein 2	0.014343	1.24671	0.00591273	1.8059
Q14839_T517	CHD4_T517	Chromodomain-helicase-DNA-binding protein 4	8.07589e-05	0.730082	0.00595266	0.865574
Q2M2I8_T674	AAK1_T674	AP2-associated protein kinase 1	0.000265395	0.480175	0.00595664	0.737646
Q6NUK4_T201	REEP3_T201	Receptor expression-enhancing protein 3	0.0244196	1.40111	0.0059688	1.58751
Q86VR2_S258	FAM134C_S258	Protein FAM134C	0.459038	0.989801	0.00598028	1.07298
Q86VR2_S260	FAM134C_S260	Protein FAM134C	0.459038	0.989801	0.00598028	1.07298
Q7Z2W4_S284	ZC3HAV1_S284	Zinc finger CCCH-type antiviral protein 1	0.0236023	1.42498	0.00598104	1.55722
Q5VUA4_S2091	ZNF318_S2091	Zinc finger protein 318	0.341569	1.11184	0.00600487	0.78775
P43243_S604	MATR3_S604	Matrin-3	0.00363346	0.498644	0.00601665	0.603902
Q5JTV8_S154	TOR1AIP1_S154	Torsin-1A-interacting protein 1	0.0251806	1.15892	0.0060204	1.20612
Q8IYB3_S754	SRRM1_S754	Serine/arginine repetitive matrix protein 1	0.00730594	1.31463	0.00602779	1.12895
O95171_S389	SCEL_S389	Sciellin	0.00377151	1.25611	0.00603292	0.750858
Q9BZ68_S24	FRMD8P1_S24	Putative FERM domain-containing protein FRMD8P1;FERM domain-containing protein 8	0.0274022	1.21589	0.00603845	1.40848
Q08357_S256	SLC20A2_S256	Sodium-dependent phosphate transporter 2	0.133494	0.914445	0.00604892	1.27734
O95758_S56	PTBP3_S56	Polypyrimidine tract-binding protein 3	0.551982	0.946008	0.00605909	0.609889
Q9BZZ5_S462	API5_S462	Apoptosis inhibitor 5	0.385698	1.0152	0.00606817	0.918099
Q8N3Z6_S482	ZCCHC7_S482	Zinc finger CCHC domain-containing protein 7	0.0156878	1.59451	0.00607698	1.48539
O00268_S346	TAF4_S346	Transcription initiation factor TFIID subunit 4	0.0084491	0.709882	0.00610063	0.794017
P35251_S69	RFC1_S69	Replication factor C subunit 1	0.000801578	0.771723	0.00610404	1.11303
P35251_S71	RFC1_S71	Replication factor C subunit 1	0.000801578	0.771723	0.00610404	1.11303
Q86TB9_T194	PATL1_T194	Protein PAT1 homolog 1	0.0163228	0.849155	0.00611197	1.19903
Q5VST9_S1154	OBSCN_S1154	Obscurin	0.231462	0.838037	0.00612364	1.27667
Q5VST9_T1160	OBSCN_T1160	Obscurin	0.231462	0.838037	0.00612364	1.27667
Q15061_S77	WDR43_S77	WD repeat-containing protein 43	0.00030234	0.637513	0.00613196	0.842562
Q15555_S200	MAPRE2_S200	Microtubule-associated protein RP/EB family member 2	0.00629914	1.33351	0.00617759	1.30547
P62995_S39	TRA2B_S39	Transformer-2 protein homolog beta	0.00213188	0.446418	0.00619799	0.613484
Q92738_S716	USP6NL_S716	USP6 N-terminal-like protein	0.96974	1.0014	0.00620942	1.37287
P16455_S201	MGMT_S201	Methylated-DNA--protein-cysteine methyltransferase	0.307945	1.07408	0.00621244	1.32612
P22059_S379	OSBP_S379	Oxysterol-binding protein 1	0.0357915	1.4566	0.00622337	1.77171
P22059_S382	OSBP_S382	Oxysterol-binding protein 1	0.0357915	1.4566	0.00622337	1.77171
P22059_S385	OSBP_S385	Oxysterol-binding protein 1	0.0357915	1.4566	0.00622337	1.77171
Q14680_S356	MELK_S356	Maternal embryonic leucine zipper kinase	0.00101735	1.2202	0.0062625	1.19783
Q01082_T2320	SPTBN1_T2320	Spectrin beta chain, non-erythrocytic 1	0.00287595	0.663141	0.00627378	1.18622
Q14684_S245	RRP1B_S245	Ribosomal RNA processing protein 1 homolog B	0.0191684	1.14564	0.00627956	0.838119
Q16576_S99	RBBP7_S99	Histone-binding protein RBBP7	0.00504609	1.39704	0.00628009	1.28512
Q5JTV8_S156	TOR1AIP1_S156	Torsin-1A-interacting protein 1	0.0216634	1.15598	0.00629147	1.19926
Q5JTV8_S157	TOR1AIP1_S157	Torsin-1A-interacting protein 1	0.0216634	1.15598	0.00629147	1.19926
Q8IYB3_S583	SRRM1_S583	Serine/arginine repetitive matrix protein 1	0.899595	1.00165	0.00629895	0.905667
Q8IYB3_T581	SRRM1_T581	Serine/arginine repetitive matrix protein 1	0.899595	1.00165	0.00629895	0.905667
Q08170_S412	SRSF4_S412	Serine/arginine-rich splicing factor 4	0.00246328	0.466489	0.00631386	0.576537
P35221_S652	CTNNA1_S652	Catenin alpha-1;Catenin alpha-2	0.0426032	1.12186	0.00632777	0.733183
Q6ZRV2_S892	FAM83H_S892	Protein FAM83H	0.00777272	0.903364	0.00634081	1.14259
Q9UQ35_S790	SRRM2_S790	Serine/arginine repetitive matrix protein 2	0.0146666	0.926772	0.00634218	0.877562
Q9UQ35_T792	SRRM2_T792	Serine/arginine repetitive matrix protein 2	0.0146666	0.926772	0.00634218	0.877562
Q9BTU6_S462	PI4K2A_S462	Phosphatidylinositol 4-kinase type 2-alpha	0.000472997	1.3653	0.00634365	1.79712
Q9BYG3_T223	NIFK_T223	MKI67 FHA domain-interacting nucleolar phosphoprotein	0.228645	1.0888	0.0063454	1.52746
Q9BUQ8_S14	DDX23_S14	Probable ATP-dependent RNA helicase DDX23	0.00453181	0.918292	0.00637213	0.927467
Q9HAW4_S808	CLSPN_S808	Claspin	0.00208151	1.70135	0.0063768	1.40153
Q9HAW4_S810	CLSPN_S810	Claspin	0.00208151	1.70135	0.0063768	1.40153
Q3YEC7_S596	RABL6_S596	Rab-like protein 6	0.448555	0.971604	0.00637941	1.14265
Q3YEC7_T599	RABL6_T599	Rab-like protein 6	0.448555	0.971604	0.00637941	1.14265
Q8WUX9_S417	CHMP7_S417	Charged multivesicular body protein 7	0.00515053	2.47864	0.00639059	2.0387
Q7L4I2_S222	RSRC2_S222	Arginine/serine-rich coiled-coil protein 2	0.0164291	0.617485	0.00643063	0.622484
Q7L4I2_T220	RSRC2_T220	Arginine/serine-rich coiled-coil protein 2	0.0164291	0.617485	0.00643063	0.622484
Q8NAV1_S209	PRPF38A_S209	Pre-mRNA-splicing factor 38A	0.0742901	0.855341	0.00643537	0.832986
Q86SQ0_S71	PHLDB2_S71	Pleckstrin homology-like domain family B member 2	0.025228	0.810826	0.00648537	1.27517
Q05519_S323	SRSF11_S323	Serine/arginine-rich splicing factor 11	0.0110853	1.25734	0.00649926	1.263
Q05519_T325	SRSF11_T325	Serine/arginine-rich splicing factor 11	0.0110853	1.25734	0.00649926	1.263
Q15424_S604	SAFB_S604	Scaffold attachment factor B1	0.666278	0.96085	0.00650333	1.54913
Q03111_S267	MLLT1_S267	Protein ENL	0.0230126	0.85175	0.0065238	0.818087
Q09666_S5752	AHNAK_S5752	Neuroblast differentiation-associated protein AHNAK	0.245729	0.872381	0.00652818	1.41308
Q9GZR7_S287	DDX24_S287	ATP-dependent RNA helicase DDX24	0.00250553	1.2633	0.00654736	1.33761
Q9H330_T36	TMEM245_T36	Transmembrane protein 245	0.117879	1.24093	0.00656588	1.3972
Q9NYF8_S147	BCLAF1_S147	Bcl-2-associated transcription factor 1	0.686567	1.01667	0.00656917	0.839894
O43426_T1220	SYNJ1_T1220	Synaptojanin-1	0.00373119	0.791231	0.00656932	1.18346
O76094_S621	SRP72_S621	Signal recognition particle subunit SRP72	0.767906	0.992444	0.00658041	0.85622
O60271_S730	SPAG9_S730	C-Jun-amino-terminal kinase-interacting protein 4	0.0177632	0.76347	0.00658051	0.655898
A1L390_S647	PLEKHG3_S647	Pleckstrin homology domain-containing family G member 3	0.00276468	1.53716	0.00659254	1.4586
Q6WKZ4_S280	RAB11FIP1_S280	Rab11 family-interacting protein 1	0.604083	1.02852	0.00659955	1.30762
Q9Y2D8_S312	SSX2IP_S312	Afadin- and alpha-actinin-binding protein	0.785836	1.01131	0.00662254	0.725667
Q96MU7_S315	YTHDC1_S315	YTH domain-containing protein 1	0.0182618	0.775276	0.00663153	0.8724
Q96MU7_S317	YTHDC1_S317	YTH domain-containing protein 1	0.0182618	0.775276	0.00663153	0.8724
Q96MU7_S318	YTHDC1_S318	YTH domain-containing protein 1	0.0182618	0.775276	0.00663153	0.8724
Q96ST2_S429	IWS1_S429	Protein IWS1 homolog	0.88138	1.00495	0.00666663	0.827156
Q9H6Z4_T363	RANBP3_T363	Ran-binding protein 3	0.172205	1.4849	0.00667102	1.94419
O14681_S56	EI24_S56	Etoposide-induced protein 2.4 homolog	0.00619662	0.763032	0.00667636	0.892648
Q5VUA4_S2030	ZNF318_S2030	Zinc finger protein 318	0.100764	0.917995	0.00672373	0.776266
Q5VUA4_S2035	ZNF318_S2035	Zinc finger protein 318	0.100764	0.917995	0.00672373	0.776266
O15085_S271	ARHGEF11_S271	Rho guanine nucleotide exchange factor 11	0.61808	1.03794	0.00674024	1.42699
P62995_S87	TRA2B_S87	Transformer-2 protein homolog beta	0.00710515	0.53198	0.00674463	0.642607
Q8IYB3_S781	SRRM1_S781	Serine/arginine repetitive matrix protein 1	0.288802	0.931135	0.00674505	0.705803
P15374_S130	UCHL3_S130	Ubiquitin carboxyl-terminal hydrolase isozyme L3	0.00593067	1.21124	0.00675411	1.29056
P18858_S66	LIG1_S66	DNA ligase 1	0.0034896	1.17129	0.00677975	1.18304
P18858_S76	LIG1_S76	DNA ligase 1	0.0034896	1.17129	0.00677975	1.18304
Q8N5F7_S157	NKAP_S157	NF-kappa-B-activating protein	0.00261474	0.788186	0.00678412	0.758508
Q641Q2_S333	FAM21A_S333	WASH complex subunit FAM21A;WASH complex subunit FAM21C	0.0150075	1.1282	0.00679181	1.29097
Q641Q2_T331	FAM21A_T331	WASH complex subunit FAM21A;WASH complex subunit FAM21C	0.0150075	1.1282	0.00679181	1.29097
Q5T4S7_S2719	UBR4_S2719	E3 ubiquitin-protein ligase UBR4	0.158163	0.953476	0.00681343	1.08691
Q9UQ35_S486	SRRM2_S486	Serine/arginine repetitive matrix protein 2	0.010098	0.616781	0.00681548	0.654942
Q8NEV8_S1074	EXPH5_S1074	Exophilin-5	0.00822503	1.38736	0.00683826	1.58402
Q9UQ35_S1693	SRRM2_S1693	Serine/arginine repetitive matrix protein 2	0.000757794	0.734837	0.00684423	0.810883
A0A1B0GTU1_S759	ZC3H11A_S759	Zinc finger CCCH domain-containing protein 11A	0.27952	0.925345	0.00684859	0.848053
O15014_S1313	ZNF609_S1313	Zinc finger protein 609	0.0601909	0.922315	0.0068612	0.812014
Q9UQ35_S1561	SRRM2_S1561	Serine/arginine repetitive matrix protein 2	0.154704	0.967035	0.00688228	0.83432
P20810_S243	CAST_S243	Calpastatin	0.00420678	1.25488	0.00688821	1.25258
Q14980_S169	NUMA1_S169	Nuclear mitotic apparatus protein 1	0.554668	1.03764	0.00689368	1.28388
Q9NQC7_S399	CYLD_S399	Ubiquitin carboxyl-terminal hydrolase CYLD	0.108784	0.913229	0.00691125	0.859073
Q86UU0_S1017	BCL9L_S1017	B-cell CLL/lymphoma 9-like protein	0.0421372	1.22024	0.00692942	0.869446
Q9UHB7_S703	AFF4_S703	AF4/FMR2 family member 4	0.00207565	1.42955	0.00698143	1.37454
Q9UHB7_S706	AFF4_S706	AF4/FMR2 family member 4	0.00207565	1.42955	0.00698143	1.37454
O75534_S445	CSDE1_S445	Cold shock domain-containing protein E1	0.490699	1.03201	0.00699327	0.901382
Q8WUA4_S167	GTF3C2_S167	General transcription factor 3C polypeptide 2	0.139925	1.05439	0.00700609	0.867931
P04792_S82	HSPB1_S82	Heat shock protein beta-1	0.0496301	0.871716	0.00700638	0.796385
Q9Y4E1_S539	FAM21C_S539	WASH complex subunit FAM21C	0.18532	1.08003	0.00700686	1.21404
Q9UQ35_S510	SRRM2_S510	Serine/arginine repetitive matrix protein 2	0.00851619	0.591541	0.00704073	0.63817
Q9BRL6_S158	SRSF8_S158	Serine/arginine-rich splicing factor 8	0.00660148	0.633176	0.00704574	0.706642
Q96T23_S397	RSF1_S397	Remodeling and spacing factor 1	0.393636	0.909668	0.00706973	1.23066
Q96JM3_S382	CHAMP1_S382	Chromosome alignment-maintaining phosphoprotein 1	0.133431	1.05583	0.00707706	1.11425
Q96JM3_S386	CHAMP1_S386	Chromosome alignment-maintaining phosphoprotein 1	0.133431	1.05583	0.00707706	1.11425
Q8N1G0_S271	ZNF687_S271	Zinc finger protein 687	0.123804	0.895356	0.00708391	0.852171
P46100_S1244	ATRX_S1244	Transcriptional regulator ATRX	0.0935636	1.2661	0.0070994	1.6316
P46100_S1245	ATRX_S1245	Transcriptional regulator ATRX	0.0935636	1.2661	0.0070994	1.6316
P78380_S19	OLR1_S19	Oxidized low-density lipoprotein receptor 1;Oxidized low-density lipoprotein receptor 1, soluble form	0.00845706	1.11219	0.00710994	1.29938
Q5VUA4_S39	ZNF318_S39	Zinc finger protein 318	0.00670678	0.735234	0.00714221	0.812201
O43491_S87	EPB41L2_S87	Band 4.1-like protein 2	0.0274986	1.17691	0.00717595	0.778278
Q8TF72_S1221	SHROOM3_S1221	Protein Shroom3	0.591921	0.939643	0.00718979	1.27508
O15119_S371	TBX3_S371	T-box transcription factor TBX3	0.716184	1.03181	0.00719047	1.33282
O15119_S375	TBX3_S375	T-box transcription factor TBX3	0.716184	1.03181	0.00719047	1.33282
Q9H4L4_S307	SENP3_S307	Sentrin-specific protease 3	0.713168	1.02243	0.00719228	0.787162
Q13243_S211	SRSF5_S211	Serine/arginine-rich splicing factor 5	0.0194073	2.76639	0.00719746	2.22405
Q13243_S213	SRSF5_S213	Serine/arginine-rich splicing factor 5	0.0194073	2.76639	0.00719746	2.22405
Q9H2P0_S921	ADNP_S921	Activity-dependent neuroprotector homeobox protein	0.0024976	0.797062	0.00724364	0.843479
Q5C9Z4_S317	NOM1_S317	Nucleolar MIF4G domain-containing protein 1	4.92853e-05	1.43067	0.00726739	1.11305
Q5C9Z4_S320	NOM1_S320	Nucleolar MIF4G domain-containing protein 1	4.92853e-05	1.43067	0.00726739	1.11305
Q5C9Z4_S321	NOM1_S321	Nucleolar MIF4G domain-containing protein 1	4.92853e-05	1.43067	0.00726739	1.11305
Q9HAN9_S117	NMNAT1_S117	Nicotinamide/nicotinic acid mononucleotide adenylyltransferase 1	0.725169	1.01558	0.00726911	1.31974
P42356_S230	PI4KA_S230	Phosphatidylinositol 4-kinase alpha	0.0943906	1.455	0.00730543	1.75288
Q8IYB3_S560	SRRM1_S560	Serine/arginine repetitive matrix protein 1	0.124935	0.937828	0.00738941	0.88116
Q8IYB3_S562	SRRM1_S562	Serine/arginine repetitive matrix protein 1	0.124935	0.937828	0.00738941	0.88116
P42167_S180	TMPO_S180	Lamina-associated polypeptide 2, isoforms beta/gamma;Thymopoietin;Thymopentin	0.015543	0.744877	0.00744055	0.76995
O60841_Y134	EIF5B_Y134	Eukaryotic translation initiation factor 5B	0.00148213	1.33606	0.0074464	1.17602
Q52LW3_S1029	ARHGAP29_S1029	Rho GTPase-activating protein 29	0.215188	0.860403	0.00745965	0.668638
Q9HCG8_S91	CWC22_S91	Pre-mRNA-splicing factor CWC22 homolog	0.000539074	0.848765	0.00746	0.871718
Q9HCG8_S93	CWC22_S93	Pre-mRNA-splicing factor CWC22 homolog	0.000539074	0.848765	0.00746	0.871718
Q13136_S239	PPFIA1_S239	Liprin-alpha-1	0.00348361	1.4546	0.00750569	1.2613
Q96B21_S270	TMEM45B_S270	Transmembrane protein 45B	0.157781	0.858325	0.00753623	1.31841
Q96B21_S272	TMEM45B_S272	Transmembrane protein 45B	0.157781	0.858325	0.00753623	1.31841
Q5VTL8_S493	PRPF38B_S493	Pre-mRNA-splicing factor 38B	0.38084	0.937382	0.00753763	0.750267
Q13428_S1227	TCOF1_S1227	Treacle protein	0.199366	0.924321	0.00754012	0.748334
Q86V48_S574	LUZP1_S574	Leucine zipper protein 1	0.0317502	1.13717	0.00755942	1.18252
Q86V48_S394	LUZP1_S394	Leucine zipper protein 1	0.0217895	0.901055	0.00756009	0.917978
O60784_S355	TOM1_S355	Target of Myb protein 1	0.0626218	1.19723	0.00756195	1.46117
P26358_S154	DNMT1_S154	DNA (cytosine-5)-methyltransferase 1	0.980824	1.00192	0.00759487	1.35615
Q9NPI6_S525	DCP1A_S525	mRNA-decapping enzyme 1A	6.91111e-05	0.708015	0.00759612	0.803375
P55198_S222	MLLT6_S222	Protein AF-17	0.00351826	0.647348	0.00761186	0.734739
Q96MG7_S64	NDNL2_S64	Melanoma-associated antigen G1	0.001299	0.782054	0.0076137	0.808843
Q2PPJ7_S480	RALGAPA2_S480	Ral GTPase-activating protein subunit alpha-2;Serine/arginine-rich splicing factor 12	0.609379	1.02506	0.00763976	1.26675
Q8WWM7_S449	ATXN2L_S449	Ataxin-2-like protein	0.174923	1.03929	0.00764476	0.892809
Q9Y2T1_T449	AXIN2_T449	Axin-2	0.921541	1.00827	0.00767184	1.20758
Q8TF72_S1441	SHROOM3_S1441	Protein Shroom3	0.335961	1.0523	0.00768268	1.3395
Q8N5F7_S149	NKAP_S149	NF-kappa-B-activating protein	0.184701	1.05744	0.00769411	0.8269
P52926_S105	HMGA2_S105	High mobility group protein HMGI-C	0.0718454	1.5474	0.00769878	2.18502
Q5T200_S1010	ZC3H13_S1010	Zinc finger CCCH domain-containing protein 13	0.346183	1.14626	0.00771699	1.2323
Q8IYD8_S1437	FANCM_S1437	Fanconi anemia group M protein	0.676626	1.02415	0.00777783	1.19019
O75376_S2136	NCOR1_S2136	Nuclear receptor corepressor 1	0.0222411	0.851291	0.00778099	0.733013
Q9UMY4_S73	SNX12_S73	Sorting nexin-12	0.000470294	2.00434	0.00780585	1.56147
P28290_S1055	SSFA2_S1055	Sperm-specific antigen 2	0.063795	1.85658	0.00782443	2.6363
Q9NZJ5_S1094	EIF2AK3_S1094	Eukaryotic translation initiation factor 2-alpha kinase 3	0.0165428	1.27124	0.00783271	1.24832
Q15311_S48	RALBP1_S48	RalA-binding protein 1	0.00989866	1.2416	0.0078494	1.18934
Q15311_S62	RALBP1_S62	RalA-binding protein 1	0.00989866	1.2416	0.0078494	1.18934
Q63ZY6_S260	NSUN5P2_S260	Putative methyltransferase NSUN5C	0.0693646	1.11836	0.0078518	1.15605
Q63ZY6_T258	NSUN5P2_T258	Putative methyltransferase NSUN5C	0.0693646	1.11836	0.0078518	1.15605
Q8IYB7_S173	DIS3L2_S173	DIS3-like exonuclease 2	0.0549261	1.40602	0.00789874	1.27281
Q9UQ35_S1010	SRRM2_S1010	Serine/arginine repetitive matrix protein 2	0.559022	0.952299	0.00795017	0.776983
Q9Y6M1_S162	IGF2BP2_S162	Insulin-like growth factor 2 mRNA-binding protein 2	0.162983	0.866399	0.00795036	0.800368
Q92522_S2	H1FX_S2	Histone H1x	0.0420687	1.53725	0.00796342	1.55363
Q9P260_S180	KIAA1468_S180	LisH domain and HEAT repeat-containing protein KIAA1468	0.0102092	2.13836	0.00798191	1.66648
Q8N594_S178	MPND_S178	MPN domain-containing protein	0.0258763	0.878024	0.00799315	0.796321
Q8N594_S181	MPND_S181	MPN domain-containing protein	0.0258763	0.878024	0.00799315	0.796321
Q8WYP5_S1222	AHCTF1_S1222	Protein ELYS	0.0110354	0.908015	0.00805443	1.13688
Q16513_S370	PKN2_S370	Serine/threonine-protein kinase N2	0.707289	1.02816	0.00808118	1.27381
P06748_S260	NPM1_S260	Nucleophosmin	0.00026884	2.31425	0.00809682	1.58693
Q99590_S776	SCAF11_S776	Protein SCAF11	0.0676201	1.12027	0.00811897	1.14449
Q9UQ35_S1824	SRRM2_S1824	Serine/arginine repetitive matrix protein 2	0.0438627	2.18658	0.00812347	2.08032
O43426_S1565	SYNJ1_S1565	Synaptojanin-1	0.0133469	1.3245	0.00812828	1.21947
Q14558_S215	PRPSAP1_S215	Phosphoribosyl pyrophosphate synthase-associated protein 1	0.371489	1.04213	0.00813178	0.870006
Q9UNS2_S423	COPS3_S423	COP9 signalosome complex subunit 3	0.295745	1.07527	0.00814039	1.15988
P54578_S143	USP14_S143	Ubiquitin carboxyl-terminal hydrolase 14	0.00751901	1.50662	0.0081455	1.41193
O60841_S214	EIF5B_S214	Eukaryotic translation initiation factor 5B	0.000422865	1.33454	0.00816133	1.16424
A0MZ66_S494	KIAA1598_S494	Shootin-1	0.225171	0.877329	0.00816554	0.757927
Q5JTD0_S300	TJAP1_S300	Tight junction-associated protein 1	0.00125936	1.32768	0.00819337	1.41108
Q12802_S1559	AKAP13_S1559	A-kinase anchor protein 13	0.918952	1.00478	0.00823647	0.735086
Q9P2D1_S768	CHD7_S768	Chromodomain-helicase-DNA-binding protein 7	0.402367	0.941098	0.00824473	0.82614
Q9P2D1_S782	CHD7_S782	Chromodomain-helicase-DNA-binding protein 7	0.402367	0.941098	0.00824473	0.82614
O75864_S561	PPP1R37_S561	Protein phosphatase 1 regulatory subunit 37	0.0030817	1.23355	0.00826146	1.15986
Q9NPH3_S557	IL1RAP_S557	Interleukin-1 receptor accessory protein	0.00436567	1.63105	0.00827361	1.23166
Q9Y6X9_S777	MORC2_S777	MORC family CW-type zinc finger protein 2	0.00587971	0.68445	0.00827576	0.740356
O75494_T255	SRSF10_T255	Serine/arginine-rich splicing factor 10	0.0100975	0.507433	0.00828724	0.621278
O75909_S324	CCNK_S324	Cyclin-K	0.0861881	0.941043	0.00832422	0.846525
O75909_S329	CCNK_S329	Cyclin-K	0.0861881	0.941043	0.00832422	0.846525
Q6NZ67_S152	MZT2B_S152	Mitotic-spindle organizing protein 2B	0.0450969	0.899728	0.00833441	0.846193
Q9UKD2_S80	MRTO4_S80	mRNA turnover protein 4 homolog	0.00146882	1.57747	0.00833743	1.3097
Q99741_S54	CDC6_S54	Cell division control protein 6 homolog	0.0300371	1.53996	0.00836091	1.68859
Q9UQ35_S972	SRRM2_S972	Serine/arginine repetitive matrix protein 2	0.0529438	0.794228	0.00836211	0.72138
Q9UQ35_S973	SRRM2_S973	Serine/arginine repetitive matrix protein 2	0.0529438	0.794228	0.00836211	0.72138
P23528_S3	CFL1_S3	Cofilin-1	0.0446235	1.19241	0.00837813	1.37005
Q13523_S257	PRPF4B_S257	Serine/threonine-protein kinase PRP4 homolog	0.00033362	0.765485	0.00838939	0.907482
Q9NXX6_S32	NSMCE4A_S32	Non-structural maintenance of chromosomes element 4 homolog A	0.00910522	0.519734	0.00839982	0.541817
P43243_S606	MATR3_S606	Matrin-3	0.0906907	0.92208	0.00842297	1.07617
Q9NYV4_S303	CDK12_S303	Cyclin-dependent kinase 12	0.637887	0.973248	0.00843494	0.830441
A1L390_S640	PLEKHG3_S640	Pleckstrin homology domain-containing family G member 3	0.0111989	2.2763	0.00848256	1.83296
P13861_S99	PRKAR2A_S99	cAMP-dependent protein kinase type II-alpha regulatory subunit	0.35115	1.17856	0.00849003	1.33319
P41227_S205	NAA10_S205	N-alpha-acetyltransferase 10	0.123733	1.09922	0.00856661	0.823763
Q96JM3_S308	CHAMP1_S308	Chromosome alignment-maintaining phosphoprotein 1	0.881007	0.988717	0.00857779	1.34748
Q96JM3_S319	CHAMP1_S319	Chromosome alignment-maintaining phosphoprotein 1	0.881007	0.988717	0.00857779	1.34748
P78347_S823	GTF2I_S823	General transcription factor II-I	0.000315958	0.738135	0.00858608	0.874945
Q8ND56_S216	LSM14A_S216	Protein LSM14 homolog A	0.0164442	1.14023	0.00861294	1.15734
Q8WUQ7_S120	CACTIN_S120	Cactin	0.00523227	0.658269	0.00864958	0.551379
P05783_S93	KRT18_S93	Keratin, type I cytoskeletal 18	0.166772	1.22099	0.0086551	1.54519
Q9UQ35_S1233	SRRM2_S1233	Serine/arginine repetitive matrix protein 2	0.211445	1.04944	0.00868042	0.832496
O00410_S827	IPO5_S827	Importin-5	0.667836	0.983548	0.00870761	0.791742
Q9BVP2_S490	GNL3_S490	Guanine nucleotide-binding protein-like 3	0.301778	0.877654	0.00870897	0.746343
Q9UKA4_S1242	AKAP11_S1242	A-kinase anchor protein 11	0.00316968	1.25254	0.00872509	1.16031
Q9UP95_S967	SLC12A4_S967	Solute carrier family 12 member 4	0.0519653	0.725734	0.00873143	1.57518
O95071_S1990	UBR5_S1990	E3 ubiquitin-protein ligase UBR5	0.0974755	1.11815	0.00874269	1.13191
Q9Y6X9_S725	MORC2_S725	MORC family CW-type zinc finger protein 2	0.00268044	0.737406	0.00874671	0.788421
O60341_S137	KDM1A_S137	Lysine-specific histone demethylase 1A	0.00704525	0.654642	0.00875771	0.695229
O95425_S245	SVIL_S245	Supervillin	0.162131	1.06962	0.00876076	0.820977
P31948_S481	STIP1_S481	Stress-induced-phosphoprotein 1	0.127035	0.943411	0.00876876	0.839761
Q96TA1_S692	FAM129B_S692	Niban-like protein 1	0.000115237	1.41332	0.00880004	1.11052
Q7L4I2_S17	RSRC2_S17	Arginine/serine-rich coiled-coil protein 2	0.0649631	0.901049	0.00881963	0.791518
O15027_S1327	SEC16A_S1327	Protein transport protein Sec16A	0.00730851	1.88832	0.00882874	1.49228
Q9UKJ3_S1081	GPATCH8_S1081	G patch domain-containing protein 8	0.00144045	0.816299	0.00886127	0.835316
Q9H3P7_S43	ACBD3_S43	Golgi resident protein GCP60	0.730946	1.01704	0.0088635	0.754936
Q9UQ35_T885	SRRM2_T885	Serine/arginine repetitive matrix protein 2	0.589234	0.951319	0.00886623	0.714696
Q9H2H9_S56	SLC38A1_S56	Sodium-coupled neutral amino acid transporter 1	0.050725	1.11084	0.0089117	0.789068
Q15287_S281	RNPS1_S281	RNA-binding protein with serine-rich domain 1	0.0084128	0.867098	0.00892206	0.851261
Q9NTI5_S1283	PDS5B_S1283	Sister chromatid cohesion protein PDS5 homolog B	2.9406e-05	0.780156	0.00895371	0.915666
Q9Y2U5_S239	MAP3K2_S239	Mitogen-activated protein kinase kinase kinase 2	0.621681	1.03168	0.00896644	1.34191
P49023_S106	PXN_S106	Paxillin	0.3093	1.07185	0.00898744	0.901936
P42858_S432	HTT_S432	Huntingtin	0.368909	1.17256	0.00903293	1.61981
Q96L73_S2471	NSD1_S2471	Histone-lysine N-methyltransferase, H3 lysine-36 and H4 lysine-20 specific	0.00180144	0.688438	0.00908574	0.857848
Q5VTL8_S481	PRPF38B_S481	Pre-mRNA-splicing factor 38B	0.805885	0.993146	0.00908849	0.898375
A2AJT9_S15	CXorf23_S15	Uncharacterized protein CXorf23	0.0499231	1.49913	0.00910223	1.74715
A2AJT9_S17	CXorf23_S17	Uncharacterized protein CXorf23	0.0499231	1.49913	0.00910223	1.74715
O15173_S208	PGRMC2_S208	Membrane-associated progesterone receptor component 2	0.0320191	1.22021	0.00911162	1.27056
Q01130_S220	SRSF2_S220	Serine/arginine-rich splicing factor 2	0.0144229	0.492488	0.00913775	0.525053
Q9NXX6_S30	NSMCE4A_S30	Non-structural maintenance of chromosomes element 4 homolog A	0.00672103	0.554905	0.00914505	0.562392
Q9NXX6_S28	NSMCE4A_S28	Non-structural maintenance of chromosomes element 4 homolog A	0.00672103	0.554905	0.00914505	0.562392
O15027_S595	SEC16A_S595	Protein transport protein Sec16A	0.102456	0.844761	0.0091798	0.71393
O15027_T593	SEC16A_T593	Protein transport protein Sec16A	0.102456	0.844761	0.0091798	0.71393
P47736_S484	RAP1GAP_S484	Rap1 GTPase-activating protein 1	0.0976005	0.788163	0.00918258	0.562514
P49840_Y279	GSK3A_Y279	Glycogen synthase kinase-3 alpha;Glycogen synthase kinase-3 beta	0.0145053	1.71067	0.00922643	1.57853
O15042_T919	U2SURP_T919	U2 snRNP-associated SURP motif-containing protein	0.787508	0.987672	0.00925956	0.895082
Q9Y2W1_S253	THRAP3_S253	Thyroid hormone receptor-associated protein 3	1.86101e-05	1.49214	0.00929328	1.22615
Q9NVP2_T179	ASF1B_T179	Histone chaperone ASF1B	0.00808408	1.45867	0.00929501	1.65322
Q8NEV8_S604	EXPH5_S604	Exophilin-5	0.0305129	1.32611	0.00930415	1.61135
Q641Q2_S250	FAM21A_S250	WASH complex subunit FAM21A	0.968715	1.003	0.00939415	1.39699
Q13153_S139	PAK1_S139	Serine/threonine-protein kinase PAK 1	0.196591	0.939264	0.00939728	1.13873
O15164_S1025	TRIM24_S1025	Transcription intermediary factor 1-alpha	0.0113369	0.789627	0.00940237	0.870234
O15164_S1028	TRIM24_S1028	Transcription intermediary factor 1-alpha	0.0113369	0.789627	0.00940237	0.870234
Q13635_S1197	PTCH1_S1197	Protein patched homolog 1	0.774496	1.0275	0.00944684	1.65984
Q13635_T1195	PTCH1_T1195	Protein patched homolog 1	0.774496	1.0275	0.00944684	1.65984
Q9NQC3_S7	RTN4_S7	Reticulon-4	0.000420073	1.44545	0.00945879	1.16297
P16144_S1494	ITGB4_S1494	Integrin beta-4	0.432859	0.897652	0.00946905	1.40435
Q2M2I8_S624	AAK1_S624	AP2-associated protein kinase 1	1.35481e-06	0.586108	0.00948148	0.902073
Q2M2I8_T620	AAK1_T620	AP2-associated protein kinase 1	1.35481e-06	0.586108	0.00948148	0.902073
Q641Q2_S704	FAM21A_S704	WASH complex subunit FAM21A;WASH complex subunit FAM21C	0.417408	1.11894	0.00948381	1.67743
Q99856_S119	ARID3A_S119	AT-rich interactive domain-containing protein 3A	0.00292344	0.854158	0.00952667	0.85734
Q9ULV3_S350	CIZ1_S350	Cip1-interacting zinc finger protein	0.00140867	0.782454	0.00954642	0.73607
Q8NBN3_S540	TMEM87A_S540	Transmembrane protein 87A	0.0818607	0.942366	0.00955819	0.874476
P78310_S332	CXADR_S332	Coxsackievirus and adenovirus receptor	0.0747297	0.875652	0.0095787	1.19518
Q9H6F5_S69	CCDC86_S69	Coiled-coil domain-containing protein 86	0.108323	1.0448	0.00966943	1.21746
Q9H6F5_T65	CCDC86_T65	Coiled-coil domain-containing protein 86	0.108323	1.0448	0.00966943	1.21746
Q15648_T998	MED1_T998	Mediator of RNA polymerase II transcription subunit 1	0.012508	0.795196	0.00969095	0.802512
P55317_S234	FOXA1_S234	Hepatocyte nuclear factor 3-alpha;Hepatocyte nuclear factor 3-gamma;Hepatocyte nuclear factor 3-beta	0.0243383	1.16082	0.00969761	0.808667
Q9NRG9_S495	AAAS_S495	Aladin	0.214975	1.0719	0.00970441	0.842531
O75533_S129	SF3B1_S129	Splicing factor 3B subunit 1	5.80223e-05	0.718183	0.00971	0.845418
Q5T200_S643	ZC3H13_S643	Zinc finger CCCH domain-containing protein 13	0.00700944	0.779183	0.00971889	0.860698
Q14004_S360	CDK13_S360	Cyclin-dependent kinase 13;Cyclin-dependent kinase 12	0.0187972	0.860083	0.00973287	0.723517
Q5T200_S848	ZC3H13_S848	Zinc finger CCCH domain-containing protein 13	0.028762	0.678467	0.00976197	0.663469
Q96MW1_T139	CCDC43_T139	Coiled-coil domain-containing protein 43	0.412691	0.944494	0.00977495	1.27966
Q9NUJ3_S56	TCP11L1_S56	T-complex protein 11-like protein 1	0.695201	0.980598	0.00979412	0.886849
Q7Z417_S629	NUFIP2_S629	Nuclear fragile X mental retardation-interacting protein 2	0.0832971	1.20548	0.00986913	0.847265
Q8IUC4_T606	RHPN2_T606	Rhophilin-2;Putative rhophilin-2-like protein RHPN2P1	0.269457	0.948884	0.00989298	0.820242
P15954_S17	COX7C_S17	Cytochrome c oxidase subunit 7C, mitochondrial	0.0711618	1.46298	0.00992252	1.55258
Q07157_S300	TJP1_S300	Tight junction protein ZO-1	0.352177	1.04915	0.0099387	1.17942
Q96B23_S145	C18orf25_S145	Uncharacterized protein C18orf25	0.0714715	0.845457	0.00996928	1.28149
Q9NYV4_S1083	CDK12_S1083	Cyclin-dependent kinase 12	0.188223	0.926909	0.00999361	0.804411
P52948_S1028	NUP98_S1028	Nuclear pore complex protein Nup98-Nup96;Nuclear pore complex protein Nup98;Nuclear pore complex protein Nup96	0.0469181	0.878085	0.00999904	0.850209
Q9Y6D5_S1511	ARFGEF2_S1511	Brefeldin A-inhibited guanine nucleotide-exchange protein 2	0.295026	1.16172	0.0100136	0.881446
Q6ZUM4_S632	ARHGAP27_S632	Rho GTPase-activating protein 27	0.0701857	1.1769	0.0100197	1.48345
Q15758_S493	SLC1A5_S493	Neutral amino acid transporter B(0)	0.0123858	1.74643	0.0100247	1.95154
P49023_S244	PXN_S244	Paxillin	0.0827404	1.28909	0.0100473	0.660891
Q9UKE5_S769	TNIK_S769	TRAF2 and NCK-interacting protein kinase	0.376549	1.07366	0.0100481	0.7161
Q5VZK9_S1331	LRRC16A_S1331	Leucine-rich repeat-containing protein 16A	0.00276743	1.71837	0.0101849	1.36503
Q9Y520_T1244	PRRC2C_T1244	Protein PRRC2C	0.038356	1.35344	0.0102214	1.59142
Q08170_S261	SRSF4_S261	Serine/arginine-rich splicing factor 4	0.00706503	0.395635	0.0102503	0.45146
Q9NQT8_S645	KIF13B_S645	Kinesin-like protein KIF13B	0.257556	1.06579	0.0102633	0.736585
Q13501_S328	SQSTM1_S328	Sequestosome-1	0.0104035	1.33755	0.0103245	1.36939
Q13501_S332	SQSTM1_S332	Sequestosome-1	0.0104035	1.33755	0.0103245	1.36939
Q13547_S393	HDAC1_S393	Histone deacetylase 1	0.00279664	0.853866	0.0103486	0.8693
O75643_S225	SNRNP200_S225	U5 small nuclear ribonucleoprotein 200 kDa helicase	0.409478	0.968345	0.0103624	1.08484
Q13601_S3	KRR1_S3	KRR1 small subunit processome component homolog	0.00344434	0.830877	0.0104037	1.19536
Q99856_S77	ARID3A_S77	AT-rich interactive domain-containing protein 3A	0.0821679	0.931334	0.0104108	0.894696
Q99856_S81	ARID3A_S81	AT-rich interactive domain-containing protein 3A	0.0821679	0.931334	0.0104108	0.894696
Q99856_S88	ARID3A_S88	AT-rich interactive domain-containing protein 3A	0.0821679	0.931334	0.0104108	0.894696
Q9Y2W1_S406	THRAP3_S406	Thyroid hormone receptor-associated protein 3	0.0113296	1.22912	0.0104286	1.1654
Q9Y2W1_S408	THRAP3_S408	Thyroid hormone receptor-associated protein 3	0.0113296	1.22912	0.0104286	1.1654
Q13428_S1471	TCOF1_S1471	Treacle protein	0.00618768	0.7671	0.01043	0.788515
Q8WXF1_S477	PSPC1_S477	Paraspeckle component 1	0.00259888	1.25942	0.0104332	1.15064
Q6P0Q8_S876	MAST2_S876	Microtubule-associated serine/threonine-protein kinase 2	0.00231672	1.29241	0.0104391	1.22747
Q09666_S5749	AHNAK_S5749	Neuroblast differentiation-associated protein AHNAK	0.140109	0.809872	0.01046	1.42074
P11474_S19	ESRRA_S19	Steroid hormone receptor ERR1	0.0655282	0.809673	0.0104666	0.604907
P11474_S22	ESRRA_S22	Steroid hormone receptor ERR1	0.0655282	0.809673	0.0104666	0.604907
Q9UQ35_S1424	SRRM2_S1424	Serine/arginine repetitive matrix protein 2	0.0171352	0.773914	0.0104735	0.784344
O94913_S370	PCF11_S370	Pre-mRNA cleavage complex 2 protein Pcf11	0.00776836	0.726975	0.0105104	0.765679
O94913_S372	PCF11_S372	Pre-mRNA cleavage complex 2 protein Pcf11	0.00776836	0.726975	0.0105104	0.765679
Q9NWH9_S551	SLTM_S551	SAFB-like transcription modulator	0.063674	0.803108	0.0105308	1.35764
Q3YEC7_S470	RABL6_S470	Rab-like protein 6	0.0278175	0.803114	0.010543	0.662045
Q3YEC7_S471	RABL6_S471	Rab-like protein 6	0.0278175	0.803114	0.010543	0.662045
Q9Y6D5_S277	ARFGEF2_S277	Brefeldin A-inhibited guanine nucleotide-exchange protein 2	0.00188975	1.56136	0.0105522	1.17786
Q09666_S570	AHNAK_S570	Neuroblast differentiation-associated protein AHNAK	0.113688	1.14576	0.010581	1.74154
Q01082_S2169	SPTBN1_S2169	Spectrin beta chain, non-erythrocytic 1	0.8921	1.00392	0.0105975	1.12916
Q13523_S427	PRPF4B_S427	Serine/threonine-protein kinase PRP4 homolog	0.256323	1.13678	0.01062	1.31322
Q9UQ35_S1694	SRRM2_S1694	Serine/arginine repetitive matrix protein 2	0.00340102	0.783481	0.0106325	0.834872
Q96FZ2_S322	HMCES_S322	Embryonic stem cell-specific 5-hydroxymethylcytosine-binding protein	0.0023913	1.3924	0.010645	1.34751
P41279_S141	MAP3K8_S141	Mitogen-activated protein kinase kinase kinase 8	0.020272	1.63911	0.0106691	1.33451
Q96ST2_S415	IWS1_S415	Protein IWS1 homolog	0.00764379	1.80175	0.0106857	1.52878
Q9ULU4_S668	ZMYND8_S668	Protein kinase C-binding protein 1	0.00626473	0.842782	0.0107105	0.812929
Q9BRL6_S232	SRSF8_S232	Serine/arginine-rich splicing factor 8	0.0115948	0.528193	0.0107169	0.527113
Q9BRL6_S234	SRSF8_S234	Serine/arginine-rich splicing factor 8	0.0115948	0.528193	0.0107169	0.527113
Q9BRL6_S235	SRSF8_S235	Serine/arginine-rich splicing factor 8	0.0115948	0.528193	0.0107169	0.527113
P48634_S1089	PRRC2A_S1089	Protein PRRC2A	0.0226327	0.789224	0.0107743	0.865817
Q9NWH9_S289	SLTM_S289	SAFB-like transcription modulator	6.84262e-06	0.657878	0.0107777	0.935062
Q96AQ6_S43	PBXIP1_S43	Pre-B-cell leukemia transcription factor-interacting protein 1	0.00314726	1.79171	0.0107883	1.55781
Q5T4S7_S625	UBR4_S625	E3 ubiquitin-protein ligase UBR4;DBF4-type zinc finger-containing protein 2	0.000906521	0.804089	0.0108394	0.918521
Q9NRS6_S227	SNX15_S227	Sorting nexin-15	0.713412	1.03094	0.0108614	1.24331
Q9UK58_S372	CCNL1_S372	Cyclin-L1	0.160256	0.923466	0.0109609	1.16794
Q9UK58_S374	CCNL1_S374	Cyclin-L1	0.160256	0.923466	0.0109609	1.16794
Q03111_S292	MLLT1_S292	Protein ENL	0.319397	0.928392	0.0109982	0.818104
Q5TCQ9_S1257	MAGI3_S1257	Membrane-associated guanylate kinase, WW and PDZ domain-containing protein 3	0.00658786	0.446899	0.0110408	0.532135
Q15276_S374	RABEP1_S374	Rab GTPase-binding effector protein 1	0.00999081	1.39472	0.0110644	1.74986
Q15276_S377	RABEP1_S377	Rab GTPase-binding effector protein 1	0.00999081	1.39472	0.0110644	1.74986
Q7L014_S106	DDX46_S106	Probable ATP-dependent RNA helicase DDX46	0.00784623	0.488485	0.0110862	0.574772
Q7Z6E9_S1500	RBBP6_S1500	E3 ubiquitin-protein ligase RBBP6	0.000226107	0.75225	0.011087	0.888263
P20810_S364	CAST_S364	Calpastatin	0.0201212	1.46404	0.0110878	2.05955
Q8N6S5_S80	ARL6IP6_S80	ADP-ribosylation factor-like protein 6-interacting protein 6	0.975	1.00527	0.0110892	0.906176
Q9UQ35_T983	SRRM2_T983	Serine/arginine repetitive matrix protein 2	0.0727641	0.913885	0.0111362	0.861139
Q8IVP5_S13	FUNDC1_S13	FUN14 domain-containing protein 1	0.298583	1.0305	0.0111395	1.11962
Q9BW71_S223	HIRIP3_S223	HIRA-interacting protein 3	0.930125	1.00339	0.0111649	0.867151
Q9BW71_S227	HIRIP3_S227	HIRA-interacting protein 3	0.930125	1.00339	0.0111649	0.867151
P25205_S728	MCM3_S728	DNA replication licensing factor MCM3	0.312895	0.946617	0.0111777	0.78374
P05783_S60	KRT18_S60	Keratin, type I cytoskeletal 18	0.913913	0.996429	0.0112079	1.13457
Q66K74_S472	MAP1S_S472	Microtubule-associated protein 1S;MAP1S heavy chain;MAP1S light chain	0.0737404	1.0952	0.011219	0.866048
Q66K74_S475	MAP1S_S475	Microtubule-associated protein 1S;MAP1S heavy chain;MAP1S light chain	0.0737404	1.0952	0.011219	0.866048
Q5VUA4_S709	ZNF318_S709	Zinc finger protein 318	0.00808957	0.737551	0.0112203	0.673762
Q96ST3_S277	SIN3A_S277	Paired amphipathic helix protein Sin3a	0.348132	1.06417	0.011238	1.19312
Q86VM9_S868	ZC3H18_S868	Zinc finger CCCH domain-containing protein 18	0.00225305	0.818832	0.0112819	0.889067
Q92994_S553	BRF1_S553	Transcription factor IIIB 90 kDa subunit	0.00874621	1.38561	0.0112985	1.15709
P02545_S636	LMNA_S636	Prelamin-A/C;Lamin-A/C	0.0903777	1.26913	0.0113167	1.81434
P18583_S1697	SON_S1697	Protein SON	0.307362	1.02093	0.011327	1.0821
Q9NXE8_S295	CWC25_S295	Pre-mRNA-splicing factor CWC25 homolog	0.0703143	0.755978	0.0113628	0.669655
Q641Q2_S728	FAM21A_S728	WASH complex subunit FAM21A;WASH complex subunit FAM21C	0.41647	1.03437	0.0113792	1.13575
P18583_S1952	SON_S1952	Protein SON	0.0167412	0.583624	0.0113991	0.59454
Q96TA1_S696	FAM129B_S696	Niban-like protein 1	8.11007e-05	1.42512	0.01141	1.11104
Q8N5G2_T306	TMEM57_T306	Macoilin	0.0128595	1.57462	0.0114382	1.55627
Q8WU20_S365	FRS2_S365	Fibroblast growth factor receptor substrate 2	0.113846	0.888092	0.0114393	1.18708
Q9UQ35_S2690	SRRM2_S2690	Serine/arginine repetitive matrix protein 2	0.0179348	2.0489	0.0114538	1.87594
Q9P2M7_S159	CGN_S159	Cingulin	0.202293	1.51248	0.011467	2.13712
Q969H4_S314	CNKSR1_S314	Connector enhancer of kinase suppressor of ras 1	0.877429	0.983374	0.0114853	0.917223
Q15334_S663	LLGL1_S663	Lethal(2) giant larvae protein homolog 1;Lethal(2) giant larvae protein homolog 2	0.0353941	1.19902	0.0115145	0.723356
Q9Y3T9_S673	NOC2L_S673	Nucleolar complex protein 2 homolog	0.44965	1.01972	0.0115271	0.880272
Q16629_S192	SRSF7_S192	Serine/arginine-rich splicing factor 7	0.00636424	0.586361	0.0115406	0.658365
Q9NYV4_S385	CDK12_S385	Cyclin-dependent kinase 12	0.0137146	0.709063	0.0115483	0.663557
P11137_S1347	MAP2_S1347	Microtubule-associated protein 2	0.310703	0.868251	0.0115957	1.47664
P11137_S1353	MAP2_S1353	Microtubule-associated protein 2	0.310703	0.868251	0.0115957	1.47664
Q86TB9_S179	PATL1_S179	Protein PAT1 homolog 1	0.0198656	0.816595	0.011601	0.78689
Q66PJ3_S332	ARL6IP4_S332	ADP-ribosylation factor-like protein 6-interacting protein 4	0.0590735	1.75162	0.0116162	2.03291
Q9Y6M7_S84	SLC4A7_S84	Sodium bicarbonate cotransporter 3	0.00168043	0.676119	0.0116373	0.828609
Q66K74_S759	MAP1S_S759	Microtubule-associated protein 1S;MAP1S heavy chain;MAP1S light chain	0.0999767	0.942429	0.0116551	0.832428
O94913_S777	PCF11_S777	Pre-mRNA cleavage complex 2 protein Pcf11	0.377837	0.895986	0.011691	0.777528
Q6PJT7_S620	ZC3H14_S620	Zinc finger CCCH domain-containing protein 14	0.00587038	0.842995	0.0117065	0.872848
Q8NI27_S1393	THOC2_S1393	THO complex subunit 2	0.00320611	1.18888	0.011759	1.15031
Q9UEY8_S650	ADD3_S650	Gamma-adducin	0.238642	1.12342	0.0117782	1.61169
Q86YS7_S305	C2CD5_S305	C2 domain-containing protein 5	0.683141	1.03735	0.0117793	0.634223
P05386_S101	RPLP1_S101	60S acidic ribosomal protein P1	0.00483231	1.14965	0.011784	1.09444
P05386_S104	RPLP1_S104	60S acidic ribosomal protein P1	0.00483231	1.14965	0.011784	1.09444
Q96C24_S204	SYTL4_S204	Synaptotagmin-like protein 4	0.205622	0.937466	0.0117968	1.08725
Q8NAV1_S193	PRPF38A_S193	Pre-mRNA-splicing factor 38A	0.0489285	0.914442	0.0118134	0.860619
Q8NAV1_S194	PRPF38A_S194	Pre-mRNA-splicing factor 38A	0.0489285	0.914442	0.0118134	0.860619
Q15032_S142	R3HDM1_S142	R3H domain-containing protein 1;R3H domain-containing protein 2	0.408449	1.10265	0.0118569	1.3824
Q92598_S809	HSPH1_S809	Heat shock protein 105 kDa	0.0178241	1.16477	0.011923	0.826207
P49815_S1388	TSC2_S1388	Tuberin	0.75781	1.01326	0.0119687	1.24325
Q9ULU4_S547	ZMYND8_S547	Protein kinase C-binding protein 1	0.00582588	1.13109	0.0119898	1.10964
Q13111_S772	CHAF1A_S772	Chromatin assembly factor 1 subunit A	0.0149858	0.701863	0.0119964	0.735324
P08559_S232	PDHA1_S232	Pyruvate dehydrogenase E1 component subunit alpha, somatic form, mitochondrial	0.0422749	0.889415	0.0120727	0.873611
O75122_S596	CLASP2_S596	CLIP-associating protein 2	0.0023283	1.68573	0.012079	1.30883
Q6PJF5_S177	RHBDF2_S177	Inactive rhomboid protein 2	0.0133595	0.864892	0.012109	1.13876
Q9UHB6_S490	LIMA1_S490	LIM domain and actin-binding protein 1	0.0150832	0.877265	0.0121113	1.07372
Q9H0B6_S151	KLC2_S151	Kinesin light chain 2	0.450532	0.958189	0.0121633	0.840134
Q9ULU4_S425	ZMYND8_S425	Protein kinase C-binding protein 1	0.152054	1.2271	0.012173	1.22011
Q8NFC6_S832	BOD1L1_S832	Biorientation of chromosomes in cell division protein 1-like 1	0.00517213	0.80198	0.0121781	0.769888
Q9Y2W1_S928	THRAP3_S928	Thyroid hormone receptor-associated protein 3	0.00180612	1.64266	0.0121817	1.25929
Q6ZN18_S141	AEBP2_S141	Zinc finger protein AEBP2	0.0417215	0.743496	0.0122693	0.759509
Q8IXQ4_S105	GPALPP1_S105	GPALPP motifs-containing protein 1	0.350191	0.968	0.0122873	0.912494
O95793_S176	STAU1_S176	Double-stranded RNA-binding protein Staufen homolog 1	0.0335373	0.860082	0.012303	0.821605
Q8IYB3_S450	SRRM1_S450	Serine/arginine repetitive matrix protein 1	0.886513	0.993156	0.0123096	0.802881
Q8IYB3_S452	SRRM1_S452	Serine/arginine repetitive matrix protein 1	0.886513	0.993156	0.0123096	0.802881
Q8IWW6_S165	ARHGAP12_S165	Rho GTPase-activating protein 12	0.00118893	1.34033	0.0123113	1.19709
O75369_S983	FLNB_S983	Filamin-B	0.277119	1.10446	0.0123142	0.656088
Q8TF01_S563	PNISR_S563	Arginine/serine-rich protein PNISR	0.0244131	0.567059	0.0123259	0.526128
Q09666_S511	AHNAK_S511	Neuroblast differentiation-associated protein AHNAK	0.900893	1.00872	0.0123608	1.37638
O43432_S495	EIF4G3_S495	Eukaryotic translation initiation factor 4 gamma 3	0.749635	0.984697	0.0123623	0.818835
Q15746_S305	MYLK_S305	Myosin light chain kinase, smooth muscle;Myosin light chain kinase, smooth muscle, deglutamylated form	0.00611573	1.49719	0.012389	1.60476
Q8IWW6_S103	ARHGAP12_S103	Rho GTPase-activating protein 12	0.00823018	3.14653	0.0124421	2.1429
Q07157_S912	TJP1_S912	Tight junction protein ZO-1	0.0238837	0.851903	0.0124587	0.799795
P12931_Y419	SRC_Y419	Proto-oncogene tyrosine-protein kinase Src;Tyrosine-protein kinase Lck;Tyrosine-protein kinase Fyn;Tyrosine-protein kinase Yes	0.0427495	1.66186	0.0124789	1.59155
O43896_S674	KIF1C_S674	Kinesin-like protein KIF1C	0.0108198	1.08219	0.0124886	1.09015
O43896_S676	KIF1C_S676	Kinesin-like protein KIF1C	0.0108198	1.08219	0.0124886	1.09015
P18827_S287	SDC1_S287	Syndecan-1	0.197642	1.18546	0.0125234	0.817402
Q9Y4B5_S1106	MTCL1_S1106	Microtubule cross-linking factor 1	0.0523192	1.20702	0.012544	0.847263
Q68D20_S59	PMS2CL_S59	Protein PMS2CL;Mismatch repair endonuclease PMS2	0.340131	0.956619	0.0125519	0.854684
Q9ULT0_S647	TTC7A_S647	Tetratricopeptide repeat protein 7A	0.548132	1.07194	0.0125658	1.44604
Q00613_T369	HSF1_T369	Heat shock factor protein 1	0.000577757	1.16901	0.0125794	1.23847
Q01664_S123	TFAP4_S123	Transcription factor AP-4	0.0634911	0.81468	0.0126227	0.859376
Q9NYF8_S366	BCLAF1_S366	Bcl-2-associated transcription factor 1	0.00607766	0.897652	0.0126463	0.899139
Q9NXV6_S268	CDKN2AIP_S268	CDKN2A-interacting protein	0.168945	1.05304	0.0126555	0.921089
Q15424_S582	SAFB_S582	Scaffold attachment factor B1	4.03905e-06	0.682888	0.0126611	1.08076
Q13523_S277	PRPF4B_S277	Serine/threonine-protein kinase PRP4 homolog	4.57873e-06	0.723102	0.0126749	0.920907
Q8N6H7_S432	ARFGAP2_S432	ADP-ribosylation factor GTPase-activating protein 2	0.0109106	1.66472	0.0126833	1.54579
Q15911_S1204	ZFHX3_S1204	Zinc finger homeobox protein 3	0.704992	1.03942	0.0127078	0.706841
P62888_S10	RPL30_S10	60S ribosomal protein L30	0.0272266	1.84465	0.0127219	1.78868
O00560_S6	SDCBP_S6	Syntenin-1	0.729314	1.05122	0.0127368	1.63237
Q96Q89_S1740	KIF20B_S1740	Kinesin-like protein KIF20B	0.662639	1.09904	0.0127681	1.24895
Q9UMZ2_S473	SYNRG_S473	Synergin gamma	0.0704455	1.32416	0.012816	1.21659
Q53LP3_S212	SOWAHC_S212	Ankyrin repeat domain-containing protein SOWAHC	0.467968	0.954374	0.0128193	1.25525
Q9BZV1_S96	UBXN6_S96	UBX domain-containing protein 6	0.0761452	1.4005	0.0128958	1.4319
Q14498_S42	RBM39_S42	RNA-binding protein 39;BCL-6 corepressor	0.074369	0.582089	0.0129041	0.469454
Q96N21_S333	ENTHD2_S333	AP-4 complex accessory subunit tepsin	0.000570309	1.53359	0.0129312	1.41816
Q6SPF0_T107	SAMD1_T107	Atherin	0.0375379	0.701033	0.0129439	0.680031
Q9NPG3_S173	UBN1_S173	Ubinuclein-1	0.399843	0.901941	0.0129545	1.42165
Q9NPG3_S175	UBN1_S175	Ubinuclein-1	0.399843	0.901941	0.0129545	1.42165
Q8IWB9_S266	TEX2_S266	Testis-expressed sequence 2 protein	0.13272	0.919825	0.0130201	0.769745
Q96M89_S469	CCDC138_S469	Coiled-coil domain-containing protein 138	0.00547176	0.803496	0.0130394	0.802056
O15014_S576	ZNF609_S576	Zinc finger protein 609	0.247322	1.0367	0.0130564	0.888866
O95425_S918	SVIL_S918	Supervillin	0.768896	0.979377	0.0130634	0.81648
P52756_S621	RBM5_S621	RNA-binding protein 5	0.00186971	1.47588	0.0130672	1.34817
P52756_S624	RBM5_S624	RNA-binding protein 5	0.00186971	1.47588	0.0130672	1.34817
Q09666_S5867	AHNAK_S5867	Neuroblast differentiation-associated protein AHNAK	0.00461862	0.46271	0.0131	0.749561
O15417_S2471	TNRC18_S2471	Trinucleotide repeat-containing gene 18 protein;BAH and coiled-coil domain-containing protein 1	0.0302291	1.11451	0.0131024	1.14648
Q5BKZ1_S270	ZNF326_S270	DBIRD complex subunit ZNF326	0.000505357	0.686636	0.0131573	0.835516
Q8IWB9_S794	TEX2_S794	Testis-expressed sequence 2 protein	0.969192	0.996676	0.0131805	0.726949
Q96MU7_S146	YTHDC1_S146	YTH domain-containing protein 1	0.000226977	0.728185	0.0131831	0.925451
Q5VWN6_S2037	FAM208B_S2037	Protein FAM208B	0.0211759	0.765543	0.0131858	0.790559
Q9C0D5_S447	TANC1_S447	Protein TANC1	0.134811	1.22644	0.0132485	1.32237
O94806_S31	PRKD3_S31	Serine/threonine-protein kinase D3	0.31621	1.09789	0.013275	1.37888
P11717_T2362	IGF2R_T2362	Cation-independent mannose-6-phosphate receptor	0.850388	0.980282	0.0133106	1.4085
O60832_S485	DKC1_S485	H/ACA ribonucleoprotein complex subunit 4	0.0144667	1.50818	0.0133118	1.40113
Q9UKL0_S260	RCOR1_S260	REST corepressor 1	0.020534	0.693423	0.0133201	0.820376
Q16629_S227	SRSF7_S227	Serine/arginine-rich splicing factor 7	0.0181069	0.50618	0.0133236	0.577783
Q12888_T1648	TP53BP1_T1648	Tumor suppressor p53-binding protein 1	0.000394077	0.69394	0.0133775	1.30634
Q641Q2_S352	FAM21A_S352	WASH complex subunit FAM21A;WASH complex subunit FAM21C	0.0829769	1.47095	0.013409	1.67649
Q8NDI1_S432	EHBP1_S432	EH domain-binding protein 1	0.271214	0.854684	0.0134225	0.738421
Q8N3X1_S116	FNBP4_S116	Formin-binding protein 4	0.114822	1.09948	0.0134399	1.15439
Q6PJF5_S113	RHBDF2_S113	Inactive rhomboid protein 2	0.888235	1.01282	0.0134655	1.26417
P49810_S22	PSEN2_S22	Presenilin-2;Presenilin-2 NTF subunit;Presenilin-2 CTF subunit	0.325733	1.1766	0.0135031	1.29762
P49810_S25	PSEN2_S25	Presenilin-2;Presenilin-2 NTF subunit;Presenilin-2 CTF subunit	0.325733	1.1766	0.0135031	1.29762
Q9NZN5_S309	ARHGEF12_S309	Rho guanine nucleotide exchange factor 12	0.442466	0.951577	0.0135105	1.09929
P20042_S2	EIF2S2_S2	Eukaryotic translation initiation factor 2 subunit 2	0.0285217	1.79342	0.013513	1.66497
Q9UBS8_S162	RNF14_S162	E3 ubiquitin-protein ligase RNF14	0.98644	0.998252	0.0135392	0.680233
Q8NFQ8_S72	TOR1AIP2_S72	Torsin-1A-interacting protein 2	0.18617	0.87042	0.0135794	1.40042
Q9Y4R8_S836	TELO2_S836	Telomere length regulation protein TEL2 homolog	0.864925	0.982017	0.0135846	0.730073
Q9UJ41_S390	RABGEF1_S390	Rab5 GDP/GTP exchange factor	0.0071341	0.823093	0.0135925	0.930538
P18583_S1780	SON_S1780	Protein SON	0.134071	0.926343	0.0136054	1.15015
Q9H307_S66	PNN_S66	Pinin	0.661925	1.0145	0.0136269	0.846936
Q8WWI1_S805	LMO7_S805	LIM domain only protein 7	0.0944222	1.30884	0.0136367	1.45149
Q96T37_S708	RBM15_S708	Putative RNA-binding protein 15	0.000618052	0.754353	0.0136974	0.930361
O75400_S935	PRPF40A_S935	Pre-mRNA-processing factor 40 homolog A	0.327004	0.892685	0.0136993	0.808558
Q8IWS0_S145	PHF6_S145	PHD finger protein 6	0.12876	1.23673	0.0137174	1.55639
Q9H7D0_S1834	DOCK5_S1834	Dedicator of cytokinesis protein 5	0.153858	1.15992	0.013722	1.58447
A2RU67_S30	KIAA1467_S30	Uncharacterized protein KIAA1467	0.201458	1.06826	0.0137284	1.42955
A2RU67_S33	KIAA1467_S33	Uncharacterized protein KIAA1467	0.201458	1.06826	0.0137284	1.42955
O14686_S4822	KMT2D_S4822	Histone-lysine N-methyltransferase 2D	0.0535002	1.09507	0.0137307	1.12942
Q8IYB3_S694	SRRM1_S694	Serine/arginine repetitive matrix protein 1	0.252833	1.08454	0.0137746	1.14313
Q96CB8_S378	INTS12_S378	Integrator complex subunit 12	0.0674011	1.25998	0.0138088	1.1408
O60610_S22	DIAPH1_S22	Protein diaphanous homolog 1	0.0113988	0.851464	0.0138183	0.859899
Q96MU7_S294	YTHDC1_S294	YTH domain-containing protein 1	0.0102945	0.492634	0.0138468	0.541256
Q96MU7_T291	YTHDC1_T291	YTH domain-containing protein 1	0.0102945	0.492634	0.0138468	0.541256
Q14160_S504	SCRIB_S504	Protein scribble homolog	0.0240729	1.18729	0.0138503	1.16578
Q9Y2W1_S30	THRAP3_S30	Thyroid hormone receptor-associated protein 3	0.103953	0.726745	0.0138572	0.579309
Q9Y2W1_S32	THRAP3_S32	Thyroid hormone receptor-associated protein 3	0.103953	0.726745	0.0138572	0.579309
Q92610_S331	ZNF592_S331	Zinc finger protein 592	0.0172874	0.615325	0.0138594	0.616076
Q92610_S334	ZNF592_S334	Zinc finger protein 592	0.0172874	0.615325	0.0138594	0.616076
Q12888_S580	TP53BP1_S580	Tumor suppressor p53-binding protein 1	0.00346847	0.821308	0.0139365	0.712266
Q16513_S583	PKN2_S583	Serine/threonine-protein kinase N2	0.00252868	1.75131	0.0139528	1.44265
Q9Y4K1_S533	AIM1_S533	Absent in melanoma 1 protein	0.385702	0.960956	0.0139764	0.889737
Q04726_S263	TLE3_S263	Transducin-like enhancer protein 3	0.421176	1.03246	0.0140496	0.855766
Q04726_S267	TLE3_S267	Transducin-like enhancer protein 3	0.421176	1.03246	0.0140496	0.855766
Q01130_S171	SRSF2_S171	Serine/arginine-rich splicing factor 2	0.0143676	0.582774	0.0140878	0.585659
Q01130_S173	SRSF2_S173	Serine/arginine-rich splicing factor 2	0.0143676	0.582774	0.0140878	0.585659
Q01130_S174	SRSF2_S174	Serine/arginine-rich splicing factor 2	0.0143676	0.582774	0.0140878	0.585659
Q2TB10_S462	ZNF800_S462	Zinc finger protein 800	0.000577107	0.516628	0.0140957	0.774948
P35611_S358	ADD1_S358	Alpha-adducin	0.0118469	0.917008	0.014101	1.12546
Q8NHM5_S497	KDM2B_S497	Lysine-specific demethylase 2B	0.00467314	0.649206	0.0141011	0.754172
O94782_S475	USP1_S475	Ubiquitin carboxyl-terminal hydrolase 1	0.831992	1.03833	0.0141027	1.41586
O43166_S255	SIPA1L1_S255	Signal-induced proliferation-associated 1-like protein 1	0.0117389	1.35374	0.0141028	1.42011
Q14966_S508	ZNF638_S508	Zinc finger protein 638	0.0129842	1.66752	0.0141583	1.57977
Q14966_S510	ZNF638_S510	Zinc finger protein 638	0.0129842	1.66752	0.0141583	1.57977
Q6AWC2_S1022	WWC2_S1022	Protein WWC2	0.00015982	1.30258	0.0142111	1.08387
Q5T1M5_S956	FKBP15_S956	FK506-binding protein 15	0.706269	1.03293	0.0142407	1.27821
Q66K74_S592	MAP1S_S592	Microtubule-associated protein 1S;MAP1S heavy chain;MAP1S light chain	0.121839	0.888831	0.0142664	0.774663
Q8IYB3_S738	SRRM1_S738	Serine/arginine repetitive matrix protein 1	0.086093	1.69082	0.0143182	1.67332
Q8IYB3_S740	SRRM1_S740	Serine/arginine repetitive matrix protein 1	0.086093	1.69082	0.0143182	1.67332
Q8IYB3_S743	SRRM1_S743	Serine/arginine repetitive matrix protein 1	0.086093	1.69082	0.0143182	1.67332
Q5VWG9_S183	TAF3_S183	Transcription initiation factor TFIID subunit 3	0.0317823	0.819693	0.0143351	0.828204
Q5T0W9_S466	FAM83B_S466	Protein FAM83B	0.024129	1.73585	0.0143482	1.6303
Q9C0B5_S296	ZDHHC5_S296	Palmitoyltransferase ZDHHC5	0.865195	1.02441	0.0143805	1.39988
Q9C0B5_S299	ZDHHC5_S299	Palmitoyltransferase ZDHHC5	0.865195	1.02441	0.0143805	1.39988
Q9UQ35_T1208	SRRM2_T1208	Serine/arginine repetitive matrix protein 2	0.0168611	0.908404	0.0144483	0.864934
Q9UHF7_S1066	TRPS1_S1066	Zinc finger transcription factor Trps1	0.0123019	0.714853	0.014465	1.56392
Q8IZL8_S658	PELP1_S658	Proline-, glutamic acid- and leucine-rich protein 1	0.0775642	1.15114	0.0145916	1.39895
O43491_S598	EPB41L2_S598	Band 4.1-like protein 2	0.0147724	1.12548	0.014664	0.911946
O95409_S199	ZIC2_S199	Zinc finger protein ZIC 2	0.0514393	1.16788	0.014699	1.1428
Q9HCH5_S488	SYTL2_S488	Synaptotagmin-like protein 2	0.123101	0.882594	0.0147106	1.24719
Q9HCH5_S493	SYTL2_S493	Synaptotagmin-like protein 2	0.123101	0.882594	0.0147106	1.24719
Q13185_S99	CBX3_S99	Chromobox protein homolog 3	0.0144132	0.668244	0.0147201	0.696676
O00264_S57	PGRMC1_S57	Membrane-associated progesterone receptor component 1	0.106514	1.09131	0.0147231	1.16436
Q7Z3K3_S425	POGZ_S425	Pogo transposable element with ZNF domain	0.0043051	0.752125	0.0147737	0.865543
Q8IYB3_S717	SRRM1_S717	Serine/arginine repetitive matrix protein 1	0.748642	0.988682	0.0147779	0.862337
Q8IYB3_S696	SRRM1_S696	Serine/arginine repetitive matrix protein 1	0.131672	0.920063	0.0148172	0.886355
Q5T0W9_S803	FAM83B_S803	Protein FAM83B	0.130646	0.890887	0.014829	1.25624
O00418_S18	EEF2K_S18	Eukaryotic elongation factor 2 kinase	0.000576923	1.62104	0.0148352	0.939446
Q6PJI9_S834	WDR59_S834	WD repeat-containing protein 59	0.0396317	1.21923	0.0148977	1.28858
Q9UHB6_S374	LIMA1_S374	LIM domain and actin-binding protein 1	0.013032	0.831151	0.0149259	0.823216
P78362_S494	SRPK2_S494	SRSF protein kinase 2;SRSF protein kinase 2 N-terminal;SRSF protein kinase 2 C-terminal	0.231915	0.905	0.0149324	1.23603
O75494_S185	SRSF10_S185	Serine/arginine-rich splicing factor 10	0.167488	0.883764	0.0149693	1.26502
Q16637_S31	SMN1_S31	Survival motor neuron protein	0.000169607	1.34798	0.0149697	1.11652
Q8TD19_S331	NEK9_S331	Serine/threonine-protein kinase Nek9	0.0234797	2.02524	0.0149996	1.77443
P63165_S2	SUMO1_S2	Small ubiquitin-related modifier 1	0.00458556	1.48794	0.0150553	1.27544
Q6Y7W6_S236	GIGYF2_S236	PERQ amino acid-rich with GYF domain-containing protein 2	0.579473	1.02174	0.0150788	1.07992
Q13017_S1173	ARHGAP5_S1173	Rho GTPase-activating protein 5	0.00169097	1.26702	0.0151383	1.09629
Q13017_S1176	ARHGAP5_S1176	Rho GTPase-activating protein 5	0.00169097	1.26702	0.0151383	1.09629
Q9Y6Y0_S325	IVNS1ABP_S325	Influenza virus NS1A-binding protein	0.00440373	0.469503	0.0151637	0.636449
Q8N1G0_S266	ZNF687_S266	Zinc finger protein 687	0.347713	0.910281	0.0151894	0.799646
Q5W0Z9_S328	ZDHHC20_S328	Probable palmitoyltransferase ZDHHC20	0.00373757	0.666277	0.0152067	0.789852
P61313_S34	RPL15_S34	60S ribosomal protein L15	0.0214202	1.18686	0.0152652	0.821725
Q9H2G2_S347	SLK_S347	STE20-like serine/threonine-protein kinase	0.0963776	0.759958	0.0152693	0.653013
Q9H2G2_S348	SLK_S348	STE20-like serine/threonine-protein kinase	0.0963776	0.759958	0.0152693	0.653013
Q9UQ35_S1642	SRRM2_S1642	Serine/arginine repetitive matrix protein 2	0.0232692	0.444334	0.0153867	0.419244
P35613_S362	BSG_S362	Basigin	0.0141841	1.21061	0.0154146	1.13014
Q02880_S1522	TOP2B_S1522	DNA topoisomerase 2-beta	0.00681822	0.827306	0.015425	1.13881
Q76I76_S487	SSH2_S487	Protein phosphatase Slingshot homolog 2	0.0343817	0.830662	0.0154803	0.786194
Q9BYD2_S264	MRPL9_S264	39S ribosomal protein L9, mitochondrial	0.00350965	2.21957	0.0154831	2.13792
P06748_S254	NPM1_S254	Nucleophosmin	8.84401e-05	1.83252	0.015557	1.12952
Q9UQ84_S700	EXO1_S700	Exonuclease 1	0.553519	0.957501	0.015605	1.27982
Q1KMD3_S168	HNRNPUL2_S168	Heterogeneous nuclear ribonucleoprotein U-like protein 2	0.00461806	0.713989	0.0156287	0.796855
Q1KMD3_T165	HNRNPUL2_T165	Heterogeneous nuclear ribonucleoprotein U-like protein 2	0.00461806	0.713989	0.0156287	0.796855
P22570_T277	FDXR_T277	NADPH:adrenodoxin oxidoreductase, mitochondrial	0.0478169	1.06522	0.0156521	1.24957
P22570_T283	FDXR_T283	NADPH:adrenodoxin oxidoreductase, mitochondrial	0.0478169	1.06522	0.0156521	1.24957
P22570_T285	FDXR_T285	NADPH:adrenodoxin oxidoreductase, mitochondrial	0.0478169	1.06522	0.0156521	1.24957
P23588_S442	EIF4B_S442	Eukaryotic translation initiation factor 4B	0.177573	1.13718	0.015661	1.24431
Q7Z460_S1196	CLASP1_S1196	CLIP-associating protein 1	0.00849403	1.36984	0.0157788	1.23459
Q13243_S250	SRSF5_S250	Serine/arginine-rich splicing factor 5	0.0507445	0.65795	0.0158024	0.545502
Q7L2J0_S60	MEPCE_S60	7SK snRNA methylphosphate capping enzyme	0.0618116	0.843727	0.0158072	0.814213
P62995_S22	TRA2B_S22	Transformer-2 protein homolog beta	0.772502	1.02203	0.0158092	1.25937
Q8NFQ8_S120	TOR1AIP2_S120	Torsin-1A-interacting protein 2	0.0776645	0.885552	0.0158468	1.21236
Q9Y520_S1242	PRRC2C_S1242	Protein PRRC2C	0.804548	1.01777	0.0158578	1.31503
Q9Y520_S1246	PRRC2C_S1246	Protein PRRC2C	0.804548	1.01777	0.0158578	1.31503
Q9Y520_S1248	PRRC2C_S1248	Protein PRRC2C	0.804548	1.01777	0.0158578	1.31503
Q9Y520_S1249	PRRC2C_S1249	Protein PRRC2C	0.804548	1.01777	0.0158578	1.31503
P29374_S538	ARID4A_S538	AT-rich interactive domain-containing protein 4A	0.00264438	0.738639	0.0158822	0.813699
P29374_S542	ARID4A_S542	AT-rich interactive domain-containing protein 4A	0.00264438	0.738639	0.0158822	0.813699
Q9H501_S313	ESF1_S313	ESF1 homolog	0.0417573	0.773861	0.015917	0.672232
Q9H501_T311	ESF1_T311	ESF1 homolog	0.0417573	0.773861	0.015917	0.672232
P49327_S207	FASN_S207	Fatty acid synthase;[Acyl-carrier-protein] S-acetyltransferase;[Acyl-carrier-protein] S-malonyltransferase;3-oxoacyl-[acyl-carrier-protein] synthase;3-oxoacyl-[acyl-carrier-protein] reductase;3-hydroxyacyl-[acyl-carrier-protein] dehydratase;Enoyl-[acyl-carrier-protein] reductase;Oleoyl-[acyl-carrier-protein] hydrolase	0.00429803	1.22716	0.0159289	1.09895
Q9Y3L3_S544	SH3BP1_S544	SH3 domain-binding protein 1	0.110133	0.909762	0.0159312	0.802986
P35251_S368	RFC1_S368	Replication factor C subunit 1	0.00312245	0.709347	0.0159736	0.8736
Q99590_S614	SCAF11_S614	Protein SCAF11	0.184167	0.888215	0.0159884	0.631755
Q7L014_S26	DDX46_S26	Probable ATP-dependent RNA helicase DDX46	0.0113709	0.455053	0.0160109	0.556697
Q6PKG0_S766	LARP1_S766	La-related protein 1	0.104442	2.16395	0.0160335	2.83953
P82979_T60	SARNP_T60	SAP domain-containing ribonucleoprotein	0.733673	1.04444	0.0160797	0.714633
Q8IYB3_S665	SRRM1_S665	Serine/arginine repetitive matrix protein 1	0.673611	1.01697	0.0161112	0.842186
Q92541_S58	RTF1_S58	RNA polymerase-associated protein RTF1 homolog	0.282849	0.857945	0.0161416	0.663653
Q92541_S60	RTF1_S60	RNA polymerase-associated protein RTF1 homolog	0.282849	0.857945	0.0161416	0.663653
Q9BUJ2_S512	HNRNPUL1_S512	Heterogeneous nuclear ribonucleoprotein U-like protein 1	0.00670632	1.33579	0.016187	1.28635
O15234_S125	CASC3_S125	Protein CASC3	0.6221	0.977325	0.0162392	0.865847
P49585_T342	PCYT1A_T342	Choline-phosphate cytidylyltransferase A	0.00738767	1.16422	0.0162397	1.11871
O60437_S1657	PPL_S1657	Periplakin	0.330218	1.11071	0.0162512	1.23219
Q3L8U1_S1468	CHD9_S1468	Chromodomain-helicase-DNA-binding protein 9	0.00462959	0.79034	0.0163637	1.31782
Q3L8U1_S1472	CHD9_S1472	Chromodomain-helicase-DNA-binding protein 9	0.00462959	0.79034	0.0163637	1.31782
Q96PC5_S1204	MIA2_S1204	Melanoma inhibitory activity protein 2	0.0449829	0.7829	0.016372	0.73502
Q8WVC0_S300	LEO1_S300	RNA polymerase-associated protein LEO1	0.00432503	0.557752	0.0163752	0.681495
Q9NUL3_S492	STAU2_S492	Double-stranded RNA-binding protein Staufen homolog 2	0.036823	0.807423	0.0164086	0.839094
Q9NUL3_T488	STAU2_T488	Double-stranded RNA-binding protein Staufen homolog 2	0.036823	0.807423	0.0164086	0.839094
Q8NEY8_S140	PPHLN1_S140	Periphilin-1	0.0362859	0.685635	0.0164104	0.669129
P46087_S786	NOP2_S786	Probable 28S rRNA (cytosine(4447)-C(5))-methyltransferase	0.0820477	1.17247	0.0164469	1.53442
Q9Y4B5_S1541	MTCL1_S1541	Microtubule cross-linking factor 1	0.000572625	1.52372	0.0164872	0.73443
Q96FJ0_S242	STAMBPL1_S242	AMSH-like protease	0.000147467	0.875639	0.0165321	0.865452
Q8NCF5_S198	NFATC2IP_S198	NFATC2-interacting protein	0.0318081	1.22526	0.0165355	1.26372
Q96PU5_S479	NEDD4L_S479	E3 ubiquitin-protein ligase NEDD4-like	0.967165	1.00185	0.0165361	0.844245
O15194_S33	CTDSPL_S33	CTD small phosphatase-like protein	0.73152	1.01495	0.0165799	1.16532
P24864_S387	CCNE1_S387	G1/S-specific cyclin-E1	0.136989	1.09469	0.0165998	0.720466
Q86VP1_S225	TAX1BP1_S225	Tax1-binding protein 1	0.99539	1.00074	0.0166131	1.71657
P35251_S190	RFC1_S190	Replication factor C subunit 1	0.287395	1.14463	0.0166468	1.51019
Q8NE71_S105	ABCF1_S105	ATP-binding cassette sub-family F member 1	0.0139394	2.16281	0.0166482	1.6359
Q8NE71_S109	ABCF1_S109	ATP-binding cassette sub-family F member 1	0.0139394	2.16281	0.0166482	1.6359
Q8NE71_T108	ABCF1_T108	ATP-binding cassette sub-family F member 1	0.0139394	2.16281	0.0166482	1.6359
Q9UDT6_S42	CLIP2_S42	CAP-Gly domain-containing linker protein 2	0.134358	1.05791	0.0166542	1.17865
Q9BUR4_S90	WRAP53_S90	Telomerase Cajal body protein 1	0.0977352	0.921856	0.0166721	0.822235
Q9UPU5_S2047	USP24_S2047	Ubiquitin carboxyl-terminal hydrolase 24	0.242602	0.953314	0.0166971	0.898523
Q9NYV4_S345	CDK12_S345	Cyclin-dependent kinase 12	0.0110194	0.690173	0.016708	0.663019
P06400_S612	RB1_S612	Retinoblastoma-associated protein	0.930887	0.993436	0.0167248	1.68911
Q8NEZ4_T3977	KMT2C_T3977	Histone-lysine N-methyltransferase 2C	0.637047	1.13875	0.0167638	1.49776
Q9NR19_S267	ACSS2_S267	Acetyl-coenzyme A synthetase, cytoplasmic	0.00181525	1.40933	0.0167831	1.27426
O14974_S422	PPP1R12A_S422	Protein phosphatase 1 regulatory subunit 12A	0.205795	1.08346	0.0167834	1.13979
Q9UDT6_S207	CLIP2_S207	CAP-Gly domain-containing linker protein 2	0.0165861	0.628123	0.0167868	0.650091
Q14204_S4368	DYNC1H1_S4368	Cytoplasmic dynein 1 heavy chain 1	0.0436958	1.29906	0.0167968	1.34405
Q96C24_S217	SYTL4_S217	Synaptotagmin-like protein 4	0.00729634	0.848075	0.0168291	1.13062
Q9Y3T9_S672	NOC2L_S672	Nucleolar complex protein 2 homolog	0.564846	1.01476	0.0168643	0.883866
P49815_S939	TSC2_S939	Tuberin	0.000386936	1.36712	0.016866	1.08925
Q7Z309_S50	FAM122B_S50	Protein FAM122B	0.00622403	0.828106	0.0168796	0.7959
P86452_S381	ZBED6_S381	Zinc finger BED domain-containing protein 6	0.0189812	0.852626	0.0169608	0.809358
Q9UQ35_S1923	SRRM2_S1923	Serine/arginine repetitive matrix protein 2	0.0293462	0.688758	0.0169673	0.678661
Q8TAQ2_S283	SMARCC2_S283	SWI/SNF complex subunit SMARCC2	0.127109	0.923974	0.0170485	1.1256
P18669_S14	PGAM1_S14	Phosphoglycerate mutase 1	0.0512903	1.16963	0.0170573	0.745218
Q08752_S198	PPID_S198	Peptidyl-prolyl cis-trans isomerase D	0.00325518	1.63289	0.0171038	1.22793
Q08752_S201	PPID_S201	Peptidyl-prolyl cis-trans isomerase D	0.00325518	1.63289	0.0171038	1.22793
Q9P2B4_S549	CTTNBP2NL_S549	CTTNBP2 N-terminal-like protein	0.0626842	1.13648	0.017192	1.41833
Q01831_S394	XPC_S394	DNA repair protein complementing XP-C cells	0.000679695	0.577293	0.0171957	0.834917
Q14978_S332	NOLC1_S332	Nucleolar and coiled-body phosphoprotein 1	0.0436496	0.788645	0.0172217	0.750831
P11388_S1377	TOP2A_S1377	DNA topoisomerase 2-alpha	0.170465	1.15786	0.0172397	1.37548
Q8N2M8_S419	CLASRP_S419	CLK4-associating serine/arginine rich protein;Serine/Arginine-related protein 53	0.00186799	0.647854	0.017278	0.694026
Q8IZT6_S392	ASPM_S392	Abnormal spindle-like microcephaly-associated protein	0.247841	0.865328	0.017296	1.28505
Q5VUA4_S1243	ZNF318_S1243	Zinc finger protein 318	0.0293492	0.915268	0.0173081	0.884559
Q9ULD9_S964	ZNF608_S964	Zinc finger protein 608	0.00471487	0.750704	0.0173322	1.1692
Q9HB09_S242	BCL2L12_S242	Bcl-2-like protein 12	0.0438895	1.27587	0.0173444	1.25396
Q86XP3_Y183	DDX42_Y183	ATP-dependent RNA helicase DDX42	0.256157	0.944345	0.0174223	0.789592
Q14739_S86	LBR_S86	Lamin-B receptor	0.00338074	1.31584	0.0174443	1.18465
Q14739_S84	LBR_S84	Lamin-B receptor	0.00338074	1.31584	0.0174443	1.18465
O95297_S210	MPZL1_S210	Myelin protein zero-like protein 1	0.0406934	1.16251	0.017449	1.3703
P04637_S315	TP53_S315	Cellular tumor antigen p53	0.0140168	0.804569	0.0174548	0.86538
Q9H1B7_S69	IRF2BPL_S69	Interferon regulatory factor 2-binding protein-like	0.114992	1.15625	0.0174607	0.827324
P06400_S780	RB1_S780	Retinoblastoma-associated protein	0.319912	1.11157	0.0174767	1.59532
Q9UQ35_T252	SRRM2_T252	Serine/arginine repetitive matrix protein 2	0.0167086	0.610069	0.0174956	0.654365
Q2M1Z3_S863	ARHGAP31_S863	Rho GTPase-activating protein 31	0.275362	0.899658	0.0175621	1.39313
Q9UIG0_S312	BAZ1B_S312	Tyrosine-protein kinase BAZ1B	0.000585978	0.597943	0.0175804	1.201
Q99959_S251	PKP2_S251	Plakophilin-2	0.0357742	1.87348	0.0175843	1.99712
Q14677_S234	CLINT1_S234	Clathrin interactor 1	0.0168607	0.693166	0.0175913	0.684519
Q6GYQ0_S861	RALGAPA1_S861	Ral GTPase-activating protein subunit alpha-1	0.00364837	1.1609	0.0175963	1.10093
Q9Y4B5_S1421	MTCL1_S1421	Microtubule cross-linking factor 1	0.00332597	1.28667	0.0176142	0.835252
Q9Y4B5_T1417	MTCL1_T1417	Microtubule cross-linking factor 1	0.00332597	1.28667	0.0176142	0.835252
Q08170_S458	SRSF4_S458	Serine/arginine-rich splicing factor 4	0.00544654	0.618714	0.0176221	0.733828
Q96EU6_S73	RRP36_S73	Ribosomal RNA processing protein 36 homolog	0.161282	0.904157	0.017627	1.08162
O75151_S899	PHF2_S899	Lysine-specific demethylase PHF2	0.0628087	0.90494	0.017725	0.848423
Q9Y608_S328	LRRFIP2_S328	Leucine-rich repeat flightless-interacting protein 2	0.203699	0.902101	0.0178849	1.20159
Q9UQ35_S2581	SRRM2_S2581	Serine/arginine repetitive matrix protein 2	0.00676341	0.879857	0.0179021	0.882766
O75391_S158	SPAG7_S158	Sperm-associated antigen 7	0.00113003	1.60068	0.0179084	1.26715
Q7Z6E9_S1328	RBBP6_S1328	E3 ubiquitin-protein ligase RBBP6	0.695177	0.975695	0.0179225	1.21111
Q15287_S35	RNPS1_S35	RNA-binding protein with serine-rich domain 1	0.00762373	0.834204	0.0179299	0.854824
O43491_S715	EPB41L2_S715	Band 4.1-like protein 2	0.260192	0.915554	0.0179336	0.810348
Q9UHD8_S203	44813_S203	Septin-9	0.245724	1.14815	0.0179514	1.31642
Q9HCD6_S1579	TANC2_S1579	Protein TANC2	0.121222	1.12471	0.017966	0.800837
Q01082_S2165	SPTBN1_S2165	Spectrin beta chain, non-erythrocytic 1	0.0138844	0.572241	0.0180561	0.641219
Q13107_S244	USP4_S244	Ubiquitin carboxyl-terminal hydrolase 4	0.908469	0.984497	0.0180916	1.15
Q9NXL2_S55	ARHGEF38_S55	Rho guanine nucleotide exchange factor 38	0.0193016	1.33477	0.0181379	0.812401
P46100_S1527	ATRX_S1527	Transcriptional regulator ATRX	0.429541	1.03987	0.0181503	1.22735
O60716_S346	CTNND1_S346	Catenin delta-1	0.0220706	2.55995	0.018177	1.91792
Q8TDM6_S1263	DLG5_S1263	Disks large homolog 5	0.00943514	1.67543	0.0182015	1.55954
Q9NV70_S473	EXOC1_S473	Exocyst complex component 1	0.0741027	0.831222	0.0182211	0.823931
Q8N1I0_S1700	DOCK4_S1700	Dedicator of cytokinesis protein 4	0.518682	1.07205	0.0182489	1.42356
Q8IV63_S82	VRK3_S82	Inactive serine/threonine-protein kinase VRK3	0.604021	1.04174	0.0182551	1.27779
Q8IV63_S83	VRK3_S83	Inactive serine/threonine-protein kinase VRK3	0.604021	1.04174	0.0182551	1.27779
Q9Y2K5_S855	R3HDM2_S855	R3H domain-containing protein 2	0.55466	1.04506	0.0183221	1.18241
Q9UQ35_S495	SRRM2_S495	Serine/arginine repetitive matrix protein 2	0.0232152	0.637956	0.0183586	0.68785
O75976_T1368	CPD_T1368	Carboxypeptidase D	0.000853273	0.697639	0.0183668	0.893168
O75976_T1370	CPD_T1370	Carboxypeptidase D	0.000853273	0.697639	0.0183668	0.893168
P49454_S821	CENPF_S821	Centromere protein F	0.0515319	1.19474	0.0184483	1.23906
Q9UN86_S163	G3BP2_S163	Ras GTPase-activating protein-binding protein 2	0.681167	1.08673	0.018452	0.390013
P28290_S746	SSFA2_S746	Sperm-specific antigen 2	0.161595	0.718988	0.0185356	0.562354
Q9NQZ2_S365	UTP3_S365	Something about silencing protein 10	0.00272454	0.656258	0.0185398	0.789931
Q13247_S314	SRSF6_S314	Serine/arginine-rich splicing factor 6	0.35067	1.09632	0.018552	1.35859
Q13247_S316	SRSF6_S316	Serine/arginine-rich splicing factor 6	0.35067	1.09632	0.018552	1.35859
Q641Q2_S539	FAM21A_S539	WASH complex subunit FAM21A	0.021044	1.21642	0.0185531	1.22198
Q96JQ2_S635	CLMN_S635	Calmin	0.55251	0.933117	0.0185737	0.708554
Q92667_S429	AKAP1_S429	A-kinase anchor protein 1, mitochondrial	0.694081	1.0299	0.0185862	0.770133
Q9H1E3_S54	NUCKS1_S54	Nuclear ubiquitous casein and cyclin-dependent kinase substrate 1	0.987152	1.00155	0.0186663	0.637979
P02545_S632	LMNA_S632	Prelamin-A/C;Lamin-A/C	0.678254	0.971879	0.0186748	1.25776
Q5UIP0_S2144	RIF1_S2144	Telomere-associated protein RIF1	0.000113622	0.574045	0.0187102	0.872707
Q8N5B7_S350	CERS5_S350	Ceramide synthase 5	0.0200933	1.26203	0.0187184	1.18541
Q8N5B7_S354	CERS5_S354	Ceramide synthase 5	0.0200933	1.26203	0.0187184	1.18541
Q8N5B7_S355	CERS5_S355	Ceramide synthase 5	0.0200933	1.26203	0.0187184	1.18541
Q8N5B7_S356	CERS5_S356	Ceramide synthase 5	0.0200933	1.26203	0.0187184	1.18541
Q99700_S758	ATXN2_S758	Ataxin-2	0.493215	0.952469	0.0187286	0.810155
Q86WR7_S43	PROSER2_S43	Proline and serine-rich protein 2	0.0131642	1.21575	0.0187306	0.962263
P18858_S201	LIG1_S201	DNA ligase 1	0.0400558	1.10559	0.0187309	1.21728
P18858_T195	LIG1_T195	DNA ligase 1	0.0400558	1.10559	0.0187309	1.21728
Q96CP2_S21	FLYWCH2_S21	FLYWCH family member 2	0.135627	0.92069	0.0187412	1.21366
Q5T5U3_S924	ARHGAP21_S924	Rho GTPase-activating protein 21	0.21812	0.922165	0.0188062	0.764536
Q13428_S156	TCOF1_S156	Treacle protein	0.00891312	0.824585	0.0188381	0.88579
Q9H116_S613	GZF1_S613	GDNF-inducible zinc finger protein 1	0.940021	1.005	0.0188411	0.805274
Q9P0V3_S279	SH3BP4_S279	SH3 domain-binding protein 4	0.99902	0.999933	0.0188535	0.854241
Q13247_S295	SRSF6_S295	Serine/arginine-rich splicing factor 6	0.135462	1.43286	0.018877	1.72051
Q9NYF8_S397	BCLAF1_S397	Bcl-2-associated transcription factor 1	0.882193	0.995015	0.0188922	1.16239
Q9H7S9_S225	ZNF703_S225	Zinc finger protein 703	0.0196831	1.12505	0.0189373	1.12124
A6ND36_S127	FAM83G_S127	Protein FAM83G	0.020187	1.31132	0.0189689	1.33155
Q9BY89_S1224	KIAA1671_S1224	Uncharacterized protein KIAA1671	0.131312	0.889791	0.0189806	0.799304
P27708_S1859	CAD_S1859	CAD protein;Glutamine-dependent carbamoyl-phosphate synthase;Aspartate carbamoyltransferase;Dihydroorotase	0.216521	1.09129	0.0190125	1.22855
Q6GYQ0_S860	RALGAPA1_S860	Ral GTPase-activating protein subunit alpha-1	0.00582377	1.19804	0.0190203	1.13816
Q13427_S254	PPIG_S254	Peptidyl-prolyl cis-trans isomerase G	0.114213	1.19565	0.019027	1.26584
Q659C4_S340	LARP1B_S340	La-related protein 1B	0.193054	1.06536	0.0190537	0.849002
Q659C4_S343	LARP1B_S343	La-related protein 1B	0.193054	1.06536	0.0190537	0.849002
Q7Z6Z7_S2362	HUWE1_S2362	E3 ubiquitin-protein ligase HUWE1	0.636554	1.01714	0.0191011	0.868795
Q7RTP6_S1649	MICAL3_S1649	Protein-methionine sulfoxide oxidase MICAL3	0.408017	1.04237	0.0191527	0.862899
Q7Z6E9_S694	RBBP6_S694	E3 ubiquitin-protein ligase RBBP6	0.0992575	0.849426	0.0192071	0.790224
Q5TCQ9_S659	MAGI3_S659	Membrane-associated guanylate kinase, WW and PDZ domain-containing protein 3	0.0421049	0.869405	0.0192438	0.795133
Q7Z5L9_S460	IRF2BP2_S460	Interferon regulatory factor 2-binding protein 2	0.330159	0.9008	0.0193006	0.742565
P51991_S14	HNRNPA3_S14	Heterogeneous nuclear ribonucleoprotein A3	0.000406757	1.23935	0.0193153	1.10764
Q9UQ35_S250	SRRM2_S250	Serine/arginine repetitive matrix protein 2	0.0492539	1.39889	0.0193868	1.33691
Q13796_S974	SHROOM2_S974	Protein Shroom2	0.0360939	1.22691	0.0194414	1.13054
Q05519_S394	SRSF11_S394	Serine/arginine-rich splicing factor 11	0.0139897	1.26928	0.0194522	0.829372
Q05519_S396	SRSF11_S396	Serine/arginine-rich splicing factor 11	0.0139897	1.26928	0.0194522	0.829372
Q9BQS8_S196	FYCO1_S196	FYVE and coiled-coil domain-containing protein 1	0.526634	1.0761	0.0194636	1.24981
P49796_S806	RGS3_S806	Regulator of G-protein signaling 3	0.0291405	1.17048	0.0194806	1.1291
Q9UQ35_S1112	SRRM2_S1112	Serine/arginine repetitive matrix protein 2	0.00712622	0.756202	0.0195291	0.770052
Q9BV36_S314	MLPH_S314	Melanophilin	0.0151977	1.45838	0.0195619	1.35467
Q9BV36_T313	MLPH_T313	Melanophilin	0.0151977	1.45838	0.0195619	1.35467
Q9BZL6_S396	PRKD2_S396	Serine/threonine-protein kinase D2	0.26121	1.0202	0.0195632	0.840792
Q86YV5_S653	SGK223_S653	Tyrosine-protein kinase SgK223	0.989591	0.998276	0.0195667	1.57362
P05783_S100	KRT18_S100	Keratin, type I cytoskeletal 18	0.524764	1.02183	0.0195873	0.898083
Q92576_S1898	PHF3_S1898	PHD finger protein 3	0.00336859	1.17908	0.0196011	0.896966
Q86VQ1_S148	GLCCI1_S148	Glucocorticoid-induced transcript 1 protein	0.880552	0.974538	0.0196123	1.42958
P48634_S1147	PRRC2A_S1147	Protein PRRC2A	0.010332	1.36145	0.0196513	1.23367
P11388_T1470	TOP2A_T1470	DNA topoisomerase 2-alpha	0.0365223	0.825357	0.0196576	1.17653
Q86X29_S464	LSR_S464	Lipolysis-stimulated lipoprotein receptor	0.0136857	1.47833	0.0196637	1.40419
Q86X29_S467	LSR_S467	Lipolysis-stimulated lipoprotein receptor	0.0136857	1.47833	0.0196637	1.40419
Q86X29_T453	LSR_T453	Lipolysis-stimulated lipoprotein receptor	0.0136857	1.47833	0.0196637	1.40419
P48634_S342	PRRC2A_S342	Protein PRRC2A	0.0836565	1.07994	0.0197228	1.07976
P48634_S350	PRRC2A_S350	Protein PRRC2A	0.0836565	1.07994	0.0197228	1.07976
Q9ULH0_S1521	KIDINS220_S1521	Kinase D-interacting substrate of 220 kDa	0.00426275	0.672007	0.0197313	1.13077
P06400_S249	RB1_S249	Retinoblastoma-associated protein	0.920142	1.00746	0.0197413	1.32838
Q9NYM9_S9	BET1L_S9	BET1-like protein	0.168839	0.93078	0.0197433	0.87355
Q9UKT5_S12	FBXO4_S12	F-box only protein 4	0.999203	0.999921	0.0197658	1.26988
Q86US8_S874	SMG6_S874	Telomerase-binding protein EST1A	0.0873322	0.860433	0.019768	0.841417
Q13428_S674	TCOF1_S674	Treacle protein	0.822529	0.991251	0.019769	0.809418
Q13428_S1376	TCOF1_S1376	Treacle protein	0.103875	1.18339	0.0197767	1.30119
Q13428_S1378	TCOF1_S1378	Treacle protein	0.103875	1.18339	0.0197767	1.30119
Q8TEV9_S467	SMCR8_S467	Smith-Magenis syndrome chromosomal region candidate gene 8 protein	0.0513776	0.86414	0.0197946	0.773293
Q8TEV9_S468	SMCR8_S468	Smith-Magenis syndrome chromosomal region candidate gene 8 protein	0.0513776	0.86414	0.0197946	0.773293
Q8TEV9_S471	SMCR8_S471	Smith-Magenis syndrome chromosomal region candidate gene 8 protein	0.0513776	0.86414	0.0197946	0.773293
P40763_S727	STAT3_S727	Signal transducer and activator of transcription 3	0.0257992	0.864952	0.0198038	1.20705
O94887_S439	FARP2_S439	FERM, RhoGEF and pleckstrin domain-containing protein 2	0.16948	1.11626	0.0198099	0.734062
Q69YN4_S222	KIAA1429_S222	Protein virilizer homolog	0.820047	0.983497	0.0199124	1.19675
Q69YN4_T184	KIAA1429_T184	Protein virilizer homolog	0.820047	0.983497	0.0199124	1.19675
O95218_S193	ZRANB2_S193	Zinc finger Ran-binding domain-containing protein 2	0.00629471	1.39255	0.0199851	1.39801
Q9H8G2_S203	CAAP1_S203	Caspase activity and apoptosis inhibitor 1	0.124064	0.922957	0.0200202	0.863358
Q9BQG0_S1267	MYBBP1A_S1267	Myb-binding protein 1A	0.654814	0.97715	0.0200337	0.845349
Q8TF01_S321	PNISR_S321	Arginine/serine-rich protein PNISR	0.15092	0.822673	0.02004	0.817134
Q9P265_S203	DIP2B_S203	Disco-interacting protein 2 homolog B	0.0720519	1.4363	0.0200418	1.52404
P49916_S242	LIG3_S242	DNA ligase 3	0.0447695	0.802101	0.0201511	0.765529
O00159_S864	MYO1C_S864	Unconventional myosin-Ic	0.0473961	0.814368	0.0201729	0.866007
Q02241_S160	KIF23_S160	Kinesin-like protein KIF23	0.0143929	1.29435	0.0202158	1.1575
Q96JM3_S282	CHAMP1_S282	Chromosome alignment-maintaining phosphoprotein 1	0.019648	0.746312	0.0202262	0.740819
Q14680_S529	MELK_S529	Maternal embryonic leucine zipper kinase	0.0167741	1.41162	0.0202399	1.24668
P22059_S238	OSBP_S238	Oxysterol-binding protein 1	0.0149447	2.11734	0.0202647	1.48241
Q8NEV8_S362	EXPH5_S362	Exophilin-5	0.592914	1.06209	0.020299	1.35541
Q93100_S701	PHKB_S701	Phosphorylase b kinase regulatory subunit beta	0.366695	1.12391	0.0203075	1.18994
Q92932_S230	PTPRN2_S230	Receptor-type tyrosine-protein phosphatase N2	0.363045	0.713426	0.0203421	0.931014
Q07955_S201	SRSF1_S201	Serine/arginine-rich splicing factor 1	0.00176878	0.757309	0.020378	0.847005
P17096_T53	HMGA1_T53	High mobility group protein HMG-I/HMG-Y	0.0650877	1.32502	0.0203883	1.61887
Q08945_S647	SSRP1_S647	FACT complex subunit SSRP1	0.108921	1.1807	0.0204716	1.13323
Q14004_S325	CDK13_S325	Cyclin-dependent kinase 13	0.0103269	0.903457	0.0204791	0.917139
Q8IYB3_S380	SRRM1_S380	Serine/arginine repetitive matrix protein 1	0.404884	0.971436	0.0204949	0.876637
Q15276_S410	RABEP1_S410	Rab GTPase-binding effector protein 1	0.144382	1.17664	0.0204978	1.28646
Q99613_S181	EIF3C_S181	Eukaryotic translation initiation factor 3 subunit C;Eukaryotic translation initiation factor 3 subunit C-like protein	0.0701335	0.792091	0.0205096	0.744249
Q99613_S182	EIF3C_S182	Eukaryotic translation initiation factor 3 subunit C;Eukaryotic translation initiation factor 3 subunit C-like protein	0.0701335	0.792091	0.0205096	0.744249
Q96PE2_S735	ARHGEF17_S735	Rho guanine nucleotide exchange factor 17	0.887193	0.986573	0.020582	1.37703
Q5JSH3_S561	WDR44_S561	WD repeat-containing protein 44	0.116565	1.1952	0.020586	0.639338
Q00536_S119	CDK16_S119	Cyclin-dependent kinase 16;Cyclin-dependent kinase 17	0.0356093	1.16705	0.0206007	1.17765
Q01105_S63	SET_S63	Protein SET	0.805975	1.02982	0.0206151	0.563434
O43395_S619	PRPF3_S619	U4/U6 small nuclear ribonucleoprotein Prp3	0.0396202	0.891673	0.0206164	0.88259
Q9UHB7_S1062	AFF4_S1062	AF4/FMR2 family member 4	0.00201196	0.706859	0.0206648	0.651852
P28290_T1168	SSFA2_T1168	Sperm-specific antigen 2	0.00672263	0.662254	0.0206671	0.691672
Q9UNE7_S23	STUB1_S23	E3 ubiquitin-protein ligase CHIP	0.089334	1.05292	0.0206924	0.848638
Q07157_S1111	TJP1_S1111	Tight junction protein ZO-1	0.0611201	1.28332	0.0207351	1.16154
Q8NFU5_S7	IPMK_S7	Inositol polyphosphate multikinase	0.899929	1.02039	0.0207857	0.505106
Q2TB10_S647	ZNF800_S647	Zinc finger protein 800	0.000724571	0.489155	0.0207876	0.796163
Q9NYB9_S183	ABI2_S183	Abl interactor 2	0.37757	0.955755	0.020861	0.835414
P06748_S4	NPM1_S4	Nucleophosmin	0.00190847	1.33009	0.020878	1.17204
Q13247_S222	SRSF6_S222	Serine/arginine-rich splicing factor 6	0.00459801	0.289668	0.0208919	0.495303
Q13247_S224	SRSF6_S224	Serine/arginine-rich splicing factor 6	0.00459801	0.289668	0.0208919	0.495303
Q9HD67_S1148	MYO10_S1148	Unconventional myosin-X	0.0425601	0.88915	0.020929	0.890611
Q4G0J3_S337	LARP7_S337	La-related protein 7	0.0187894	1.14942	0.0209529	1.16489
Q4G0J3_T338	LARP7_T338	La-related protein 7	0.0187894	1.14942	0.0209529	1.16489
Q9BTY2_S301	FUCA2_S301	Plasma alpha-L-fucosidase;Carbonic anhydrase 13	0.00261815	2.22507	0.0210031	1.35969
Q07157_S297	TJP1_S297	Tight junction protein ZO-1	0.824657	1.00718	0.0210296	1.11026
Q14669_S1016	TRIP12_S1016	E3 ubiquitin-protein ligase TRIP12	0.012777	0.870789	0.0210618	0.905149
P42677_S11	RPS27_S11	40S ribosomal protein S27	0.233069	0.910526	0.0211013	0.826519
Q9UJM3_S326	ERRFI1_S326	ERBB receptor feedback inhibitor 1	0.00712102	0.80068	0.0211105	0.809356
Q8TDM6_S1795	DLG5_S1795	Disks large homolog 5	0.0214247	2.04065	0.021147	1.9406
Q96Q15_T3573	SMG1_T3573	Serine/threonine-protein kinase SMG1	0.493817	1.07138	0.021166	0.828504
Q8NDI1_S1058	EHBP1_S1058	EH domain-binding protein 1	0.772534	0.981669	0.0212453	0.797492
Q96Q42_S353	ALS2_S353	Alsin	0.00457922	1.45444	0.0212614	0.823348
Q96T37_S294	RBM15_S294	Putative RNA-binding protein 15	0.00422506	0.776583	0.0212673	0.882954
Q9BRZ2_S469	TRIM56_S469	E3 ubiquitin-protein ligase TRIM56	0.153716	1.75579	0.0212902	1.78007
Q9BRZ2_S471	TRIM56_S471	E3 ubiquitin-protein ligase TRIM56	0.153716	1.75579	0.0212902	1.78007
Q92945_S480	KHSRP_S480	Far upstream element-binding protein 2	0.0271964	1.09489	0.0212923	0.84369
Q9UQ80_S2	PA2G4_S2	Proliferation-associated protein 2G4	0.0266508	1.53629	0.0213183	1.34048
Q9C0C2_S228	TNKS1BP1_S228	182 kDa tankyrase-1-binding protein	0.0461834	1.15288	0.0213792	0.812641
Q9ULV3_T244	CIZ1_T244	Cip1-interacting zinc finger protein	0.0980499	0.85301	0.0213844	0.692733
P29692_S162	EEF1D_S162	Elongation factor 1-delta	0.376877	1.03637	0.0213985	1.13186
P29692_T147	EEF1D_T147	Elongation factor 1-delta	0.376877	1.03637	0.0213985	1.13186
Q8TBN0_S179	RAB3IL1_S179	Guanine nucleotide exchange factor for Rab-3A	0.122601	0.789333	0.0214082	0.509593
Q9NPQ8_T441	RIC8A_T441	Synembryn-A	0.015627	0.555536	0.021557	0.586998
Q12893_T329	TMEM115_T329	Transmembrane protein 115	0.247483	0.928445	0.0215596	0.847142
O60841_S137	EIF5B_S137	Eukaryotic translation initiation factor 5B	0.00254468	1.3596	0.021611	1.16403
Q96D71_S272	REPS1_S272	RalBP1-associated Eps domain-containing protein 1	0.0275999	1.31883	0.0216196	1.24562
P49792_S955	RANBP2_S955	E3 SUMO-protein ligase RanBP2	0.582723	0.939148	0.0216506	0.736769
Q9BTC0_S1456	DIDO1_S1456	Death-inducer obliterator 1	0.893625	0.994939	0.0216512	0.815345
O15164_S654	TRIM24_S654	Transcription intermediary factor 1-alpha	0.782939	0.982127	0.0216712	0.821407
Q14980_S1789	NUMA1_S1789	Nuclear mitotic apparatus protein 1	0.0397444	1.31251	0.0216887	1.36084
Q16629_S187	SRSF7_S187	Serine/arginine-rich splicing factor 7	0.013525	0.582538	0.0217408	0.662547
P23588_S406	EIF4B_S406	Eukaryotic translation initiation factor 4B	0.0253126	1.20745	0.0217435	1.22869
Q9C0B5_S529	ZDHHC5_S529	Palmitoyltransferase ZDHHC5	0.300415	1.07055	0.0217637	1.31157
Q9NZB2_S383	FAM120A_S383	Constitutive coactivator of PPAR-gamma-like protein 1;Putative uncharacterized protein C9orf129	0.613895	1.07065	0.0217944	0.750795
Q7L804_S277	RAB11FIP2_S277	Rab11 family-interacting protein 2	0.0343249	1.41411	0.0217953	1.35252
Q9UQ35_S783	SRRM2_S783	Serine/arginine repetitive matrix protein 2	0.014045	1.76862	0.0218011	1.55851
Q9UQ35_S1550	SRRM2_S1550	Serine/arginine repetitive matrix protein 2	0.0941949	0.767536	0.0218148	0.522603
Q9H201_T495	EPN3_T495	Epsin-3	0.0372474	1.19346	0.0218431	0.752377
P29375_S1111	KDM5A_S1111	Lysine-specific demethylase 5A	0.0315237	0.792989	0.0218942	0.817945
Q9UQ35_S536	SRRM2_S536	Serine/arginine repetitive matrix protein 2	0.0124453	0.635211	0.0219152	0.669131
Q96RS0_S85	TGS1_S85	Trimethylguanosine synthase	0.0913645	1.07158	0.0219324	0.879013
Q96RS0_S89	TGS1_S89	Trimethylguanosine synthase	0.0913645	1.07158	0.0219324	0.879013
P51610_S666	HCFC1_S666	Host cell factor 1;HCF N-terminal chain 1;HCF N-terminal chain 2;HCF N-terminal chain 3;HCF N-terminal chain 4;HCF N-terminal chain 5;HCF N-terminal chain 6;HCF C-terminal chain 1;HCF C-terminal chain 2;HCF C-terminal chain 3;HCF C-terminal chain 4;HCF C-terminal chain 5;HCF C-terminal chain 6	0.04041	1.35849	0.0219812	1.67556
O75494_S181	SRSF10_S181	Serine/arginine-rich splicing factor 10	0.0106421	0.553449	0.0219919	0.587873
Q9UKV3_S815	ACIN1_S815	Apoptotic chromatin condensation inducer in the nucleus	0.0108939	0.776115	0.0219929	0.72549
Q8IYB3_S775	SRRM1_S775	Serine/arginine repetitive matrix protein 1	0.83267	0.989277	0.022099	0.83159
Q9NRZ9_S503	HELLS_S503	Lymphoid-specific helicase	0.00123985	1.33804	0.0221179	1.1821
O00499_S303	BIN1_S303	Myc box-dependent-interacting protein 1	0.00152397	0.530224	0.022118	0.80519
Q9NR45_S275	NANS_S275	Sialic acid synthase	0.157126	0.889716	0.0221184	0.833824
Q8IYB3_S904	SRRM1_S904	Serine/arginine repetitive matrix protein 1	0.440434	0.947397	0.0221672	0.858901
P10644_S77	PRKAR1A_S77	cAMP-dependent protein kinase type I-alpha regulatory subunit;cAMP-dependent protein kinase type I-alpha regulatory subunit, N-terminally processed	0.300524	0.937566	0.0222212	1.35886
P10644_T75	PRKAR1A_T75	cAMP-dependent protein kinase type I-alpha regulatory subunit;cAMP-dependent protein kinase type I-alpha regulatory subunit, N-terminally processed	0.300524	0.937566	0.0222212	1.35886
Q9NYF8_S153	BCLAF1_S153	Bcl-2-associated transcription factor 1	0.142179	0.781143	0.0222477	0.646206
Q13595_T88	TRA2A_T88	Transformer-2 protein homolog alpha	0.00801848	0.415409	0.0222742	0.544611
Q15424_S587	SAFB_S587	Scaffold attachment factor B1	0.151113	0.82721	0.0222816	1.4878
Q15424_S589	SAFB_S589	Scaffold attachment factor B1	0.151113	0.82721	0.0222816	1.4878
Q3MIN7_S569	RGL3_S569	Ral guanine nucleotide dissociation stimulator-like 3	0.867334	0.982695	0.0222903	0.773656
Q3MIN7_S573	RGL3_S573	Ral guanine nucleotide dissociation stimulator-like 3	0.867334	0.982695	0.0222903	0.773656
P35221_T658	CTNNA1_T658	Catenin alpha-1;Catenin alpha-2	0.195231	1.08586	0.0223982	0.836844
Q9H4H8_S458	FAM83D_S458	Protein FAM83D	0.142947	0.78659	0.0224782	0.782913
Q5PRF9_S271	SAMD4B_S271	Protein Smaug homolog 2	0.0332923	1.29951	0.022489	0.586928
Q8NI08_S500	NCOA7_S500	Nuclear receptor coactivator 7	0.72936	1.0472	0.0225028	0.727545
Q8NI08_S502	NCOA7_S502	Nuclear receptor coactivator 7	0.72936	1.0472	0.0225028	0.727545
Q5THJ4_S1709	VPS13D_S1709	Vacuolar protein sorting-associated protein 13D	0.0297498	0.652538	0.0225091	1.30313
Q15651_S6	HMGN3_S6	High mobility group nucleosome-binding domain-containing protein 3	0.768902	1.02049	0.0225216	1.25834
P28360_S152	MSX1_S152	Homeobox protein MSX-1	0.451586	1.0848	0.0225393	1.30143
Q09666_S5739	AHNAK_S5739	Neuroblast differentiation-associated protein AHNAK	0.000631705	0.572376	0.0225429	1.19715
P27816_S358	MAP4_S358	Microtubule-associated protein 4	0.00138202	0.799178	0.0225531	0.840533
P04626_S1083	ERBB2_S1083	Receptor tyrosine-protein kinase erbB-2	0.0103289	1.40499	0.0226021	1.30191
Q9BYX4_S645	IFIH1_S645	Interferon-induced helicase C domain-containing protein 1	0.0110922	1.42978	0.0226607	1.17199
P61326_S106	MAGOH_S106	Protein mago nashi homolog;Protein mago nashi homolog 2	0.288089	1.14272	0.0227266	1.2465
Q7L014_S804	DDX46_S804	Probable ATP-dependent RNA helicase DDX46	0.119455	0.895842	0.0227563	0.833968
A3KN83_S697	SBNO1_S697	Protein strawberry notch homolog 1	0.797282	1.03953	0.0227915	1.58615
P49023_S126	PXN_S126	Paxillin	0.003413	1.22248	0.0228127	0.872041
Q12857_S280	NFIA_S280	Nuclear factor 1 A-type	0.944928	1.0057	0.0228157	0.867697
Q96MU7_S308	YTHDC1_S308	YTH domain-containing protein 1	0.0103608	0.709372	0.0228168	0.788792
O15439_S404	ABCC4_S404	Multidrug resistance-associated protein 4	0.0646147	1.20282	0.0228424	0.9261
Q9UKG1_S401	APPL1_S401	DCC-interacting protein 13-alpha	0.108678	1.12987	0.0228943	1.16382
O43815_S137	STRN_S137	Striatin	0.287042	1.07505	0.0229139	0.807383
Q15149_S1721	PLEC_S1721	Plectin	0.00200493	0.810296	0.0229399	1.11009
O00221_S183	NFKBIE_S183	NF-kappa-B inhibitor epsilon	0.416044	1.08879	0.0230858	1.19623
Q5BKY9_S82	FAM133B_S82	Protein FAM133B	0.0028807	1.66192	0.0231228	1.35819
Q01518_S34	CAP1_S34	Adenylyl cyclase-associated protein 1	0.789931	0.984269	0.0231229	1.16609
O14497_S696	ARID1A_S696	AT-rich interactive domain-containing protein 1A	0.00135458	0.610453	0.0232202	0.842997
Q9BUR4_S54	WRAP53_S54	Telomerase Cajal body protein 1	0.028554	0.850159	0.0232417	0.880242
O95831_S268	AIFM1_S268	Apoptosis-inducing factor 1, mitochondrial	0.00934737	1.3846	0.0232456	1.27489
O00505_S56	KPNA3_S56	Importin subunit alpha-4	0.000939812	1.46713	0.0232776	1.28232
O00505_S60	KPNA3_S60	Importin subunit alpha-4	0.000939812	1.46713	0.0232776	1.28232
Q14191_S1133	WRN_S1133	Werner syndrome ATP-dependent helicase	0.00244104	1.16944	0.0233636	0.816651
Q9BRL6_S252	SRSF8_S252	Serine/arginine-rich splicing factor 8	0.018187	0.482328	0.0234086	0.51919
P19634_S703	SLC9A1_S703	Sodium/hydrogen exchanger 1	0.58998	1.03499	0.0234299	0.772899
Q00688_S152	FKBP3_S152	Peptidyl-prolyl cis-trans isomerase FKBP3	0.0151256	1.30511	0.0234593	1.25026
Q07157_S125	TJP1_S125	Tight junction protein ZO-1	0.010767	0.846351	0.0234842	0.856622
O60341_S166	KDM1A_S166	Lysine-specific histone demethylase 1A	0.00193933	0.845706	0.0235164	0.888922
Q9Y3X0_S386	CCDC9_S386	Coiled-coil domain-containing protein 9	0.669354	1.04146	0.0235278	0.786539
Q96C24_S201	SYTL4_S201	Synaptotagmin-like protein 4	0.19452	0.819432	0.0236222	0.850021
Q9P2B4_S557	CTTNBP2NL_S557	CTTNBP2 N-terminal-like protein	0.836429	1.01029	0.0237429	0.812967
Q9P2B4_T570	CTTNBP2NL_T570	CTTNBP2 N-terminal-like protein	0.836429	1.01029	0.0237429	0.812967
Q9UPU5_S1141	USP24_S1141	Ubiquitin carboxyl-terminal hydrolase 24	0.269886	1.18791	0.0237544	0.702171
Q9UPU5_S1143	USP24_S1143	Ubiquitin carboxyl-terminal hydrolase 24	0.269886	1.18791	0.0237544	0.702171
Q86Y91_S404	KIF18B_S404	Kinesin-like protein KIF18B	0.0716802	1.43519	0.0238254	1.50401
Q86US8_S203	SMG6_S203	Telomerase-binding protein EST1A	0.0346645	0.937136	0.0238504	0.923177
Q9NQS7_S263	INCENP_S263	Inner centromere protein	0.00664209	1.11996	0.0238889	1.20188
Q9NYF8_S148	BCLAF1_S148	Bcl-2-associated transcription factor 1	0.0581218	0.830832	0.0239242	0.752762
Q13233_S292	MAP3K1_S292	Mitogen-activated protein kinase kinase kinase 1	0.201097	1.06989	0.0239306	1.14376
Q9BUQ8_S109	DDX23_S109	Probable ATP-dependent RNA helicase DDX23	0.00257517	0.671992	0.0239544	0.762102
Q15652_S317	JMJD1C_S317	Probable JmjC domain-containing histone demethylation protein 2C	0.00175139	1.34541	0.0239725	1.26061
Q8IWA0_S779	WDR75_S779	WD repeat-containing protein 75	0.0017456	0.818798	0.0240014	0.909063
Q8IWA0_S782	WDR75_S782	WD repeat-containing protein 75	0.0017456	0.818798	0.0240014	0.909063
Q09666_S5746	AHNAK_S5746	Neuroblast differentiation-associated protein AHNAK	0.42163	0.903182	0.0240604	1.43032
Q9NYV4_S357	CDK12_S357	Cyclin-dependent kinase 12	0.0375766	0.730846	0.0241052	0.691775
Q9UHB6_S609	LIMA1_S609	LIM domain and actin-binding protein 1	0.00391789	0.767281	0.0241206	0.858027
Q9NQC3_S121	RTN4_S121	Reticulon-4	0.387786	1.08017	0.0241455	1.16156
P55317_S331	FOXA1_S331	Hepatocyte nuclear factor 3-alpha	0.138933	0.868255	0.0241761	0.752739
Q96QC0_S382	PPP1R10_S382	Serine/threonine-protein phosphatase 1 regulatory subunit 10	0.229603	0.86037	0.0242075	0.813755
P49327_T2204	FASN_T2204	Fatty acid synthase;[Acyl-carrier-protein] S-acetyltransferase;[Acyl-carrier-protein] S-malonyltransferase;3-oxoacyl-[acyl-carrier-protein] synthase;3-oxoacyl-[acyl-carrier-protein] reductase;3-hydroxyacyl-[acyl-carrier-protein] dehydratase;Enoyl-[acyl-carrier-protein] reductase;Oleoyl-[acyl-carrier-protein] hydrolase	0.0344387	1.16116	0.0242207	0.868049
O96013_S104	PAK4_S104	Serine/threonine-protein kinase PAK 4	0.00489112	0.805807	0.0242485	0.863414
O75367_S173	H2AFY_S173	Core histone macro-H2A.1	0.312994	1.10525	0.0242555	1.35303
Q6BDS2_S950	UHRF1BP1_S950	UHRF1-binding protein 1	0.144629	0.850098	0.0242667	1.24736
Q9Y6M7_S242	SLC4A7_S242	Sodium bicarbonate cotransporter 3	5.89705e-05	0.698261	0.0243454	0.93243
Q12982_S114	BNIP2_S114	BCL2/adenovirus E1B 19 kDa protein-interacting protein 2	0.0144013	1.26581	0.0243503	1.20879
Q9Y6G9_S207	DYNC1LI1_S207	Cytoplasmic dynein 1 light intermediate chain 1	0.391388	0.842208	0.0243596	0.91057
Q96EZ8_S282	MCRS1_S282	Microspherule protein 1	0.00412013	0.92755	0.0243781	1.08873
O75494_S251	SRSF10_S251	Serine/arginine-rich splicing factor 10	0.776048	0.974634	0.0244686	1.34895
O75494_S253	SRSF10_S253	Serine/arginine-rich splicing factor 10	0.776048	0.974634	0.0244686	1.34895
Q9NW97_T234	TMEM51_T234	Transmembrane protein 51	0.774779	1.04301	0.0245165	0.732738
Q9BWU0_S466	SLC4A1AP_S466	Kanadaptin	0.0173037	1.10199	0.0245293	1.18425
P18583_S1948	SON_S1948	Protein SON	0.19966	1.09018	0.0245299	1.29141
P18583_S1950	SON_S1950	Protein SON	0.19966	1.09018	0.0245299	1.29141
Q6P4F7_S422	ARHGAP11A_S422	Rho GTPase-activating protein 11A	0.0457762	1.28876	0.0245813	1.33776
Q15287_S27	RNPS1_S27	RNA-binding protein with serine-rich domain 1;Sororin;Receptor-transporting protein 1	0.0294212	0.914752	0.0246212	0.941507
Q9UKV3_S478	ACIN1_S478	Apoptotic chromatin condensation inducer in the nucleus	0.0196992	0.627637	0.0246364	0.823573
Q9UIG0_S1342	BAZ1B_S1342	Tyrosine-protein kinase BAZ1B	2.11282e-05	0.548859	0.0246786	0.879529
Q9BST9_S115	RTKN_S115	Rhotekin	0.0320648	0.766421	0.0247049	0.809439
O94885_S813	SASH1_S813	SAM and SH3 domain-containing protein 1	0.0140156	2.02218	0.024726	1.91808
A1L390_S631	PLEKHG3_S631	Pleckstrin homology domain-containing family G member 3	0.0646529	1.25016	0.0247441	1.46253
A6NFI3_S112	ZNF316_S112	Zinc finger protein 316	0.121556	0.901171	0.0249358	0.854711
Q8WXI9_T120	GATAD2B_T120	Transcriptional repressor p66-beta	0.00705555	0.773048	0.0249854	0.883616
Q96TA1_S574	FAM129B_S574	Niban-like protein 1	0.203144	1.11088	0.024991	1.17453
Q9UQ35_S761	SRRM2_S761	Serine/arginine repetitive matrix protein 2	0.00707989	0.592818	0.0250696	0.692288
Q15942_S344	ZYX_S344	Zyxin	0.00118396	2.30466	0.0251368	1.43919
Q9BSJ6_S16	FAM64A_S16	Protein FAM64A	0.0394253	1.60044	0.025206	1.56079
Q9H3Q1_S292	CDC42EP4_S292	Cdc42 effector protein 4	0.0694001	1.3778	0.0252319	1.3011
Q9H3Q1_S295	CDC42EP4_S295	Cdc42 effector protein 4	0.0694001	1.3778	0.0252319	1.3011
Q8TBA6_S116	GOLGA5_S116	Golgin subfamily A member 5	0.419956	1.04673	0.0252409	0.811749
O14523_S662	C2CD2L_S662	C2 domain-containing protein 2-like	0.235894	1.08648	0.0252867	1.18264
P30414_T361	NKTR_T361	NK-tumor recognition protein;Putative peptidyl-prolyl cis-trans isomerase	0.333572	1.07176	0.025299	0.83364
P26373_S106	RPL13_S106	60S ribosomal protein L13	0.111776	1.26916	0.0253145	1.47176
Q8IYB3_S756	SRRM1_S756	Serine/arginine repetitive matrix protein 1	0.0618339	2.1008	0.0253281	1.93361
Q9H4A3_S378	WNK1_S378	Serine/threonine-protein kinase WNK1;Serine/threonine-protein kinase WNK2;Serine/threonine-protein kinase WNK4	0.00720388	0.826553	0.0253441	0.779926
P49915_T318	GMPS_T318	GMP synthase [glutamine-hydrolyzing]	0.433275	1.09568	0.0253517	1.47374
Q9UQ35_T1974	SRRM2_T1974	Serine/arginine repetitive matrix protein 2	0.0230924	0.831019	0.0253909	0.859738
Q6ZRV2_S881	FAM83H_S881	Protein FAM83H	0.00278775	0.7903	0.0254295	1.12308
P35221_S655	CTNNA1_S655	Catenin alpha-1;Catenin alpha-2	0.00659183	1.27117	0.0254484	0.854045
O60244_S617	MED14_S617	Mediator of RNA polymerase II transcription subunit 14	0.00466083	0.789135	0.0254714	0.893034
Q9H6F5_S80	CCDC86_S80	Coiled-coil domain-containing protein 86	0.0961444	1.17086	0.0254783	1.38649
Q9H6F5_S91	CCDC86_S91	Coiled-coil domain-containing protein 86	0.0961444	1.17086	0.0254783	1.38649
Q09666_S5870	AHNAK_S5870	Neuroblast differentiation-associated protein AHNAK	0.00369429	0.309512	0.0256617	0.579193
P09661_S197	SNRPA1_S197	U2 small nuclear ribonucleoprotein A'	0.109717	1.23765	0.025775	1.22266
P55265_S825	ADAR_S825	Double-stranded RNA-specific adenosine deaminase	0.00806187	1.64031	0.0257784	1.39272
Q6ZV73_S1293	FGD6_S1293	FYVE, RhoGEF and PH domain-containing protein 6	0.316549	1.10469	0.025818	1.36283
O00716_S163	E2F3_S163	Transcription factor E2F3	0.151819	1.1698	0.0258459	1.32065
O00716_S166	E2F3_S166	Transcription factor E2F3	0.151819	1.1698	0.0258459	1.32065
Q9H307_S381	PNN_S381	Pinin	0.00127444	0.815773	0.025857	0.857643
O95359_S2072	TACC2_S2072	Transforming acidic coiled-coil-containing protein 2	0.0315321	1.41069	0.0258702	0.871827
Q9P2B4_S481	CTTNBP2NL_S481	CTTNBP2 N-terminal-like protein	0.179606	0.879623	0.0259398	1.26883
P51991_S358	HNRNPA3_S358	Heterogeneous nuclear ribonucleoprotein A3	0.0435042	0.898348	0.0259518	1.18548
Q8WYP5_S1218	AHCTF1_S1218	Protein ELYS	0.0250061	0.857048	0.0260265	1.14337
P06400_S608	RB1_S608	Retinoblastoma-associated protein	0.98081	1.00193	0.0260519	1.67704
Q9BZI7_S310	UPF3B_S310	Regulator of nonsense transcripts 3B	0.00267701	0.890227	0.0260999	0.929278
P35658_T670	NUP214_T670	Nuclear pore complex protein Nup214	0.751588	1.03891	0.0261164	0.876961
Q8TCG2_S17	PI4K2B_S17	Phosphatidylinositol 4-kinase type 2-beta	0.00531588	0.600074	0.026137	1.36676
Q9BZF1_S97	OSBPL8_S97	Oxysterol-binding protein-related protein 8	0.0750002	0.958683	0.02618	0.917292
P23588_S16	EIF4B_S16	Eukaryotic translation initiation factor 4B	0.0290424	1.38254	0.0261805	1.49424
Q9C0D5_S214	TANC1_S214	Protein TANC1	0.180892	1.16933	0.0262384	1.56883
Q96EB6_S172	SIRT1_S172	NAD-dependent protein deacetylase sirtuin-1;SirtT1 75 kDa fragment	0.0269945	0.756648	0.0262646	0.725727
Q9ULD9_S1453	ZNF608_S1453	Zinc finger protein 608	0.195913	0.916482	0.0264142	1.23707
Q7L4I2_S32	RSRC2_S32	Arginine/serine-rich coiled-coil protein 2	0.169826	0.949018	0.0264212	0.893715
P31947_S248	SFN_S248	14-3-3 protein sigma	0.0367888	1.58335	0.0264382	1.82379
Q8IYB3_S541	SRRM1_S541	Serine/arginine repetitive matrix protein 1	0.946497	1.0029	0.0264599	0.829929
Q99623_S291	PHB2_S291	Prohibitin-2	0.396168	0.951719	0.0265348	1.15132
P08621_S410	SNRNP70_S410	U1 small nuclear ribonucleoprotein 70 kDa	0.0493266	0.877585	0.0266135	0.841334
Q8IYB3_T327	SRRM1_T327	Serine/arginine repetitive matrix protein 1	0.483588	0.975634	0.0266333	0.832302
Q07955_S199	SRSF1_S199	Serine/arginine-rich splicing factor 1	0.00736764	0.741838	0.026665	0.804231
Q9Y4K1_S132	AIM1_S132	Absent in melanoma 1 protein	0.0360721	0.728401	0.0266954	0.704199
Q9UQ35_S2740	SRRM2_S2740	Serine/arginine repetitive matrix protein 2	0.00628456	0.68299	0.0267283	0.745979
Q9UQ35_T2738	SRRM2_T2738	Serine/arginine repetitive matrix protein 2	0.00628456	0.68299	0.0267283	0.745979
Q9H4G0_S430	EPB41L1_S430	Band 4.1-like protein 1	0.0854894	2.00621	0.0268155	1.7777
Q92797_S1173	SYMPK_S1173	Symplekin	0.400418	0.955301	0.0268316	0.840231
Q13085_S29	ACACA_S29	Acetyl-CoA carboxylase 1;Biotin carboxylase	0.0168541	1.15803	0.0269339	0.878563
Q96EP0_S466	RNF31_S466	E3 ubiquitin-protein ligase RNF31	0.00323614	1.38836	0.0269969	1.09679
Q9Y2W1_S939	THRAP3_S939	Thyroid hormone receptor-associated protein 3	0.11131	0.802807	0.0270034	0.718472
P42694_S1126	HELZ_S1126	Probable helicase with zinc finger domain	0.375525	1.09038	0.0271534	0.816761
Q6P1L5_S273	FAM117B_S273	Protein FAM117B	0.0145583	1.26891	0.0271997	1.24799
Q1KMD3_S185	HNRNPUL2_S185	Heterogeneous nuclear ribonucleoprotein U-like protein 2	0.0133154	0.653238	0.0272051	0.69234
P05387_S17	RPLP2_S17	60S acidic ribosomal protein P2	0.0387623	1.28127	0.0272107	1.28405
O60828_S106	PQBP1_S106	Polyglutamine-binding protein 1	0.00021768	1.60275	0.0272701	1.34197
P06400_T823	RB1_T823	Retinoblastoma-associated protein	0.00488818	0.845771	0.0273658	1.07461
Q9NYL2_S727	ZAK_S727	Mitogen-activated protein kinase kinase kinase MLT	0.111399	1.17366	0.0273715	1.19542
Q92466_S24	DDB2_S24	DNA damage-binding protein 2	0.305907	1.41801	0.0273819	2.60195
Q92466_S26	DDB2_S26	DNA damage-binding protein 2	0.305907	1.41801	0.0273819	2.60195
P46100_S703	ATRX_S703	Transcriptional regulator ATRX	0.00607296	1.23549	0.0273827	1.04579
O75808_S296	CAPN15_S296	Calpain-15	0.212255	1.74289	0.0274203	1.86735
Q9NPI1_S279	BRD7_S279	Bromodomain-containing protein 7	0.000923122	0.597722	0.027431	0.831296
Q71F23_S111	CENPU_S111	Centromere protein U	0.546494	0.960452	0.0274554	0.877049
Q71F23_T110	CENPU_T110	Centromere protein U	0.546494	0.960452	0.0274554	0.877049
Q5TCQ9_T1351	MAGI3_T1351	Membrane-associated guanylate kinase, WW and PDZ domain-containing protein 3	0.0060846	0.703703	0.0274658	0.817975
Q9HCH5_S535	SYTL2_S535	Synaptotagmin-like protein 2	0.150821	1.17203	0.0274954	1.42078
P55347_S41	PKNOX1_S41	Homeobox protein PKNOX1	0.869369	1.01279	0.0275104	0.779293
Q99618_S68	CDCA3_S68	Cell division cycle-associated protein 3	0.724261	0.952653	0.0275307	1.24707
Q6NV74_S490	KIAA1211L_S490	Uncharacterized protein KIAA1211-like	0.0523181	0.663008	0.0275414	0.620695
Q96T23_S1345	RSF1_S1345	Remodeling and spacing factor 1	0.0845926	0.901529	0.0275618	1.16266
Q9C0C2_S893	TNKS1BP1_S893	182 kDa tankyrase-1-binding protein	0.0165059	1.26635	0.0275842	1.25269
Q9UNS1_S1121	TIMELESS_S1121	Protein timeless homolog	0.0115036	0.843683	0.0276006	0.823808
Q96S94_S348	CCNL2_S348	Cyclin-L2	0.0240539	1.13908	0.0276141	0.824993
P05387_S102	RPLP2_S102	60S acidic ribosomal protein P2	0.00784311	1.14966	0.0276325	1.09281
P05387_S105	RPLP2_S105	60S acidic ribosomal protein P2	0.00784311	1.14966	0.0276325	1.09281
Q6P0Q8_S74	MAST2_S74	Microtubule-associated serine/threonine-protein kinase 2	0.0281838	1.24579	0.027633	1.11225
Q86UE4_S568	MTDH_S568	Protein LYRIC	0.0704515	1.06376	0.0276418	1.14564
Q9Y4B5_S306	MTCL1_S306	Microtubule cross-linking factor 1	0.0159366	1.25859	0.0276613	0.803001
Q9UPW6_S454	SATB2_S454	DNA-binding protein SATB2	0.360265	0.965943	0.0276896	0.912196
Q96EI5_S102	TCEAL4_S102	Transcription elongation factor A protein-like 4	0.0754068	0.886588	0.0277296	1.15317
Q3YEC7_S492	RABL6_S492	Rab-like protein 6	0.0240526	0.8913	0.0277316	0.901807
Q13523_S292	PRPF4B_S292	Serine/threonine-protein kinase PRP4 homolog	0.0681832	1.53677	0.0277891	1.69538
Q13523_S294	PRPF4B_S294	Serine/threonine-protein kinase PRP4 homolog	0.0681832	1.53677	0.0277891	1.69538
Q9HA65_S608	TBC1D17_S608	TBC1 domain family member 17	0.338815	0.813064	0.0277897	0.542225
Q8NI08_S179	NCOA7_S179	Nuclear receptor coactivator 7	0.338607	0.881929	0.0277974	0.588915
Q53EL6_S457	PDCD4_S457	Programmed cell death protein 4	0.896898	1.011	0.0278717	1.25264
Q13523_S387	PRPF4B_S387	Serine/threonine-protein kinase PRP4 homolog	0.00194484	0.761054	0.0278736	0.897188
P52292_S62	KPNA2_S62	Importin subunit alpha-1	7.65406e-05	1.57584	0.0278813	1.12777
Q8IWW6_S338	ARHGAP12_S338	Rho GTPase-activating protein 12	0.0465053	1.49842	0.027935	1.62957
Q9UQ35_S1179	SRRM2_S1179	Serine/arginine repetitive matrix protein 2	0.131195	0.920594	0.0279464	0.905385
O95602_S1489	POLR1A_S1489	DNA-directed RNA polymerase I subunit RPA1	0.257916	0.871079	0.0280014	0.734709
P30291_S165	WEE1_S165	Wee1-like protein kinase	0.00111256	1.27417	0.0280174	1.16298
P30291_T173	WEE1_T173	Wee1-like protein kinase	0.00111256	1.27417	0.0280174	1.16298
Q6ZN18_S206	AEBP2_S206	Zinc finger protein AEBP2	0.77978	0.974786	0.0281492	1.41994
Q15149_S4386	PLEC_S4386	Plectin	0.0117656	0.808107	0.0281617	1.13521
P42356_S265	PI4KA_S265	Phosphatidylinositol 4-kinase alpha	0.0365363	1.25935	0.0281935	1.35431
Q96SK2_S98	TMEM209_S98	Transmembrane protein 209	0.110204	0.841076	0.0282219	1.2254
P31943_S104	HNRNPH1_S104	Heterogeneous nuclear ribonucleoprotein H;Heterogeneous nuclear ribonucleoprotein H, N-terminally processed;Heterogeneous nuclear ribonucleoprotein H2	0.00289519	0.732027	0.0282514	0.853721
Q9Y5J1_S121	UTP18_S121	U3 small nucleolar RNA-associated protein 18 homolog	0.0109364	0.865798	0.028256	0.861162
Q9Y5J1_S124	UTP18_S124	U3 small nucleolar RNA-associated protein 18 homolog	0.0109364	0.865798	0.028256	0.861162
Q13415_S273	ORC1_S273	Origin recognition complex subunit 1	0.842611	1.01794	0.0283424	1.39826
Q9UQ35_S763	SRRM2_S763	Serine/arginine repetitive matrix protein 2	0.042607	0.729748	0.028362	0.740813
Q9UQ35_S764	SRRM2_S764	Serine/arginine repetitive matrix protein 2	0.042607	0.729748	0.028362	0.740813
Q14004_S340	CDK13_S340	Cyclin-dependent kinase 13	0.0413916	0.792811	0.0284034	0.833416
Q13247_S301	SRSF6_S301	Serine/arginine-rich splicing factor 6	0.00542321	0.518109	0.0284886	0.699597
P46087_S67	NOP2_S67	Probable 28S rRNA (cytosine(4447)-C(5))-methyltransferase	0.191025	1.16905	0.0284998	1.39825
Q9NYF8_S177	BCLAF1_S177	Bcl-2-associated transcription factor 1	0.0835695	0.945437	0.0285464	0.916477
Q9NYF8_S181	BCLAF1_S181	Bcl-2-associated transcription factor 1	0.0835695	0.945437	0.0285464	0.916477
P18031_S386	PTPN1_S386	Tyrosine-protein phosphatase non-receptor type 1	0.00068995	1.45759	0.0285995	1.09329
O14974_S299	PPP1R12A_S299	Protein phosphatase 1 regulatory subunit 12A	0.000952067	1.43178	0.0286105	1.3275
O75676_S681	RPS6KA4_S681	Ribosomal protein S6 kinase alpha-4	0.0272458	1.10169	0.0286276	0.857508
Q8NI27_S1576	THOC2_S1576	THO complex subunit 2	0.0311233	1.06625	0.0286489	0.872291
Q96B36_S88	AKT1S1_S88	Proline-rich AKT1 substrate 1	0.87521	1.0059	0.0286664	0.934127
P49023_S322	PXN_S322	Paxillin	0.587067	0.972425	0.0287657	0.863966
Q13428_S555	TCOF1_S555	Treacle protein	0.00106234	0.673252	0.0287859	0.807901
Q13428_S556	TCOF1_S556	Treacle protein	0.00106234	0.673252	0.0287859	0.807901
P52594_S181	AGFG1_S181	Arf-GAP domain and FG repeat-containing protein 1	0.00832457	0.845154	0.0288414	1.12684
Q96T60_S114	PNKP_S114	Bifunctional polynucleotide phosphatase/kinase;Polynucleotide 3'-phosphatase;Polynucleotide 5'-hydroxyl-kinase	0.650086	1.02956	0.0288523	0.708023
Q8TAD8_S54	SNIP1_S54	Smad nuclear-interacting protein 1	0.0313269	0.569405	0.028895	0.490204
P55081_S52	MFAP1_S52	Microfibrillar-associated protein 1	0.0571804	0.918862	0.0288987	0.913743
P55081_S53	MFAP1_S53	Microfibrillar-associated protein 1	0.0571804	0.918862	0.0288987	0.913743
P49585_S315	PCYT1A_S315	Choline-phosphate cytidylyltransferase A	0.00446845	0.489902	0.0289169	0.635566
P49585_S319	PCYT1A_S319	Choline-phosphate cytidylyltransferase A	0.00446845	0.489902	0.0289169	0.635566
Q15154_Y535	PCM1_Y535	Pericentriolar material 1 protein	0.0313836	1.1685	0.0289618	1.20507
Q53F19_S500	C17orf85_S500	Uncharacterized protein C17orf85	0.00826179	0.779618	0.0289934	0.911759
Q8WXG6_S1239	MADD_S1239	MAP kinase-activating death domain protein	0.0757405	1.21335	0.0290143	1.31244
Q16629_S181	SRSF7_S181	Serine/arginine-rich splicing factor 7	0.383948	1.08836	0.0291144	1.27183
O94832_S493	MYO1D_S493	Unconventional myosin-Id	0.169663	1.10273	0.0291964	1.23503
Q15311_S92	RALBP1_S92	RalA-binding protein 1	0.111197	1.08211	0.0292008	1.14287
Q15311_S93	RALBP1_S93	RalA-binding protein 1	0.111197	1.08211	0.0292008	1.14287
P25205_T722	MCM3_T722	DNA replication licensing factor MCM3	0.0118902	0.89258	0.0292566	1.09411
Q6ZRV2_S785	FAM83H_S785	Protein FAM83H	0.0319933	1.4004	0.0293223	1.29662
O60346_S317	PHLPP1_S317	PH domain leucine-rich repeat-containing protein phosphatase 1	0.479761	0.841209	0.0294485	1.21735
O60346_S336	PHLPP1_S336	PH domain leucine-rich repeat-containing protein phosphatase 1	0.479761	0.841209	0.0294485	1.21735
O14920_S672	IKBKB_S672	Inhibitor of nuclear factor kappa-B kinase subunit beta	0.0362372	1.15762	0.0295051	1.1405
Q15459_S451	SF3A1_S451	Splicing factor 3A subunit 1	0.0223447	1.14468	0.0295063	1.16204
Q99708_S568	RBBP8_S568	DNA endonuclease RBBP8	0.0164399	1.21112	0.0295123	0.859046
P49792_T2504	RANBP2_T2504	E3 SUMO-protein ligase RanBP2	0.0712294	1.17183	0.029513	0.828213
Q8TF01_S211	PNISR_S211	Arginine/serine-rich protein PNISR	0.894133	1.00813	0.0296267	0.809515
Q9P0K1_S857	ADAM22_S857	Disintegrin and metalloproteinase domain-containing protein 22	0.0961853	1.17038	0.0296302	0.691071
Q9BWU0_S144	SLC4A1AP_S144	Kanadaptin	0.0315181	1.4684	0.0296795	1.36922
Q6PFW1_S1152	PPIP5K1_S1152	Inositol hexakisphosphate and diphosphoinositol-pentakisphosphate kinase 1	0.124085	1.16886	0.0296911	1.38573
Q9UNN5_S320	FAF1_S320	FAS-associated factor 1	0.0801609	1.28297	0.0297165	1.48794
Q96T37_S656	RBM15_S656	Putative RNA-binding protein 15	0.0136617	0.751348	0.0298014	0.803367
Q9UID3_S643	VPS51_S643	Vacuolar protein sorting-associated protein 51 homolog	0.575813	1.03257	0.0298662	1.16518
Q9H6F5_S47	CCDC86_S47	Coiled-coil domain-containing protein 86	0.0980097	1.02895	0.0298686	1.1801
O75717_S407	WDHD1_S407	WD repeat and HMG-box DNA-binding protein 1	0.380668	0.937773	0.0298754	0.879006
Q13595_S30	TRA2A_S30	Transformer-2 protein homolog alpha	0.0058172	0.59161	0.0298981	0.756902
Q13595_S32	TRA2A_S32	Transformer-2 protein homolog alpha	0.0058172	0.59161	0.0298981	0.756902
Q9NTZ6_S424	RBM12_S424	RNA-binding protein 12	0.0029439	1.26401	0.0299302	1.13807
Q8N163_S675	CCAR2_S675	Cell cycle and apoptosis regulator protein 2	0.0214457	1.51998	0.0300996	1.42667
Q8N163_S678	CCAR2_S678	Cell cycle and apoptosis regulator protein 2	0.0214457	1.51998	0.0300996	1.42667
Q96SQ5_S87	ZNF587_S87	Zinc finger protein 587;Zinc finger protein 417	0.514673	0.960298	0.0301034	1.20256
Q9NZJ0_S490	DTL_S490	Denticleless protein homolog	0.705095	0.974624	0.0301037	1.28897
O75376_S158	NCOR1_S158	Nuclear receptor corepressor 1	0.251788	1.12625	0.0301123	1.31266
Q8N5P1_S22	ZC3H8_S22	Zinc finger CCCH domain-containing protein 8	0.528013	0.967483	0.0301606	0.903
Q92615_T732	LARP4B_T732	La-related protein 4B	0.0603883	0.723665	0.030173	0.677477
Q86UU1_S563	PHLDB1_S563	Pleckstrin homology-like domain family B member 1	0.460291	1.06165	0.0301961	1.17175
Q9UQ35_S778	SRRM2_S778	Serine/arginine repetitive matrix protein 2	0.0375734	2.11349	0.0302274	1.78724
P35269_S381	GTF2F1_S381	General transcription factor IIF subunit 1	0.0464751	1.31096	0.0302315	1.28561
Q15154_S533	PCM1_S533	Pericentriolar material 1 protein	0.081248	1.16673	0.0302403	1.21349
P17096_S99	HMGA1_S99	High mobility group protein HMG-I/HMG-Y	0.0875095	0.551868	0.0302501	2.55197
P17096_S102	HMGA1_S102	High mobility group protein HMG-I/HMG-Y	0.0875095	0.551868	0.0302501	2.55197
P17096_S103	HMGA1_S103	High mobility group protein HMG-I/HMG-Y	0.0875095	0.551868	0.0302501	2.55197
Q7Z309_S119	FAM122B_S119	Protein FAM122B	0.922197	0.988346	0.030324	0.837396
P46013_S1861	MKI67_S1861	Antigen KI-67	0.152219	0.872009	0.0303295	1.17612
Q5VZK9_S968	LRRC16A_S968	Leucine-rich repeat-containing protein 16A	0.00609151	1.32676	0.0303669	1.27148
Q9UQ35_S534	SRRM2_S534	Serine/arginine repetitive matrix protein 2	0.0337872	1.94224	0.0304553	1.66466
Q15773_S238	MLF2_S238	Myeloid leukemia factor 2	0.00126723	1.2812	0.0304648	0.846174
P55011_S940	SLC12A2_S940	Solute carrier family 12 member 2	0.561511	1.0627	0.0305073	1.40232
O60841_S135	EIF5B_S135	Eukaryotic translation initiation factor 5B	0.00262273	1.35828	0.0305141	1.1576
Q86W56_S137	PARG_S137	Poly(ADP-ribose) glycohydrolase	0.1172	0.803097	0.0306494	1.09728
Q8N163_S627	CCAR2_S627	Cell cycle and apoptosis regulator protein 2	0.04033	1.2054	0.0306655	1.20927
Q9BVC5_S189	C2orf49_S189	Ashwin	0.0706749	1.19959	0.0307127	1.12393
Q99729_S242	HNRNPAB_S242	Heterogeneous nuclear ribonucleoprotein A/B	0.0200055	1.49183	0.030803	1.37846
Q9UQ35_S974	SRRM2_S974	Serine/arginine repetitive matrix protein 2	0.177858	0.873474	0.0308118	0.786754
P05783_S15	KRT18_S15	Keratin, type I cytoskeletal 18	0.0237739	1.52122	0.0308493	1.74792
Q9P209_S404	CEP72_S404	Centrosomal protein of 72 kDa	0.312117	0.925802	0.0308644	0.87509
Q8IY18_S12	SMC5_S12	Structural maintenance of chromosomes protein 5	0.0392957	0.882507	0.0309301	0.884473
Q6ZRS2_S274	SRCAP_S274	Helicase SRCAP	0.398992	0.913244	0.03095	1.30009
Q9Y6D5_S1513	ARFGEF2_S1513	Brefeldin A-inhibited guanine nucleotide-exchange protein 2	0.394418	1.05531	0.030976	0.888458
Q9Y6D5_S1514	ARFGEF2_S1514	Brefeldin A-inhibited guanine nucleotide-exchange protein 2	0.394418	1.05531	0.030976	0.888458
Q9UQ35_S1925	SRRM2_S1925	Serine/arginine repetitive matrix protein 2	0.061367	0.818318	0.0309891	0.7916
Q5T200_S993	ZC3H13_S993	Zinc finger CCCH domain-containing protein 13	0.6773	1.04892	0.0310062	1.3496
Q9ULU4_S655	ZMYND8_S655	Protein kinase C-binding protein 1	0.197241	0.955579	0.0310197	0.916239
Q15154_S537	PCM1_S537	Pericentriolar material 1 protein	0.0853278	1.15126	0.0310511	1.1924
Q7Z5J4_S1192	RAI1_S1192	Retinoic acid-induced protein 1	0.00144909	0.783322	0.0310554	0.906524
Q92630_S30	DYRK2_S30	Dual specificity tyrosine-phosphorylation-regulated kinase 2	0.0880944	1.4573	0.0311054	1.52087
Q6PCE3_S175	PGM2L1_S175	Glucose 1,6-bisphosphate synthase	0.00379314	0.827189	0.0311128	0.881252
O76094_S625	SRP72_S625	Signal recognition particle subunit SRP72	0.00159034	1.06717	0.0311701	0.898321
Q9H1E3_S144	NUCKS1_S144	Nuclear ubiquitous casein and cyclin-dependent kinase substrate 1	0.412466	0.863317	0.0312026	0.616681
Q9UHI6_S703	DDX20_S703	Probable ATP-dependent RNA helicase DDX20	0.738295	1.0282	0.0312449	0.823363
Q13443_S758	ADAM9_S758	Disintegrin and metalloproteinase domain-containing protein 9	0.00479433	0.908162	0.0312583	0.825244
Q13029_S912	PRDM2_S912	PR domain zinc finger protein 2	0.0221814	0.813306	0.0312615	1.20171
Q13029_S914	PRDM2_S914	PR domain zinc finger protein 2	0.0221814	0.813306	0.0312615	1.20171
Q8IUD2_S21	ERC1_S21	ELKS/Rab6-interacting/CAST family member 1	0.00179934	0.722678	0.0313051	0.844239
Q96C57_S179	C12orf43_S179	Uncharacterized protein C12orf43	0.0279813	1.3948	0.0313361	1.33175
Q08170_S330	SRSF4_S330	Serine/arginine-rich splicing factor 4	0.00253364	0.790081	0.0313687	0.821391
O60343_S588	TBC1D4_S588	TBC1 domain family member 4	0.0669153	1.83107	0.0314342	1.97396
O60343_S591	TBC1D4_S591	TBC1 domain family member 4	0.0669153	1.83107	0.0314342	1.97396
O94762_S727	RECQL5_S727	ATP-dependent DNA helicase Q5	0.11147	1.06075	0.0316011	1.17795
Q14669_S312	TRIP12_S312	E3 ubiquitin-protein ligase TRIP12	0.109316	0.90601	0.031667	1.04889
Q09666_S5745	AHNAK_S5745	Neuroblast differentiation-associated protein AHNAK	0.000699963	0.64466	0.0316784	1.06597
Q13595_T24	TRA2A_T24	Transformer-2 protein homolog alpha	0.0124811	0.304654	0.0317155	0.45003
Q76FK4_S660	NOL8_S660	Nucleolar protein 8	0.0393338	0.777769	0.0317832	1.13484
Q9Y2F5_T252	ICE1_T252	Little elongation complex subunit 1	0.011803	0.616544	0.0317885	0.814003
O43290_S596	SART1_S596	U4/U6.U5 tri-snRNP-associated protein 1	0.315822	0.941254	0.0319798	0.914839
O43290_S598	SART1_S598	U4/U6.U5 tri-snRNP-associated protein 1	0.315822	0.941254	0.0319798	0.914839
O75351_S102	VPS4B_S102	Vacuolar protein sorting-associated protein 4B	0.489575	0.921472	0.0320259	1.29776
O75351_S108	VPS4B_S108	Vacuolar protein sorting-associated protein 4B	0.489575	0.921472	0.0320259	1.29776
P51116_S603	FXR2_S603	Fragile X mental retardation syndrome-related protein 2	0.00523514	1.84137	0.032112	1.43041
P35659_S230	DEK_S230	Protein DEK	0.000118069	0.69112	0.032277	0.888633
P35659_S231	DEK_S231	Protein DEK	0.000118069	0.69112	0.032277	0.888633
P35659_S232	DEK_S232	Protein DEK	0.000118069	0.69112	0.032277	0.888633
P51116_S601	FXR2_S601	Fragile X mental retardation syndrome-related protein 2	0.00444148	1.82018	0.0323002	1.42107
A0JNW5_S989	UHRF1BP1L_S989	UHRF1-binding protein 1-like	0.0877929	1.12093	0.0323506	1.28905
A7KAX9_S730	ARHGAP32_S730	Rho GTPase-activating protein 32	0.0899487	1.20735	0.032377	1.51584
Q13428_S349	TCOF1_S349	Treacle protein	0.0617798	0.805711	0.0323818	0.752531
Q9UQ35_S883	SRRM2_S883	Serine/arginine repetitive matrix protein 2	0.278775	1.47673	0.032388	1.40164
Q01130_S177	SRSF2_S177	Serine/arginine-rich splicing factor 2	0.030533	0.426848	0.0323998	0.457374
Q9BRL6_S238	SRSF8_S238	Serine/arginine-rich splicing factor 8	0.030533	0.426848	0.0323998	0.457374
Q01130_S191	SRSF2_S191	Serine/arginine-rich splicing factor 2	0.0162336	0.461062	0.032414	0.571367
Q9H4H8_S462	FAM83D_S462	Protein FAM83D	0.0898848	0.799518	0.0325254	0.721626
Q9UN81_S27	L1RE1_S27	LINE-1 retrotransposable element ORF1 protein	0.404105	0.979443	0.0325299	1.18123
Q6T4R5_S1176	NHS_S1176	Nance-Horan syndrome protein	0.188981	1.1192	0.0325566	1.42544
P49792_S837	RANBP2_S837	E3 SUMO-protein ligase RanBP2	0.816484	0.978229	0.0325903	1.28534
Q9UN79_S310	SOX13_S310	Transcription factor SOX-13	0.0172912	0.876786	0.0326431	1.10744
P37802_S163	TAGLN2_S163	Transgelin-2	0.00498381	1.23602	0.0326566	1.20641
Q92614_S2043	MYO18A_S2043	Unconventional myosin-XVIIIa	0.0106337	0.659038	0.0326937	0.772383
Q9Y3M8_S133	STARD13_S133	StAR-related lipid transfer protein 13	0.0597429	0.894039	0.0327794	1.14793
Q9UQ35_S831	SRRM2_S831	Serine/arginine repetitive matrix protein 2	0.076271	0.885477	0.032828	0.868166
Q9NTZ6_S420	RBM12_S420	RNA-binding protein 12	0.0269446	1.59985	0.0328764	1.41396
P50851_S1086	LRBA_S1086	Lipopolysaccharide-responsive and beige-like anchor protein	0.580333	1.04612	0.0328966	1.21693
P46013_S1533	MKI67_S1533	Antigen KI-67	0.620342	1.02938	0.0329119	1.17769
P46013_T1531	MKI67_T1531	Antigen KI-67	0.620342	1.02938	0.0329119	1.17769
Q92766_S1320	RREB1_S1320	Ras-responsive element-binding protein 1	0.00159791	0.705505	0.0329459	0.873228
Q9ULX6_S283	AKAP8L_S283	A-kinase anchor protein 8-like	0.198887	1.04364	0.0329961	0.926794
Q09666_S5866	AHNAK_S5866	Neuroblast differentiation-associated protein AHNAK	0.0618416	0.677897	0.0329989	1.26698
Q8WWM7_S684	ATXN2L_S684	Ataxin-2-like protein	0.867089	0.99472	0.0330267	0.83462
Q92945_S181	KHSRP_S181	Far upstream element-binding protein 2	0.526749	1.05784	0.0330511	0.824536
Q92945_S184	KHSRP_S184	Far upstream element-binding protein 2	0.526749	1.05784	0.0330511	0.824536
Q9NVC6_S55	MED17_S55	Mediator of RNA polymerase II transcription subunit 17	0.0979245	0.79069	0.0330615	0.803012
P40818_S718	USP8_S718	Ubiquitin carboxyl-terminal hydrolase 8	0.0911522	1.19884	0.0330905	1.29558
Q9UNF1_S247	MAGED2_S247	Melanoma-associated antigen D2	0.439987	0.912831	0.0331168	0.723687
Q96B97_S230	SH3KBP1_S230	SH3 domain-containing kinase-binding protein 1	0.0364846	3.49404	0.0331213	2.67146
Q9UQ35_S1415	SRRM2_S1415	Serine/arginine repetitive matrix protein 2	0.0397997	0.867195	0.0332501	0.839003
Q8IYB3_S234	SRRM1_S234	Serine/arginine repetitive matrix protein 1	0.0116804	1.18971	0.0332514	0.826663
Q8N7Z5_S387	ANKRD31_S387	Putative ankyrin repeat domain-containing protein 31	0.442951	0.7774	0.0333291	0.841835
Q8N7Z5_S388	ANKRD31_S388	Putative ankyrin repeat domain-containing protein 31	0.442951	0.7774	0.0333291	0.841835
Q13547_S421	HDAC1_S421	Histone deacetylase 1	0.0124031	0.786431	0.0333299	0.856735
Q13547_S423	HDAC1_S423	Histone deacetylase 1	0.0124031	0.786431	0.0333299	0.856735
Q9UQ35_S323	SRRM2_S323	Serine/arginine repetitive matrix protein 2	0.175916	0.924761	0.0333399	0.864073
P0DPB5_S104	_S104		0.249994	0.923025	0.0334047	1.20623
P53611_T3	RABGGTB_T3	Geranylgeranyl transferase type-2 subunit beta	0.726269	0.966628	0.0334595	0.67783
Q9Y2T1_S454	AXIN2_S454	Axin-2	0.371563	0.955123	0.0334893	1.15321
Q8TEA8_S182	DTD1_S182	D-tyrosyl-tRNA(Tyr) deacylase 1	0.0484371	0.903744	0.0335149	0.847877
Q7Z4V5_S149	HDGFRP2_S149	Hepatoma-derived growth factor-related protein 2	0.0908933	0.817124	0.0335743	0.761847
Q7Z6E9_S1535	RBBP6_S1535	E3 ubiquitin-protein ligase RBBP6	0.00236771	0.802889	0.0335897	0.930786
Q16181_T228	44811_T228	Septin-7	0.496382	1.0281	0.0336228	1.16406
O95785_S1127	WIZ_S1127	Protein Wiz	0.00405031	1.83443	0.0336308	1.55711
O95785_S1134	WIZ_S1134	Protein Wiz	0.00405031	1.83443	0.0336308	1.55711
P42167_S306	TMPO_S306	Lamina-associated polypeptide 2, isoforms beta/gamma;Thymopoietin;Thymopentin	0.587607	1.01839	0.0336559	1.08099
Q9ULU4_S486	ZMYND8_S486	Protein kinase C-binding protein 1	0.894482	1.00764	0.033676	0.868266
P30291_S270	WEE1_S270	Wee1-like protein kinase	0.00129042	1.83765	0.0337229	1.47733
Q6IPR3_S236	TYW3_S236	tRNA wybutosine-synthesizing protein 3 homolog	0.0152789	1.26497	0.0337667	0.863026
Q9H7L9_S45	SUDS3_S45	Sin3 histone deacetylase corepressor complex component SDS3	0.490657	0.967273	0.0337741	0.905614
P11142_S2	HSPA8_S2	Heat shock cognate 71 kDa protein	0.0585443	0.858015	0.0337868	1.18405
P52756_S78	RBM5_S78	RNA-binding protein 5	0.0251032	1.23192	0.0337925	1.1774
Q13191_S521	CBLB_S521	E3 ubiquitin-protein ligase CBL-B	0.00229174	0.64387	0.0338987	0.729042
Q13595_S20	TRA2A_S20	Transformer-2 protein homolog alpha	0.0112575	0.327878	0.033905	0.489578
Q9UDY2_S978	TJP2_S978	Tight junction protein ZO-2	0.0120172	1.35837	0.0339401	0.865038
Q9Y2C9_S464	TLR6_S464	Toll-like receptor 6	0.000176712	0.748351	0.0339976	0.888182
Q9Y2W1_S917	THRAP3_S917	Thyroid hormone receptor-associated protein 3	0.0551467	1.29754	0.0340691	1.13666
Q7Z4V5_S230	HDGFRP2_S230	Hepatoma-derived growth factor-related protein 2	0.955069	1.00872	0.0340878	1.13232
Q16513_S366	PKN2_S366	Serine/threonine-protein kinase N2	0.404332	1.09461	0.0340974	1.27341
O43896_S1092	KIF1C_S1092	Kinesin-like protein KIF1C	0.0905951	1.408	0.0341368	1.33244
Q01804_S546	OTUD4_S546	OTU domain-containing protein 4	0.00244805	0.815705	0.0341384	0.901758
Q6WKZ4_S500	RAB11FIP1_S500	Rab11 family-interacting protein 1	0.000772451	1.53859	0.0341471	1.15353
Q96ST2_S422	IWS1_S422	Protein IWS1 homolog	0.861081	0.993291	0.0341498	0.917124
P43307_S268	SSR1_S268	Translocon-associated protein subunit alpha	0.643516	0.976923	0.0341554	1.18687
Q13796_S764	SHROOM2_S764	Protein Shroom2;Protein Shroom3	0.000675764	1.27922	0.0342634	1.13125
Q9UDY2_S431	TJP2_S431	Tight junction protein ZO-2	0.0537796	1.14259	0.0342756	0.827312
P29375_S1603	KDM5A_S1603	Lysine-specific demethylase 5A	0.0156175	0.655036	0.0342864	0.649111
Q9Y618_S1971	NCOR2_S1971	Nuclear receptor corepressor 2	0.421488	0.880557	0.0343448	0.691546
P42858_S1199	HTT_S1199	Huntingtin	0.817606	0.985477	0.0343816	1.1966
Q9BY67_S434	CADM1_S434	Cell adhesion molecule 1	0.0591314	1.67949	0.0344044	1.92589
P29597_Y292	TYK2_Y292	Non-receptor tyrosine-protein kinase TYK2	0.125522	1.4271	0.0344657	1.46862
Q08AE8_S464	SPIRE1_S464	Protein spire homolog 1	0.113061	0.823011	0.0344795	0.712434
Q08AE8_S465	SPIRE1_S465	Protein spire homolog 1	0.113061	0.823011	0.0344795	0.712434
Q08AE8_S467	SPIRE1_S467	Protein spire homolog 1	0.113061	0.823011	0.0344795	0.712434
Q658Y4_S671	FAM91A1_S671	Protein FAM91A1	0.217375	0.885882	0.0344872	1.13418
Q6NYC8_S224	PPP1R18_S224	Phostensin	0.294683	1.09329	0.0345091	1.57127
Q9UNN5_T580	FAF1_T580	FAS-associated factor 1	0.000128523	1.6235	0.0345232	1.20753
Q12906_S382	ILF3_S382	Interleukin enhancer-binding factor 3	0.010574	0.900874	0.0346387	0.939939
Q04727_S222	TLE4_S222	Transducin-like enhancer protein 4	0.0683651	1.31374	0.03474	1.52124
Q9UJX5_S777	ANAPC4_S777	Anaphase-promoting complex subunit 4	0.102068	1.07998	0.0347691	0.883183
Q9UJX5_S779	ANAPC4_S779	Anaphase-promoting complex subunit 4	0.102068	1.07998	0.0347691	0.883183
P98175_S738	RBM10_S738	RNA-binding protein 10	0.11497	0.941077	0.0347977	0.924813
Q9NWS9_S137	ZNF446_S137	Zinc finger protein 446	0.29472	1.28535	0.0348284	1.67223
Q9Y617_S344	PSAT1_S344	Phosphoserine aminotransferase	0.0207773	1.36189	0.0348375	1.28681
Q9NYV4_S332	CDK12_S332	Cyclin-dependent kinase 12	0.775709	0.975587	0.0349027	0.749507
Q9NYV4_S333	CDK12_S333	Cyclin-dependent kinase 12	0.775709	0.975587	0.0349027	0.749507
Q9NYV4_S334	CDK12_S334	Cyclin-dependent kinase 12	0.775709	0.975587	0.0349027	0.749507
P46100_S729	ATRX_S729	Transcriptional regulator ATRX	0.251478	1.08953	0.0349116	1.14984
P46100_S731	ATRX_S731	Transcriptional regulator ATRX	0.251478	1.08953	0.0349116	1.14984
Q9UPN3_S3927	MACF1_S3927	Microtubule-actin cross-linking factor 1, isoforms 1/2/3/5	0.0126926	1.36553	0.0349606	1.19361
O43815_S245	STRN_S245	Striatin	0.143773	1.08072	0.0350271	0.880486
Q9Y2H5_S777	PLEKHA6_S777	Pleckstrin homology domain-containing family A member 6	0.272244	0.905848	0.0350915	0.75321
Q9UKV3_S1004	ACIN1_S1004	Apoptotic chromatin condensation inducer in the nucleus	0.00749827	0.849625	0.0352115	0.885963
Q9Y2W1_S7	THRAP3_S7	Thyroid hormone receptor-associated protein 3	0.153214	0.727347	0.0352526	0.529222
Q9Y2W1_S9	THRAP3_S9	Thyroid hormone receptor-associated protein 3	0.153214	0.727347	0.0352526	0.529222
Q9NYV4_S359	CDK12_S359	Cyclin-dependent kinase 12	0.215146	0.742367	0.0352763	0.621405
Q92766_S1122	RREB1_S1122	Ras-responsive element-binding protein 1	0.0157333	0.680306	0.0353061	0.843593
Q8WUZ0_S114	BCL7C_S114	B-cell CLL/lymphoma 7 protein family member C	0.0103201	0.743183	0.0353271	0.774046
O75962_S1785	TRIO_S1785	Triple functional domain protein	0.00885807	1.44976	0.0355002	1.15245
O75962_S1786	TRIO_S1786	Triple functional domain protein	0.00885807	1.44976	0.0355002	1.15245
Q53H80_S18	AKIRIN2_S18	Akirin-2	0.00395538	2.06407	0.0355532	1.3639
Q53H80_S21	AKIRIN2_S21	Akirin-2	0.00395538	2.06407	0.0355532	1.3639
Q5VWG9_S278	TAF3_S278	Transcription initiation factor TFIID subunit 3	0.00287776	0.646298	0.0355813	0.827356
Q15022_S583	SUZ12_S583	Polycomb protein SUZ12	0.528212	0.94625	0.0355903	0.837168
P32519_S334	ELF1_S334	ETS-related transcription factor Elf-1	0.00134187	0.75946	0.0355941	1.15714
Q9UIF9_S1397	BAZ2A_S1397	Bromodomain adjacent to zinc finger domain protein 2A	0.375374	0.939477	0.0356046	1.27705
Q9UK58_S341	CCNL1_S341	Cyclin-L1	0.0119639	0.822224	0.0357278	0.909146
P78549_S71	NTHL1_S71	Endonuclease III-like protein 1	0.00233879	1.37984	0.035736	0.891572
Q9UQ35_T866	SRRM2_T866	Serine/arginine repetitive matrix protein 2	0.0621126	0.848808	0.0357868	0.802196
Q16629_S179	SRSF7_S179	Serine/arginine-rich splicing factor 7	0.298758	1.14674	0.0357931	1.36415
Q8IYB3_S752	SRRM1_S752	Serine/arginine repetitive matrix protein 1	0.0767985	1.65537	0.0357994	1.55622
Q6GYQ0_S797	RALGAPA1_S797	Ral GTPase-activating protein subunit alpha-1	0.0914815	1.31077	0.0359492	1.43031
P46013_S579	MKI67_S579	Antigen KI-67	0.0119938	1.21238	0.0359544	1.29206
P46013_S584	MKI67_S584	Antigen KI-67	0.0119938	1.21238	0.0359544	1.29206
Q8WTW3_S459	COG1_S459	Conserved oligomeric Golgi complex subunit 1	0.0292536	1.39415	0.0359547	1.41258
P00519_S569	ABL1_S569	Tyrosine-protein kinase ABL1	0.225776	0.905019	0.0359586	0.742915
Q15477_S256	SKIV2L_S256	Helicase SKI2W	0.0302254	1.3595	0.0359906	1.25137
P04183_S231	TK1_S231	Thymidine kinase, cytosolic	0.00384473	1.33754	0.0360746	1.16728
A1L390_S488	PLEKHG3_S488	Pleckstrin homology domain-containing family G member 3	0.0624253	1.21347	0.0360972	1.26205
Q14676_S376	MDC1_S376	Mediator of DNA damage checkpoint protein 1	0.000450351	0.717622	0.036165	1.10518
Q9NUQ3_S517	TXLNG_S517	Gamma-taxilin	0.746909	0.969452	0.0362332	0.726782
P98175_S736	RBM10_S736	RNA-binding protein 10	0.0341775	0.897162	0.0362518	0.914094
Q9NSV4_S1093	DIAPH3_S1093	Protein diaphanous homolog 3	0.0125252	0.65989	0.0363012	0.734844
Q9UQ35_S377	SRRM2_S377	Serine/arginine repetitive matrix protein 2	0.529482	0.976246	0.0364044	0.928649
Q9Y2W1_S533	THRAP3_S533	Thyroid hormone receptor-associated protein 3	0.902054	1.01674	0.0364436	0.748284
O75909_S340	CCNK_S340	Cyclin-K	0.232437	0.920881	0.0364718	0.854239
Q9UIF9_S1783	BAZ2A_S1783	Bromodomain adjacent to zinc finger domain protein 2A	0.0697579	0.886666	0.036547	1.1849
P18031_S295	PTPN1_S295	Tyrosine-protein phosphatase non-receptor type 1	0.000484016	1.49599	0.0366812	1.30757
Q14160_S1298	SCRIB_S1298	Protein scribble homolog	0.301537	0.847775	0.0367137	0.70921
Q9H422_Y359	HIPK3_Y359	Homeodomain-interacting protein kinase 3	0.0180373	1.80306	0.0367157	1.79403
P16333_S85	NCK1_S85	Cytoplasmic protein NCK1	0.347929	0.982031	0.0368272	0.852958
P21127_S38	CDK11B_S38	Cyclin-dependent kinase 11B;Cyclin-dependent kinase 11A	0.137081	0.930718	0.0369449	0.867501
P54727_S160	RAD23B_S160	UV excision repair protein RAD23 homolog B	0.00142389	1.22699	0.036951	0.902581
Q9NYL2_S691	ZAK_S691	Mitogen-activated protein kinase kinase kinase MLT	0.541512	0.975114	0.0369951	1.17688
O95772_S210	STARD3NL_S210	MLN64 N-terminal domain homolog	0.140875	1.13628	0.0370687	1.17335
O95772_S214	STARD3NL_S214	MLN64 N-terminal domain homolog	0.140875	1.13628	0.0370687	1.17335
O95772_S218	STARD3NL_S218	MLN64 N-terminal domain homolog	0.140875	1.13628	0.0370687	1.17335
Q9Y519_S402	TMEM184B_S402	Transmembrane protein 184B	0.551417	0.908009	0.0371078	1.31138
Q9Y519_S403	TMEM184B_S403	Transmembrane protein 184B	0.551417	0.908009	0.0371078	1.31138
P57682_S250	KLF3_S250	Krueppel-like factor 3	0.0185867	0.795344	0.0371116	0.847103
[truncated: 6,960 more rows]

## Sheet: Fig f
Gene_Position	PHOS-shRAI14-1/NC	PHOS-shRAI14-2/NC	PRO-shRAI14-1/NC	PRO-shRAI14-2/NC
CTNND1_S346	2.55995	1.91792	1.09083	0.951032
ERBB2_S1083	1.40499	1.30191	0.945115	1.07555
PKP2_S251	1.87348	1.99712	0.871184	0.938555
SLC9A3R1_S290	1.37694	1.33646	0.997605	1.03502
TJAP1_S300	1.32768	1.41108	1.02805	1.14083
TJP1_S275	1.61728	1.56763	1.0495	1.05239
TJP1_S277	1.61728	1.56763	1.0495	1.05239
KRT18_S15	1.52122	1.74792	0.941316	0.868785
CDC42EP1_S350	2.44043	1.82598	0.975802	0.727694
CDC42EP1_S353	2.44043	1.82598	0.975802	0.727694
PPP1R12A_S299	1.43178	1.3275	1.0327	1.1177
CRKL_S184	1.25175	1.20768	1.01332	1.00175
PXN_S258	1.35229	1.45935	1.04033	0.98984
DOCK1_S1681	1.69263	1.25489	1.14153	0.983395
ZYX_S344	2.30466	1.43919	1.06618	1.00786
ZYX_S202	1.85952	1.69651	1.06618	1.00786
PAK6_S560	1.47444	1.36182	0.971952	1.08866
SRC_Y419	1.66186	1.59155	1.11396	1.02142
