# Supplementary material for: Phenotypic Heterogeneity Analysis of APC-Mutant Colon Cancer by Proteomics and Phosphoproteomics Identifies RAI14 as a Key Prognostic Determinant in East Asians and Westerners
Source: Mol Cell Proteomics. 2023 Mar 18;22(5):100532. doi: 10.1016/j.mcpro.2023.100532 (PMC10148045; doi:10.1016/j.mcpro.2023.100532)
Supplement: Supplemental Table S7 [file mmc7.xlsx]

## Sheet: Summary
Supplementary tables
Fig 7b (left, cell): RAI14-related protein abundance in cell lines.
Fig 7b (left, tissue):RAI14-related protein abundance in colon cancer tissues.
Fig 7b (right): Pearson's correlation analysis for RAI14 and 19 proteins.
Fig 7c: Survival analysis for 8 colon cancer prognostic markers.
Fig 7g (left, cell): RAI14-related phosphosite abundance in cell lines.
Fig 7g (left, tissue):RAI14-related phosphosite abundance in colon cancer tissues.
Fig 7g (right): Pearson's correlation analysis for RAI14 and 19 phosphosites.
Fig 7h: Survival analysis for 5 colon cancer prognostic markers.
Fig 7i: Results for PKP2_pS251 and PKP2.

## Sheet: Fig 7b ( left, cell)
Gene	NC1	NC2	NC3	shRAI14-1-1	shRAI14-1-2	shRAI14-1-3	shRAI14-2-1	shRAI14-2-2	shRAI14-2-3
ACSS2	509650	497398	504377	591129	613622	619806	616957	615534	618820
CLIC5	71517.7	67345.4	71494.8	129779	136020	124893	116940	124771	126329
COX7A2L	79207.2	81184.1	75988.7	95127.7	94223.6	96156	91510	96061.9	97063.2
CTSA	282069	284062	277096	339079	354945	362674	390314	387481	368268
EFNB1	51368.5	51644.7	51809.8	68995.3	70001.3	69774.6	67618.2	66910	66389.3
ENPP4	158746	167939	159915	216391	194295	263304	192575	205511	213868
GCC2	2.15783e+06	2.13236e+06	2.14869e+06	2.80179e+06	2.83852e+06	2.81832e+06	2.57492e+06	2.61442e+06	2.6033e+06
GLB1	218053	217979	208028	283148	276094	295615	261786	263506	266431
HARS2	149154	144856	146597	176090	173795	186423	168241	183217	179491
IL18	405285	400924	399755	562898	583111	546999	548307	556637	534177
LYPLA2	456627	452121	472025	569846	555565	558248	559334	541932	578748
MVK	141522	143658	143844	180763	178092	168084	178066	182496	178497
MVP	896212	906728	884476	1.54837e+06	1.51585e+06	1.5104e+06	1.11455e+06	1.11173e+06	1.08932e+06
RMDN2	89017.4	82878.4	82320.1	107190	106313	119193	108845	118418	114275
SLC22A18	77090.8	84179.3	83493.7	133238	123545	127899	116195	108625	109937
ALDH1A3	142153	137968	135228	105895	107770	97129.7	75519.6	81170.4	80331.2
PGM5	163007	168728	169126	123750	126863	122738	103956	99338.3	98433.1
MYADM	159464	159373	155314	128147	119147	124723	133578	124975	125399
LGALS1	578334	593902	580791	347395	360575	354894	452804	443379	421730

## Sheet: Fig 7b (left, tissue)
Gene	T43	T64	T7	T61	T33	T40	T46	T29	T31	T41	T45	T21	T11	T16	T67	T49	T53	T44	T39	T71	T56	T59	T36	T60	T57	T8	T24	T75	T42	T58	T27	T35	T47	T63	T9
RAI14	0.418253	0.476444	0.514926	0.541958	0.554234	0.564185	0.66503	0.756276	0.757069	0.77923	0.814352	0.822424	0.836598	0.886989	0.918054	0.950679	1.03055	1.05012	1.14352	1.14906	1.16418	1.17693	1.20459	1.21767	1.26187	1.26219	1.30563	1.32031	1.45327	1.46208	1.5052	1.51865	1.64629	1.66855	1.83542
COX7A2L	2.04719	1.43399	1.46787	1.39916	1.32613	1.09771	1.13826	0.898367	1.25284	1.30267	1.2247	0.981277	0.727235	0.829212	0.867119	0.734388	1.01912	1.01559	0.933406	0.878983	0.957286	0.859595	0.901433	0.900621	0.89092	0.610029	0.559221	1.16452	0.795251	0.503964	0.483332	0.649233	1.11245	0.515609	0.526426
LYPLA2	1.78501	2.59253	1.97027	1.0001	1.25364	0.822638	1.54289	0.968715	0.957286	1.58107	1.37982	1.23123	1.44044	0.974406	1.29149	1.16447	0.888041	0.900771	0.992037	0.853134	0.915621	1.10551	0.664996	0.995146	1.0778	1.44877	1.07622	1.7232	0.928593	1.05372	0.866686	0.705556	1.21144	0.881171	0.809324
LGALS1	0.33761	0.442025	0.358601	0.259941	0.21039	0.296146	0.393445	0.478975	0.445252	0.251315	0.481683	0.421737	0.654417	0.795993	0.837742	0.595261	0.733197	0.709754	0.623878	1.1235	1.01638	0.650309	0.91814	0.998031	0.739623	3.05774	1.00169	0.732958	0.772536	0.81038	1.0926	1.97009	0.973644	1.22201	0.994019
CTSA	1.434	2.12124	2.67379	1.27555	2.26115	0.9596	2.40968	1.3972	1.26542	0.609466	0.696661	1.01358	1.52806	0.829562	1.15987	1.97173	0.859878	0.711181	1.30202	1.87395	0.525719	0.597179	0.74944	0.727634	1.05561	0.405249	0.520966	1.20235	0.748218	0.571109	0.676516	0.529255	1.16754	0.656923	0.401274
GLB1	1.31414	1.0418	1.61199	1.09922	1.2793	1.2995	1.22304	1.14599	0.960444	0.856056	0.727549	1.2629	1.70761	1.13434	1.24473	1.51092	0.91612	0.799925	1.16641	1.44539	0.724333	0.706941	1.17495	0.67214	0.825448	0.632253	0.581816	1.0521	0.918502	0.891584	0.86946	0.73848	0.97536	0.832286	0.502885
ALDH1A3	0.758902	1.2393	0.811966	0.992927	1.19953	0.825958	0.770525	1.37342	0.524334	0.395252	1.03741	1.01929	0.557758	0.8485	1.44901	1.63029	1.29325	1.199	0.819252	1.63628	1.4249	1.74395	1.16475	1.5053	0.92912	2.30527	1.25267	0.592774	1.04773	2.41549	1.26974	4.85977	2.81173	1.55787	1.58205
HARS2	1.38456	1.85096	1.69743	1.35443	1.46699	1.14189	1.39305	1.14496	1.53535	1.39317	1.16807	1.20994	1.36298	0.952984	1.8688	0.744508	1.17762	1.19331	0.843352	1.10756	0.919478	1.02281	0.92352	0.904823	1.00989	0.647728	0.943116	1.6711	1.00248	0.988439	1.01957	0.75129	0.940041	0.76014	0.628517
EFNB1	1.46954	1.07929	1.03577	1.35842	1.05622	0.955316	0.953335	1.15824	1.16597	1.15221	0.714655	0.92228	0.981547	0.854945	1.23672	0.859284	0.97395	0.829806	0.568206	0.880103	0.844934	0.977011	0.816796	0.816701	0.742321	0.888911	0.712187	1.01946	0.896121	1.06797	0.799302	0.726608	0.590135	0.866008	0.728164
MVK	2.44366	1.67767	1.50581	1.27036	1.25659	1.16464	1.85443	0.961805	1.388	1.84552	1.32033	1.34641	1.07078	1.08364	0.955307	0.908814	0.687779	1.09678	1.13701	1.36342	0.838127	1.17438	0.869085	0.979949	1.0383	0.879638	1.06739	1.34487	1.00769	0.938082	0.898539	0.789596	0.928218	0.899702	1.56822
IL18	4.19373	1.28037	4.6341	2.31182	1.49363	1.57824	2.01272	1.78926	1.47449	0.917259	1.09765	1.32045	3.82536	1.35691	0.871705	0.99892	1.19251	1.02306	1.26092	1.11555	0.88005	0.983999	0.978163	0.833027	1.33757	0.448393	0.825304	1.23961	1.14538	0.752654	0.697402	0.574943	0.859937	1.13351	0.330785
MVP	2.56802	2.41054	2.73818	1.29183	2.97292	1.0675	2.6478	1.29849	1.34866	1.39648	1.81238	1.32114	1.95594	1.21278	1.24165	1.11306	1.13682	0.906715	0.69498	0.964842	0.928848	0.857054	1.15916	0.898967	1.17504	0.925142	1.10399	1.32875	1.06739	0.794852	0.677069	0.698144	0.846707	1.01582	0.506104
PGM5	0.10052	0.182867	0.116836	0.179495	0.127374	0.191157	0.161186	0.388563	0.175719	0.155892	0.21469	0.238187	0.15132	0.258322	0.307937	0.413779	0.781903	0.552802	0.165806	0.530317	0.940809	0.800952	0.645083	1.1748	1.12507	1.32872	0.769342	0.287561	0.416476	0.962408	0.784862	0.681333	0.761798	1.02066	0.545716
GCC2	3.26774	2.13407	1.7913	1.68125	1.4647	1.55837	2.12899	1.22735	1.40471	1.88862	1.19433	1.71117	1.39788	1.10057	1.13275	0.989997	1.45072	1.08121	0.975059	0.934468	1.02657	1.02885	1.28242	0.981266	1.05926	0.869947	0.86418	1.23302	1.35054	1.06771	0.813471	0.805505	0.732672	1.20637	0.871124
SLC22A18	7.06158	3.59897	2.16706	1.42228	2.29812	0.883835	2.27729	1.37263	1.43275	5.69737	2.67603	1.18595	0.959893	2.73017	2.71376	1.49702	1.27642	1.37177	0.435511	0.877764	0.793033	1.2091	1.12294	0.902684	0.776357	0.478637	0.694166	0.812136	1.05916	0.669401	0.688798	0.592729	0.805597	1.46025	1.05765
RMDN2	1.34953	1.72726	2.00829	2.30665	1.20313	0.830746	1.22531	1.38225	0.901221	0.753775	0.885352	1.36248	0.879027	0.812045	0.559734	0.99867	1.14199	0.963472	0.593831	0.906521	0.971447	0.799532	1.05901	0.963386	1.13641	0.480336	1.01882	0.725388	1.06101	0.698625	0.645813	0.908863	0.915123	0.785885	0.454913
MYADM	0.311821	0.614528	0.2989	0.664387	0.292713	0.512062	0.405902	0.729598	0.345034	0.445341	0.595964	0.729217	0.633121	0.501185	0.754691	0.866925	0.947686	0.876929	0.448546	0.716914	0.881839	0.751808	0.891537	1.00529	0.735361	0.787399	0.886504	0.874553	0.799701	1.06566	0.719201	0.973931	0.862524	1.23154	0.726854
ACSS2	1.75371	0.856127	1.10208	0.732216	1.6493	0.828446	1.26184	1.23272	0.675363	1.23037	1.06523	1.12676	1.41836	0.739577	0.864193	1.35031	0.827503	0.874245	0.605691	0.596341	0.772206	1.02216	0.683318	0.820323	1.04222	0.711966	0.547007	0.824973	0.882106	0.671547	0.747934	0.487441	0.715968	0.529774	0.424112
CLIC5	1.56735	1.33191	1.54444	0.741632	0.856165	0.544356	0.848056	1.1902	0.834149	0.831	0.781023	1.09964	1.87028	0.702639	0.606276	1.15199	0.837127	0.946493	0.336939	0.850715	0.749094	0.673663	0.830705	0.455786	0.637793	0.323263	1.6592	0.311908	0.838248	0.733651	0.655344	0.445792	0.832939	0.911299	0.572568
ENPP4	1.66182	1.21648	1.8257	0.782828	1.53754	0.997298	0.842518	1.2943	1.1788	1.10936	0.703722	1.14183	1.33228	2.06299	0.51247	0.699893	1.02292	1.21286	0.771166	0.909101	1.26208	0.953688	0.943917	0.92075	0.799787	0.503541	1.16065	1.24636	0.85757	0.919827	0.930075	0.924277	0.913406	0.836649	0.812059

## Sheet: Fig 7b (right)
Gene	p	cor
ACSS2	2.23843e-05	-0.651581
CLIC5	0.0129361	-0.416
COX7A2L	1.59854e-07	-0.755024
CTSA	6.78415e-05	-0.621382
EFNB1	3.21203e-05	-0.642095
ENPP4	0.0091502	-0.434233
GCC2	1.05351e-06	-0.720585
GLB1	0.000220122	-0.585485
HARS2	7.99373e-06	-0.676948
IL18	6.85233e-05	-0.621095
LYPLA2	0.00157933	-0.514173
MVK	0.00123154	-0.524094
MVP	2.31646e-07	-0.748659
RMDN2	0.000118805	-0.60483
SLC22A18	0.000365396	-0.568619
ALDH1A3	0.00148345	0.5167
PGM5	3.47218e-06	0.695837
MYADM	1.13544e-06	0.719103
LGALS1	0.000167644	0.594181

## Sheet: Fig 7c
Protein	Gene	p_survdiff_median	p_coxph_median	HR_median	LL_median	HL_median	Cohort
P50454	SERPINH1	0.00948566	0.0146904	3.404	1.27246	9.1052	APC-MUT
P62760	VSNL1	0.0276417	0.0343939	2.76	1.07747	7.07223	APC-MUT
O00244	ATOX1	0.0320189	0.0389763	2.756	1.05265	7.21771	APC-MUT
Q14116	IL18	0.0275567	0.034145	0.3488	0.13166	0.924277	APC-MUT
P25325	MPST	0.0299162	0.0362037	0.3486	0.130073	0.934499	APC-MUT
Q96LZ7	RMDN2	0.0157839	0.0225641	0.3209	0.120815	0.852257	APC-MUT
Q9NZA1	CLIC5	0.00878076	0.0136706	0.2736	0.0976568	0.766529	APC-MUT
Q96BI1	SLC22A18	0.00537809	0.00903901	0.2415	0.0831199	0.701813	APC-MUT
P50454	SERPINH1	0.702589	0.708963	1.188	0.481246	2.67919	APC-WT
P62760	VSNL1	0.8365	0.82917	1.105	0.447029	3.67919	APC-WT
O00244	ATOX1	0.637207	0.631977	1.247	0.505902	4.67919	APC-WT
Q14116	IL18	0.806673	0.800568	1.123	0.456154	5.67919	APC-WT
P25325	MPST	0.0519342	0.0613211	0.4084	0.159819	6.67919	APC-WT
Q96LZ7	RMDN2	0.0990094	0.106835	2.237	0.840782	7.67919	APC-WT
Q9NZA1	CLIC5	0.18208	0.192124	0.5443	0.218205	8.67919	APC-WT
Q96BI1	SLC22A18	0.186946	0.196944	0.5477	0.219521	9.67919	APC-WT

## Sheet: Fig 7g ( left, cell)
Gene	NC1	NC2	NC3	shRAI14-1-1	shRAI14-1-2	shRAI14-1-3	shRAI14-2-1	shRAI14-2-2	shRAI14-2-3
ACSS2_S267	41863.2	45204.6	46557.5	62294.8	66534.7	59492.7	51610.1	61047.8	57615.3
CADPS_S91	132634	146832	157167	249100	232496	237517	206955	203530	186481
CHAMP1_S108	43217	45134.8	41201.5	51820.1	54529.6	50239.7	52560.7	56461.9	54807.2
CKAP4_S17	132375	122383	113660	162588	148314	142338	160868	155623	155505
HCFC1_S666	16154.3	10785.7	15237.8	18686.5	19705.1	18906.3	26618.4	24297.7	19755.1
KRT18_S15	6398.08	6600.23	4765.53	8592.75	8154.35	10275.5	12680.8	8534.09	9834.98
MAPRE2_S200	24756.5	28704.2	25963.8	34461.6	37691.1	33760.6	35510	32579.2	35597.1
NOC2L_S49	1.13696e+06	1.12628e+06	1.12798e+06	1.50005e+06	1.48988e+06	1.55579e+06	1.48586e+06	1.47684e+06	1.4384e+06
OSBP_S382	16135.4	13371.9	18355	23965.1	19744	26007	25197.6	28040.6	31559.9
PGAM1_S118	61160.5	57582.4	55418.1	137431	103190	157323	83103.5	88781.7	96249.4
PKP2_S251	133351	102380	81002.4	216814	147435	229144	177360	202001	253193
SLC9A3R1_S290	438247	388715	374073	553340	536093	564324	526642	535019	543474
SRRM2_S250	142934	112200	120307	189882	144394	190924	164105	158366	179461
SRRM2_S778	183480	134566	89644.7	309123	207251	345273	225906	223902	278833
SRRM2_S780	377021	298360	227453	517675	430815	559623	435913	413137	490529
SRRM2_S783	289953	243985	198939	455894	360233	480052	348851	359764	433581
SUMO1_S2	437789	404645	381556	601415	557035	662769	496300	564637	500189
TOP2B_S1550	52456.7	59779.9	45183.3	84972.7	82378.8	92197.5	109250	117602	116676
PGM5_S122	23942.6	22898.5	25508.6	18044.3	16969.7	21192.4	15182.3	10216.8	15143.7

## Sheet: Fig 7g (left, tissue)
Gene	T43	T64	T7	T61	T33	T40	T46	T29	T31	T41	T45	T21	T11	T16	T67	T49	T53	T44	T39	T71	T56	T59	T36	T60	T57	T8	T24	T75	T42	T58	T27	T35	T47	T63	T9
RAI14	0.418253	0.476444	0.514926	0.541958	0.554234	0.564185	0.66503	0.756276	0.757069	0.77923	0.814352	0.822424	0.836598	0.886989	0.918054	0.950679	1.03055	1.05012	1.14352	1.14906	1.16418	1.17693	1.20459	1.21767	1.26187	1.26219	1.30563	1.32031	1.45327	1.46208	1.5052	1.51865	1.64629	1.66855	1.83542
SLC9A3R1_S290	2.31279	6.94136	1.39619	2.1524	1.24385	1.25669	0.68926	0.809821	1.02744	1.13364	0.839731	1.00456	2.1022	1.14998	0.659721	0.892528	0.518801	0.460272	1.24282	0.975075	1.18177	0.733239	0.862304	0.902562	0.946411	1.33542	0.73872	0.979807	0.874643	0.830009	0.816175	0.888532	0.464421	0.66301	0.858666
KRT18_S15	1.19434	1.36968	2.62024	1.10456	2.28278	1.05418	1.00109	0.934893	1.42906	1.36878	1.32853	0.968342	1.31223	0.745181	1.56609	0.74058	0.912294	0.969799	1.15944	1.31903	1.3319	1.00707	0.558364	0.969792	0.996155	1.03354	1.03397	0.894922	0.921465	0.981463	1.26158	1.41592	1.20895	0.451411	0.457849
PGAM1_S118	1.45484	3.56885	2.1991	0.674351	1.09003	0.997413	1.70864	1.26126	2.27909	1.53327	1.08197	0.722592	1.1562	1.24349	1.79143	1.00261	0.780807	0.497634	1.2304	0.752625	1.12395	0.69648	0.758651	0.957223	1.74916	0.857114	1.12378	0.538044	1.80423	0.959394	1.20409	1.79016	0.821409	1.1742	0.758503
OSBP_S382	2.01804	1.74958	1.48214	1.9227	2.1129	1.01821	1.17335	1.50778	0.885973	1.10715	0.748623	0.681148	0.888949	1.23488	1.44423	1.07991	1.12392	1.48326	0.691525	0.79574	1.17853	1.02236	1.11624	1.12665	1.00499	0.816301	0.712847	1.22553	0.878591	0.61809	1.42269	0.60537	0.86159	1.4195	0.56416
HCFC1_S666	1.37837	1.82161	2.80002	2.06386	1.71603	0.320013	1.36036	1.24029	0.860562	0.666326	1.04102	0.842849	0.57563	0.568515	1.55706	0.50353	0.327052	0.399966	0.394381	0.590311	0.767067	1.00756	0.571598	0.738666	1.07138	0.794864	0.493359	1.40583	0.717613	0.303936	0.64837	0.910331	0.625498	1.0252	0.393265
SUMO1_S2	1.93472	1.87064	1.74285	1.41352	1.10433	0.998781	2.02942	1.34586	1.54259	2.09743	1.49611	0.834371	0.824647	1.25032	1.10225	1.27262	0.943881	1.05039	1.59977	1.87578	0.982433	0.893275	0.937357	1.09581	0.985648	0.736875	1.05312	1.18067	1.02945	0.851801	1.12868	1.14574	0.893349	0.959428	1.07323
TOP2B_S1550	1.79994	2.20843	1.96879	2.10613	3.76183	1.36297	3.36369	0.961296	1.86921	1.377	1.39133	1.11212	1.08414	1.47239	1.40428	0.88305	0.853782	2.13018	0.577695	2.10983	1.10394	0.976018	1.27775	1.02084	0.795398	1.97167	1.16315	1.30554	0.950953	1.30655	1.48364	0.999746	2.25627	0.764092	2.18049
CKAP4_S17	2.79673	1.68535	2.05215	1.5022	3.15426	1.28623	2.60746	1.60999	3.03482	1.06836	1.19449	1.65652	1.56111	1.44762	1.44218	0.993099	1.16237	0.967598	0.994582	1.24014	0.7729	0.807483	3.56963	1.02867	1.22988	0.748263	1.01507	1.37354	2.04423	0.898267	1.29929	0.931549	0.682978	1.48719	1.11746
PGM5_S122	0.0597138	0.240072	0.0740702	0.0977075	0.0866294	0.0815957	0.0575336	0.272792	0.101259	0.0796889	0.0884577	0.110704	0.170103	0.0966157	0.157195	0.746075	0.644083	0.386041	0.0587675	0.465763	0.935884	0.527886	0.966104	1.34324	1.35201	3.16328	0.654475	0.0738824	0.270227	0.955738	0.918605	0.567294	0.524851	1.25048	0.262678
MAPRE2_S200	1.19508	1.19064	2.15471	1.22685	2.23892	0.777189	1.18209	1.04593	1.9732	0.78844	1.40141	1.06273	2.03325	2.18631	1.41089	1.09287	0.980402	1.41313	0.660292	0.737379	1.24499	1.03431	1.17791	1.22484	1.00179	0.853534	0.846446	0.627554	1.33679	1.08369	0.991053	0.718671	0.91193	0.706585	0.890706
CHAMP1_S108	1.37499	1.91535	1.13962	0.756195	0.949178	2.42163	1.2924	0.844937	0.776417	1.0708	0.923185	1.36788	1.73463	1.01677	1.0607	1.18099	0.759778	1.1061	1.00986	0.705528	0.88201	0.695037	0.913321	0.811118	0.976987	1.06453	0.851609	0.592417	1.35228	0.68583	0.825506	1.42508	0.740456	1.43178	0.972054
PKP2_S251	1.46284	4.86022	3.1088	3.62626	2.2823	1.93365	0.420032	1.49636	0.860916	1.363	0.805846	0.987279	0.10892	1.6114	0.85711	0.848515	0.879909	0.733229	0.610252	0.427187	1.15213	1.10194	0.779491	1.25034	1.30477	0.78696	1.0012	0.805889	0.37041	0.555464	0.537309	0.889953	1.36811	0.152441	1.46305
ACSS2_S267	0.520302	1.74962	1.5285	1.15719	1.14121	0.799774	1.68866	1.52196	0.803215	0.652032	1.48294	1.08896	1.67114	1.33146	1.39894	0.946001	1.29482	0.859675	0.547769	0.321784	0.890062	1.28409	0.703503	0.867622	0.886072	0.817049	1.01652	1.58557	0.696756	0.961839	0.945016	1.12934	0.955756	0.95011	0.686433
CADPS_S91	2.19328	0.936991	1.14254	2.19499	2.68024	3.97544	2.67942	1.20721	1.48132	1.21421	1.32674	1.71256	1.90805	2.24839	2.67005	0.822832	1.63791	0.912166	3.29692	0.967759	1.11357	1.68793	0.81466	1.17899	0.594279	0.79902	0.996195	0.83744	1.08409	1.57475	0.957247	1.74433	1.31008	1.17843	0.717842
SRRM2_S250	1.99909	2.07766	2.51861	2.49581	1.28993	1.05001	1.98689	1.22914	1.86517	1.37239	1.35747	0.960195	1.06195	1.34983	1.74654	1.51421	0.690993	1.53768	1.07845	1.54996	0.755905	1.02833	0.657902	1.09613	0.970183	0.459913	1.13318	1.63668	1.2001	1.41852	0.979815	1.18546	0.940989	1.21539	1.3762
SRRM2_S778	5.20153	1.45249	3.6701	2.02357	0.566235	1.18806	1.36139	1.91602	1.0683	2.53471	0.82107	1.08011	1.12454	0.810569	1.7169	1.22962	1.09026	2.07961	0.989978	1.86188	0.981587	0.999215	1.51756	1.15145	1.05088	1.6751	0.770861	1.78912	1.19846	1.44104	0.93971	0.694875	1.16639	1.0215	0.882081
SRRM2_S780	4.31085	1.61335	2.25671	2.12752	0.823495	1.68034	1.92382	1.80665	1.13875	2.37976	1.35303	0.930604	4.01052	1.55084	1.43353	1.9199	0.955048	1.57567	1.45811	1.7191	0.876552	1.09368	2.27889	1.10001	0.850774	1.18491	1.25889	2.48475	1.74938	1.27587	0.783065	0.485483	1.03361	1.10914	1.594
SRRM2_S783	2.68967	0.599212	2.34557	1.19562	0.624565	1.7199	0.979789	2.29115	1.18349	1.46167	1.48263	2.82181	3.02061	1.12845	1.51362	1.41656	0.531705	1.41234	0.566992	1.07359	0.807798	1.07721	1.39227	1.06728	1.01392	0.951918	0.56004	1.03488	1.00463	0.970727	1.2429	0.667257	1.29336	1.47708	0.675263
NOC2L_S49	6.83745	1.61726	2.0469	3.00549	9.36596	3.41959	4.3061	1.49262	2.62487	4.04227	2.80296	1.90839	1.51528	1.3534	1.55311	3.09761	0.945294	1.10826	2.67391	1.27246	0.708179	1.98459	0.943328	0.916154	0.921795	0.914017	0.744121	2.49427	1.16045	1.54695	2.56981	1.43934	2.37758	1.81128	3.51483

## Sheet: Fig 7g (right)
Gene	p	cor
ACSS2_S267	0.0475061	-0.337338
CADPS_S91	0.00608667	-0.454531
CHAMP1_S108	0.0427981	-0.344355
CKAP4_S17	0.00638932	-0.452177
HCFC1_S666	0.00130658	-0.521762
KRT18_S15	0.00322014	-0.483997
MAPRE2_S200	0.00298738	-0.487306
NOC2L_S49	0.0111876	-0.423765
OSBP_S382	0.000406291	-0.56497
PGAM1_S118	0.0395483	-0.349572
PKP2_S251	0.0010599	-0.529939
SLC9A3R1_S290	0.00697358	-0.447891
SRRM2_S250	0.00115882	-0.526477
SRRM2_S778	0.00756806	-0.443835
SRRM2_S780	0.0110974	-0.424192
SRRM2_S783	0.0153278	-0.406702
SUMO1_S2	0.000809817	-0.540163
TOP2B_S1550	0.0491705	-0.334991
PGM5_S122	0.00568526	0.457814

## Sheet: Fig 7h
Protein	Gene	order	p_survdiff_median	p_coxph_median	HR_median	LL_median	HL_median	Cohort
Q9UQ35_T2409	SRRM2_T2409	2	0.0128973	0.0180611	3.224	1.22166	8.50667	APC-MUT
Q01581_S495	HMGCS1_S495	4	0.031124	0.0381823	2.755	1.05677	7.18469	APC-MUT
Q9Y4A5_S1628	TRRAP_S1628	6	0.0399932	0.0483713	0.3762	0.142546	0.993029	APC-MUT
Q13428_S1471	TCOF1_S1471	8	0.0289314	0.0352294	0.3401	0.124658	0.928075	APC-MUT
P22059_S382	OSBP_S382	10	0.0161746	0.0230637	0.3227	0.121689	0.856007	APC-MUT
Q9UQ35_T2409	SRRM2_T2409	1	0.389714	0.393702	0.6719	0.269461	1.67546	APC-WT
Q01581_S495	HMGCS1_S495	3	0.39104	0.39501	1.486	0.596278	3.70574	APC-WT
Q9Y4A5_S1628	TRRAP_S1628	5	0.894426	0.894164	0.9407	0.381936	2.3167	APC-WT
Q13428_S1471	TCOF1_S1471	7	0.994179	0.993705	1.004	0.407458	2.47212	APC-WT
P22059_S382	OSBP_S382	9	0.537204	0.539758	1.33	0.534301	3.31198	APC-WT

## Sheet: Fig 7i
	Pearson's cor with RAI14 in APC-MUT	LOG2(mAPC-II/mAPC-I, log2T/N, average)	LOG2(shRAI14#1/scramble)	LOG2(shRAI14#2/scramble)	LOG2(APC-MUT/APC-WT, log2T/N)
Max	1.2	1.2	1.2	1.2	1.2
Min	-1.2	-1.2	-1.2	-1.2	-1.2
PKP2pS251	-0.529939	-0.911842	0.90572	0.997922	0.33479
PKP2	-0.705422	-1.11643	-0.198951	-0.0914869	-0.00704385
