# Supplementary material for: Phenotypic Heterogeneity Analysis of APC-Mutant Colon Cancer by Proteomics and Phosphoproteomics Identifies RAI14 as a Key Prognostic Determinant in East Asians and Westerners
Source: Mol Cell Proteomics. 2023 Mar 18;22(5):100532. doi: 10.1016/j.mcpro.2023.100532 (PMC10148045; doi:10.1016/j.mcpro.2023.100532)
Supplement: Supplemental Table S8 [file mmc8.xlsx]

## Sheet: Summary
Supplementary tables
Fig S1: Omics information for colon cancer samples from WCH cohort.
Fig S2a: Pearson's correlation coefficients for common reference samples in proteome.
Fig S2d: Pearson's correlation coefficients for duplicate proteomic samples.
Fig S2f: Number of proteins per batch.
Fig S3a: Coefficient of variation of phosphosites among common reference samples.
Fig S3b: Pearson'x correlation coefficients for quality control samples.
Fig S3e: Number of phosphosites per batch.
Fig S4a,b: Survival analysis for WCH cohort.
Fig S4h: Mutation events of significantly mutated genes (SMGs) in WCH APC-MUT subpopulation.
Fig S4i: Mutation events of significantly mutated genes (SMGs) in CPTAC APC-MUT subpopulation.
Fig S5a: Differential proteins identification for CPTAC-mAPC-II.
Fig S5e: Subcellular location of 17 drug targets which promote cell migration.

## Sheet: Fig S1
ID_DNT	ID_T	Clinical annotation	Proteomic-T	Proteomic-N	Proteomic-RN	Proteomic-RT	Phosphoproteomic-T	Phosphoproteomic-N	WES-T	WES-N
N1	T1	1	1	1	1	1	1	1	1	1
N10	T10	1	1	1	0	0	1	1	1	1
N11	T11	1	1	1	0	0	1	1	1	1
N113	T113	1	0	0	0	0	0	0	1	1
N115	T115	1	0	0	0	0	0	0	1	1
N116	T116	1	0	0	0	0	0	0	1	1
N117	T117	1	0	0	0	0	0	0	1	1
N118	T118	1	0	0	0	0	0	0	1	1
N119	T119	1	0	0	0	0	0	0	1	1
N12	T12	1	1	1	0	0	1	1	1	1
N13	T13	1	1	1	0	0	1	1	1	1
N14	T14	1	1	1	0	0	1	1	1	1
N15	T15	1	1	1	0	0	1	1	1	1
N16	T16	1	1	1	0	0	1	1	1	1
N2	T2	1	1	1	1	1	1	1	1	1
N21	T21	1	1	1	0	0	1	1	1	1
N22	T22	1	1	1	0	0	1	1	1	1
N23	T23	1	1	1	0	0	1	1	1	1
N24	T24	1	1	1	0	0	1	1	1	1
N25	T25	1	1	1	0	0	1	1	1	1
N26	T26	1	1	1	0	0	1	1	1	1
N27	T27	1	1	1	0	0	1	1	1	1
N28	T28	1	1	1	0	0	1	1	1	1
N29	T29	1	1	1	0	0	1	1	1	1
N3	T3	1	0	0	0	0	0	0	1	1
N30	T30	1	1	1	0	0	1	1	1	1
N31	T31	1	1	1	0	0	1	1	1	1
N32	T32	1	1	1	0	0	1	1	1	1
N33	T33	1	1	1	0	0	1	1	1	1
N34	T34	1	1	1	0	0	1	1	1	1
N35	T35	1	1	1	0	0	1	1	1	1
N36	T36	1	1	1	0	0	1	1	1	1
N37	T37	1	1	1	0	0	1	1	1	1
N38	T38	1	1	1	0	0	1	1	1	1
N39	T39	1	1	1	0	0	1	1	1	1
N4	T4	1	1	1	1	1	1	1	1	1
N40	T40	1	1	1	0	0	1	1	1	1
N41	T41	1	1	1	0	0	1	1	1	1
N42	T42	1	1	1	0	0	1	1	1	1
N43	T43	1	1	1	0	0	1	1	1	1
N44	T44	1	1	1	0	0	1	1	1	1
N45	T45	1	1	1	0	0	1	1	1	1
N46	T46	1	1	1	0	0	1	1	1	1
N47	T47	1	1	1	0	0	1	1	1	1
N48	T48	1	1	1	0	0	1	1	1	1
N49	T49	1	1	1	0	0	1	1	1	1
N5	T5	1	1	1	1	1	1	1	1	1
N50	T50	1	1	1	0	0	1	1	1	1
N51	T51	1	1	1	0	0	1	1	1	1
N52	T52	1	1	1	0	0	1	1	1	1
N53	T53	1	1	1	0	0	1	1	1	1
N54	T54	1	1	1	0	0	1	1	1	1
N55	T55	1	1	1	0	0	1	1	1	1
N56	T56	1	1	1	0	0	1	1	1	1
N57	T57	1	1	1	0	0	1	1	1	1
N58	T58	1	1	1	0	0	1	1	1	1
N59	T59	1	1	1	0	0	1	1	1	1
N6	T6	1	1	1	1	1	1	1	1	1
N60	T60	1	1	1	0	0	1	1	1	1
N61	T61	1	1	1	0	0	1	1	1	1
N62	T62	1	1	1	0	0	1	1	1	1
N63	T63	1	1	1	0	0	1	1	1	1
N64	T64	1	1	1	0	0	1	1	1	1
N65	T65	1	1	1	0	0	1	1	1	1
N66	T66	1	1	1	0	0	1	1	1	1
N67	T67	1	1	1	0	0	1	1	1	1
N69	T69	1	1	1	0	0	1	1	1	1
N7	T7	1	1	1	1	1	1	1	1	1
N70	T70	1	1	1	0	0	1	1	1	1
N71	T71	1	1	1	0	0	1	1	1	1
N72	T72	1	1	1	0	0	1	1	1	1
N73	T73	1	1	1	0	0	1	1	1	1
N74	T74	1	1	1	0	0	1	1	1	1
N75	T75	1	1	1	0	0	1	1	1	1
N8	T8	1	1	1	1	1	1	1	1	1
N9	T9	1	1	1	0	0	1	1	1	1

## Sheet: Fig S2a
	P 1	P 2	P 3	P 4	P 6	P 7	P 8	P 9	P 10	P 11	P 12	P 13	P 14	P 15	P 16	P 17	P 18	P 19
P 1	1	0.776698	0.771339	0.785138	0.772183	0.776815	0.781524	0.768689	0.774142	0.780454	0.769435	0.774815	0.770157	0.765196	0.772386	0.765036	0.767437	0.765407
P 2	0.776698	1	0.803277	0.782941	0.753966	0.77322	0.773265	0.753486	0.775181	0.773554	0.762554	0.757584	0.762517	0.75955	0.766841	0.771105	0.760877	0.765378
P 3	0.771339	0.803277	1	0.776496	0.764553	0.775667	0.784826	0.754735	0.778937	0.772199	0.761354	0.761515	0.764681	0.751876	0.764186	0.757145	0.75605	0.757092
P 4	0.785138	0.782941	0.776496	1	0.787555	0.787447	0.797935	0.769908	0.787012	0.774987	0.784303	0.777377	0.782442	0.776536	0.777279	0.786672	0.782601	0.780825
P 6	0.772183	0.753966	0.764553	0.787555	1	0.839045	0.822464	0.785994	0.808607	0.800638	0.805999	0.800809	0.810191	0.809005	0.821186	0.807624	0.807882	0.807446
P 7	0.776815	0.77322	0.775667	0.787447	0.839045	1	0.833772	0.811358	0.826533	0.819284	0.817289	0.810828	0.831832	0.818211	0.832042	0.809466	0.804822	0.806162
P 8	0.781524	0.773265	0.784826	0.797935	0.822464	0.833772	1	0.830183	0.846176	0.840888	0.817623	0.818637	0.827107	0.826093	0.81965	0.808197	0.799485	0.795883
P 9	0.768689	0.753486	0.754735	0.769908	0.785994	0.811358	0.830183	1	0.835586	0.825823	0.812463	0.816188	0.811617	0.813293	0.792797	0.78794	0.792933	0.783499
P 10	0.774142	0.775181	0.778937	0.787012	0.808607	0.826533	0.846176	0.835586	1	0.841975	0.818004	0.82098	0.819024	0.815801	0.819588	0.802271	0.805314	0.810973
P 11	0.780454	0.773554	0.772199	0.774987	0.800638	0.819284	0.840888	0.825823	0.841975	1	0.821348	0.822503	0.818974	0.816183	0.810679	0.798946	0.794011	0.793825
P 12	0.769435	0.762554	0.761354	0.784303	0.805999	0.817289	0.817623	0.812463	0.818004	0.821348	1	0.812567	0.818154	0.824949	0.812432	0.796065	0.797975	0.802273
P 13	0.774815	0.757584	0.761515	0.777377	0.800809	0.810828	0.818637	0.816188	0.82098	0.822503	0.812567	1	0.825687	0.828841	0.805478	0.794493	0.797309	0.78525
P 14	0.770157	0.762517	0.764681	0.782442	0.810191	0.831832	0.827107	0.811617	0.819024	0.818974	0.818154	0.825687	1	0.820934	0.822927	0.811934	0.80825	0.795344
P 15	0.765196	0.75955	0.751876	0.776536	0.809005	0.818211	0.826093	0.813293	0.815801	0.816183	0.824949	0.828841	0.820934	1	0.812247	0.797233	0.803153	0.791392
P 16	0.772386	0.766841	0.764186	0.777279	0.821186	0.832042	0.81965	0.792797	0.819588	0.810679	0.812432	0.805478	0.822927	0.812247	1	0.831847	0.830609	0.820613
P 17	0.765036	0.771105	0.757145	0.786672	0.807624	0.809466	0.808197	0.78794	0.802271	0.798946	0.796065	0.794493	0.811934	0.797233	0.831847	1	0.820958	0.824522
P 18	0.767437	0.760877	0.75605	0.782601	0.807882	0.804822	0.799485	0.792933	0.805314	0.794011	0.797975	0.797309	0.80825	0.803153	0.830609	0.820958	1	0.815394
P 19	0.765407	0.765378	0.757092	0.780825	0.807446	0.806162	0.795883	0.783499	0.810973	0.793825	0.802273	0.78525	0.795344	0.791392	0.820613	0.824522	0.815394	1

## Sheet: Fig S2d
ID	Pearson's cor
N1	0.88583
N2	0.869688
N4	0.884215
N5	0.931064
N6	0.930052
N7	0.958545
N8	0.862148
T1	0.891584
T2	0.909601
T4	0.919674
T5	0.893464
T6	0.885847
T7	0.885813
T8	0.902332

## Sheet: Fig S2f
Batch	Value	Sum
18	6027	6027
6	6162	6808
15	6257	7296
19	6269	7588
16	6273	7778
14	6301	7946
12	6428	8106
1	6436	8309
4	6448	8466
13	6448	8569
7	6462	8652
11	6530	8751
17	6536	8832
9	6550	8903
10	6582	8968
8	6766	9037
3	6874	9172
2	6908	9281

## Sheet: Fig S3a
CV	Proportion
0	0
0.001	0.00462273
0.002	0.00894721
0.003	0.0129735
0.004	0.0177453
0.005	0.0216224
0.006	0.0257978
0.007	0.0299732
0.008	0.0353415
0.009	0.0408589
0.01	0.0460781
0.011	0.0520429
0.012	0.0580078
0.013	0.0627796
0.014	0.0687444
0.015	0.0721742
0.016	0.0793319
0.017	0.0861915
0.018	0.0914107
0.019	0.0978228
0.02	0.105428
0.021	0.11348
0.022	0.12034
0.023	0.128542
0.024	0.139427
0.025	0.151059
0.026	0.160304
0.027	0.171488
0.028	0.180286
0.029	0.18983
0.03	0.19997
0.031	0.213391
0.032	0.222786
0.033	0.23382
0.034	0.249329
0.035	0.25932
0.036	0.273039
0.037	0.287653
0.038	0.300775
0.039	0.311512
0.04	0.324635
0.041	0.340889
0.042	0.354459
0.043	0.371309
0.044	0.38652
0.045	0.400686
0.046	0.414852
0.047	0.430063
0.048	0.446764
0.049	0.461378
0.05	0.477334
0.051	0.490307
0.052	0.504921
0.053	0.520579
0.054	0.536385
0.055	0.549806
0.056	0.564569
0.057	0.581718
0.058	0.597077
0.059	0.610498
0.06	0.627796
0.061	0.640471
0.062	0.654041
0.063	0.666865
0.064	0.678646
0.065	0.690277
0.066	0.700119
0.067	0.709961
0.068	0.723382
0.069	0.733224
0.07	0.744855
0.071	0.755294
0.072	0.76275
0.073	0.771697
0.074	0.779153
0.075	0.786013
0.076	0.794661
0.077	0.803161
0.078	0.813749
0.079	0.821205
0.08	0.828064
0.081	0.835222
0.082	0.839845
0.083	0.845661
0.084	0.851476
0.085	0.856994
0.086	0.863257
0.087	0.868774
0.088	0.874739
0.089	0.880853
0.09	0.885476
0.091	0.889353
0.092	0.893379
0.093	0.897405
0.094	0.902625
0.095	0.906651
0.096	0.910379
0.097	0.912466
0.098	0.916642
0.099	0.919624
0.1	0.921712
0.101	0.9238
0.102	0.925589
0.103	0.928422
0.104	0.932001
0.105	0.934089
0.106	0.936326
0.107	0.938712
0.108	0.940948
0.109	0.94408
0.11	0.947062
0.111	0.948554
0.112	0.949746
0.113	0.95079
0.114	0.951983
0.115	0.953624
0.116	0.95601
0.117	0.958097
0.118	0.960931
0.119	0.962123
0.12	0.964062
0.121	0.966001
0.122	0.967044
0.123	0.968536
0.124	0.970325
0.125	0.971518
0.126	0.973457
0.127	0.974351
0.128	0.974799
0.129	0.975395
0.13	0.975843
0.131	0.976588
0.132	0.977483
0.133	0.978527
0.134	0.979421
0.135	0.979869
0.136	0.980167
0.137	0.980913
0.138	0.981509
0.139	0.982851
0.14	0.983597
0.141	0.984641
0.142	0.985386
0.143	0.985684
0.144	0.985983
0.145	0.986281
0.146	0.98643
0.147	0.986877
0.148	0.987176
0.149	0.987474
0.15	0.987623
0.151	0.98822
0.152	0.988667
0.153	0.988965
0.154	0.989263
0.155	0.989562
0.156	0.990009
0.157	0.990755
0.158	0.991202
0.159	0.991649
0.16	0.991798
0.161	0.992097
0.162	0.992097
0.163	0.992544
0.164	0.992991
0.165	0.993439
0.166	0.993439
0.167	0.993588
0.168	0.994184
0.169	0.994483
0.17	0.994781
0.171	0.995079
0.172	0.995377
0.173	0.995526
0.174	0.995974
0.175	0.996123
0.176	0.996272
0.177	0.996272
0.178	0.996421
0.179	0.996719
0.18	0.996868
0.181	0.996868
0.182	0.996868
0.183	0.997167
0.184	0.997167
0.185	0.997316
0.186	0.997316
0.187	0.997316
0.188	0.997465
0.189	0.997614
0.19	0.997763
0.191	0.998061
0.192	0.998061
0.193	0.99836
0.194	0.998509
0.195	0.998509
0.196	0.998509
0.197	0.998658
0.198	0.998658
0.199	0.998807
0.2	0.998807
0.201	0.998807
0.202	0.998807
0.203	0.998807
0.204	0.998807
0.205	0.998956
0.206	0.998956
0.207	0.999105
0.208	0.999105
0.209	0.999105
0.21	0.999105
0.211	0.999105
0.212	0.999254
0.213	0.999254
0.214	0.999254
0.215	0.999404
0.216	0.999404
0.217	0.999404
0.218	0.999553
0.219	0.999553
0.22	0.999553
0.221	0.999553
0.222	0.999553
0.223	0.999702
0.224	0.999702
0.225	0.999702
0.226	0.999851
0.227	0.999851
0.228	0.999851
0.229	0.999851
0.23	0.999851
0.231	0.999851
0.232	0.999851
0.233	0.999851
0.234	0.999851
0.235	0.999851
0.236	0.999851
0.237	0.999851
0.238	0.999851
0.239	0.999851
0.24	0.999851
0.241	0.999851
0.242	0.999851
0.243	0.999851
0.244	0.999851
0.245	0.999851
0.246	0.999851
0.247	0.999851
0.248	0.999851
0.249	0.999851
0.25	0.999851
0.251	0.999851
0.252	0.999851
0.253	0.999851
0.254	0.999851
0.255	0.999851
0.256	0.999851
0.257	0.999851
0.258	0.999851
0.259	0.999851
0.26	0.999851
0.261	0.999851
0.262	0.999851
0.263	0.999851
0.264	0.999851
0.265	0.999851
0.266	0.999851
0.267	0.999851
0.268	0.999851
0.269	0.999851
0.27	0.999851
0.271	0.999851
0.272	0.999851
0.273	0.999851
0.274	0.999851
0.275	0.999851
0.276	0.999851
0.277	0.999851
0.278	0.999851
0.279	0.999851
0.28	0.999851
0.281	0.999851
0.282	0.999851
0.283	0.999851
0.284	0.999851
0.285	0.999851
0.286	0.999851
0.287	0.999851
0.288	0.999851
0.289	0.999851
0.29	0.999851
0.291	0.999851
0.292	0.999851
0.293	0.999851
0.294	0.999851
0.295	0.999851
0.296	0.999851
0.297	0.999851
0.298	0.999851
0.299	0.999851
0.3	0.999851
0.301	0.999851
0.302	1
0.303	1
0.304	1
0.305	1
0.306	1
0.307	1
0.308	1
0.309	1
0.31	1
0.311	1
0.312	1
0.313	1
0.314	1
0.315	1
0.316	1
0.317	1
0.318	1
0.319	1
0.32	1
0.321	1
0.322	1
0.323	1
0.324	1
0.325	1
0.326	1
0.327	1
0.328	1
0.329	1
0.33	1
0.331	1
0.332	1
0.333	1
0.334	1
0.335	1
0.336	1
0.337	1
0.338	1
0.339	1
0.34	1
0.341	1
0.342	1
0.343	1
0.344	1
0.345	1
0.346	1
0.347	1
0.348	1
0.349	1
0.35	1
0.351	1
0.352	1
0.353	1
0.354	1
0.355	1
0.356	1
0.357	1
0.358	1
0.359	1
0.36	1
0.361	1
0.362	1
0.363	1
0.364	1
0.365	1
0.366	1
0.367	1
0.368	1
0.369	1
0.37	1
0.371	1
0.372	1
0.373	1
0.374	1
0.375	1
0.376	1
0.377	1
0.378	1
0.379	1
0.38	1
0.381	1
0.382	1
0.383	1
0.384	1
0.385	1
0.386	1
0.387	1
0.388	1
0.389	1
0.39	1
0.391	1
0.392	1
0.393	1
0.394	1
0.395	1
0.396	1
0.397	1
0.398	1
0.399	1
0.4	1
0.401	1
0.402	1
0.403	1
0.404	1
0.405	1
0.406	1
0.407	1
0.408	1
0.409	1
0.41	1
0.411	1
0.412	1
0.413	1
0.414	1
0.415	1
0.416	1
0.417	1
0.418	1
0.419	1
0.42	1
0.421	1
0.422	1
0.423	1
0.424	1
0.425	1
0.426	1
0.427	1
0.428	1
0.429	1
0.43	1
0.431	1
0.432	1
0.433	1
0.434	1
0.435	1
0.436	1
0.437	1
0.438	1
0.439	1
0.44	1
0.441	1
0.442	1
0.443	1
0.444	1
0.445	1
0.446	1
0.447	1
0.448	1
0.449	1
0.45	1
0.451	1
0.452	1
0.453	1
0.454	1
0.455	1
0.456	1
0.457	1
0.458	1
0.459	1
0.46	1
0.461	1
0.462	1
0.463	1
0.464	1
0.465	1
0.466	1
0.467	1
0.468	1
0.469	1
0.47	1
0.471	1
0.472	1
0.473	1
0.474	1
0.475	1
0.476	1
0.477	1
0.478	1
0.479	1
0.48	1
0.481	1
0.482	1
0.483	1
0.484	1
0.485	1
0.486	1
0.487	1
0.488	1
0.489	1
0.49	1
0.491	1
0.492	1
0.493	1
0.494	1
0.495	1
0.496	1
0.497	1
0.498	1
0.499	1
0.5	1
0.501	1
0.502	1
0.503	1
0.504	1
0.505	1
0.506	1
0.507	1
0.508	1
0.509	1
0.51	1
0.511	1
0.512	1
0.513	1
0.514	1
0.515	1
0.516	1
0.517	1
0.518	1
0.519	1
0.52	1
0.521	1
0.522	1
0.523	1
0.524	1
0.525	1
0.526	1
0.527	1
0.528	1
0.529	1
0.53	1
0.531	1
0.532	1
0.533	1
0.534	1
0.535	1
0.536	1
0.537	1
0.538	1
0.539	1
0.54	1
0.541	1
0.542	1
0.543	1
0.544	1
0.545	1
0.546	1
0.547	1
0.548	1
0.549	1
0.55	1
0.551	1
0.552	1
0.553	1
0.554	1
0.555	1
0.556	1
0.557	1
0.558	1
0.559	1
0.56	1
0.561	1
0.562	1
0.563	1
0.564	1
0.565	1
0.566	1
0.567	1
0.568	1
0.569	1
0.57	1
0.571	1
0.572	1
0.573	1
0.574	1
0.575	1
0.576	1
0.577	1
0.578	1
0.579	1
0.58	1
0.581	1
0.582	1
0.583	1
0.584	1
0.585	1
0.586	1
0.587	1
0.588	1
0.589	1
0.59	1
0.591	1
0.592	1
0.593	1
0.594	1
0.595	1
0.596	1
0.597	1
0.598	1
0.599	1
0.6	1
0.601	1
0.602	1
0.603	1
0.604	1
0.605	1
0.606	1
0.607	1
0.608	1
0.609	1
0.61	1
0.611	1
0.612	1
0.613	1
0.614	1
0.615	1
0.616	1
0.617	1
0.618	1
0.619	1
0.62	1
0.621	1
0.622	1
0.623	1
0.624	1
0.625	1
0.626	1
0.627	1
0.628	1
0.629	1
0.63	1
0.631	1
0.632	1
0.633	1
0.634	1
0.635	1
0.636	1
0.637	1
0.638	1
0.639	1
0.64	1
0.641	1
0.642	1
0.643	1
0.644	1
0.645	1
0.646	1
0.647	1
0.648	1
0.649	1
0.65	1
0.651	1
0.652	1
0.653	1
0.654	1
0.655	1
0.656	1
0.657	1
0.658	1
0.659	1
0.66	1
0.661	1
0.662	1
0.663	1
0.664	1
0.665	1
0.666	1
0.667	1
0.668	1
0.669	1
0.67	1
0.671	1
0.672	1
0.673	1
0.674	1
0.675	1
0.676	1
0.677	1
0.678	1
0.679	1
0.68	1
0.681	1
0.682	1
0.683	1
0.684	1
0.685	1
0.686	1
0.687	1
0.688	1
0.689	1
0.69	1
0.691	1
0.692	1
0.693	1
0.694	1
0.695	1
0.696	1
0.697	1
0.698	1
0.699	1
0.7	1
0.701	1
0.702	1
0.703	1
0.704	1
0.705	1
0.706	1
0.707	1
0.708	1
0.709	1
0.71	1
0.711	1
0.712	1
0.713	1
0.714	1
0.715	1
0.716	1
0.717	1
0.718	1
0.719	1
0.72	1
0.721	1
0.722	1
0.723	1
0.724	1
0.725	1
0.726	1
0.727	1
0.728	1
0.729	1
0.73	1
0.731	1
0.732	1
0.733	1
0.734	1
0.735	1
0.736	1
0.737	1
0.738	1
0.739	1
0.74	1
0.741	1
0.742	1
0.743	1
0.744	1
0.745	1
0.746	1
0.747	1
0.748	1
0.749	1
0.75	1
0.751	1
0.752	1
0.753	1
0.754	1
0.755	1
0.756	1
0.757	1
0.758	1
0.759	1
0.76	1
0.761	1
0.762	1
0.763	1
0.764	1
0.765	1
0.766	1
0.767	1
0.768	1
0.769	1
0.77	1
0.771	1
0.772	1
0.773	1
0.774	1
0.775	1
0.776	1
0.777	1
0.778	1
0.779	1
0.78	1
0.781	1
0.782	1
0.783	1
0.784	1
0.785	1
0.786	1
0.787	1
0.788	1
0.789	1
0.79	1
0.791	1
0.792	1
0.793	1
0.794	1
0.795	1
0.796	1
0.797	1
0.798	1
0.799	1
0.8	1
0.801	1
0.802	1
0.803	1
0.804	1
0.805	1
0.806	1
0.807	1
0.808	1
0.809	1
0.81	1
0.811	1
0.812	1
0.813	1
0.814	1
0.815	1
0.816	1
0.817	1
0.818	1
0.819	1
0.82	1
0.821	1
0.822	1
0.823	1
0.824	1
0.825	1
0.826	1
0.827	1
0.828	1
0.829	1
0.83	1
0.831	1
0.832	1
0.833	1
0.834	1
0.835	1
0.836	1
0.837	1
0.838	1
0.839	1
0.84	1
0.841	1
0.842	1
0.843	1
0.844	1
0.845	1
0.846	1
0.847	1
0.848	1
0.849	1
0.85	1
0.851	1
0.852	1
0.853	1
0.854	1
0.855	1
0.856	1
0.857	1
0.858	1
0.859	1
0.86	1
0.861	1
0.862	1
0.863	1
0.864	1
0.865	1
0.866	1
0.867	1
0.868	1
0.869	1
0.87	1
0.871	1
0.872	1
0.873	1
0.874	1
0.875	1
0.876	1
0.877	1
0.878	1
0.879	1
0.88	1
0.881	1
0.882	1
0.883	1
0.884	1
0.885	1
0.886	1
0.887	1
0.888	1
0.889	1
0.89	1
0.891	1
0.892	1
0.893	1
0.894	1
0.895	1
0.896	1
0.897	1
0.898	1
0.899	1
0.9	1
0.901	1
0.902	1
0.903	1
0.904	1
0.905	1
0.906	1
0.907	1
0.908	1
0.909	1
0.91	1
0.911	1
0.912	1
0.913	1
0.914	1
0.915	1
0.916	1
0.917	1
0.918	1
0.919	1
0.92	1
0.921	1
0.922	1
0.923	1
0.924	1
0.925	1
0.926	1
0.927	1
0.928	1
0.929	1
0.93	1
0.931	1
0.932	1
0.933	1
0.934	1
0.935	1
0.936	1
0.937	1
0.938	1
0.939	1
0.94	1
0.941	1
0.942	1
0.943	1
0.944	1
0.945	1
0.946	1
0.947	1
0.948	1
0.949	1
0.95	1
0.951	1
0.952	1
0.953	1
0.954	1
0.955	1
0.956	1
0.957	1
0.958	1
0.959	1
0.96	1
0.961	1
0.962	1
0.963	1
0.964	1
0.965	1
0.966	1
0.967	1
0.968	1
0.969	1
0.97	1
0.971	1
0.972	1
0.973	1
0.974	1
0.975	1
0.976	1
0.977	1
0.978	1
0.979	1
0.98	1
0.981	1
0.982	1
0.983	1
0.984	1
0.985	1
0.986	1
0.987	1
0.988	1
0.989	1
0.99	1
0.991	1
0.992	1
0.993	1
0.994	1
0.995	1
0.996	1
0.997	1
0.998	1
0.999	1
1	1

## Sheet: Fig S3b
	QC1	QC2	QC3	QC4	QC5	QC6
QC1	1	0.993583	0.992423	0.991675	0.990185	0.981227
QC2	0.993583	1	0.99641	0.994868	0.993504	0.982997
QC3	0.992423	0.99641	1	0.995228	0.994048	0.98248
QC4	0.991675	0.994868	0.995228	1	0.995537	0.98421
QC5	0.990185	0.993504	0.994048	0.995537	1	0.983425
QC6	0.981227	0.982997	0.98248	0.98421	0.983425	1

## Sheet: Fig S3e
Batch	Identified	Sum
17	2893	2893
4	3011	4216
6	3092	5059
13	3139	5795
12	3148	6260
5	3171	6763
16	3264	7238
18	3368	7611
2	3460	8008
14	3634	8354
11	3635	8613
15	3752	8918
7	4011	9273
9	4097	9650
10	4295	10072
8	4683	10693
1	4984	11718
3	6101	12710

## Sheet: Fig S4a,b
ID	Gene	Protein	p_survdiff_median	p_coxph_median	HR_median	LL_median	HL_median	Prognostic
Q9NUL5	SHFL	Shiftless antiviral inhibitor of ribosomal frameshifting protein	2.58e-06	7.87e-05	9.743	3.14707	30.1653	Unfavorable
P25686	DNAJB2	DnaJ homolog subfamily B member 2	8.3e-05	0.000589362	7.127	2.32518	21.8452	Unfavorable
P27816	MAP4	Microtubule-associated protein 4	0.000109028	0.000704249	6.88	2.25443	20.9976	Unfavorable
P31749	AKT1	RAC-alpha serine/threonine-protein kinase	0.000119225	0.000757013	6.982	2.25337	21.6308	Unfavorable
O43852	CALU	Calumenin	0.000156787	0.000792529	5.905	2.09288	16.663	Unfavorable
P33121	ACSL1	Long-chain-fatty-acid--CoA ligase 1	0.000178923	0.000817872	5.882	2.08381	16.6035	Unfavorable
P50402	EMD	Emerin	0.00019698	0.000925158	5.768	2.04506	16.2665	Unfavorable
Q6WCQ1	MPRIP	Myosin phosphatase Rho-interacting protein	0.000340316	0.00130739	5.531	1.94928	15.6937	Unfavorable
P00748	F12	Coagulation factor XII	0.000413717	0.00165181	6.089	1.9764	18.7613	Unfavorable
Q07866	KLC1	Kinesin light chain 1	0.00044372	0.00144435	5.576	1.93705	16.0497	Unfavorable
P43652	AFM	Afamin	0.000617278	0.00216442	5.807	1.88669	17.8736	Unfavorable
Q5SYB0	FRMPD1	FERM and PDZ domain-containing protein 1	0.00187955	0.00414508	4.566	1.61678	12.8965	Unfavorable
O60664	PLIN3	Perilipin-3	0.0018875	0.00425215	4.159	1.56541	11.051	Unfavorable
P08123	COL1A2	Collagen alpha-2(I) chain	0.00192363	0.004047	4.335	1.5946	11.784	Unfavorable
Q53TN4	CYBRD1	Plasma membrane ascorbate-dependent reductase CYBRD1	0.00212355	0.00452229	4.506	1.59397	12.7402	Unfavorable
Q15121	PEA15	Astrocytic phosphoprotein PEA-15	0.00214248	0.00480087	4.491	1.5811	12.7551	Unfavorable
Q3KQU3	MAP7D1	MAP7 domain-containing protein 1	0.0023214	0.00483936	4.453	1.57551	12.5841	Unfavorable
P27918	CFP	Properdin	0.00248338	0.00508308	4.418	1.56262	12.4911	Unfavorable
Q16643	DBN1	Drebrin	0.00281321	0.00582261	4.359	1.53092	12.4133	Unfavorable
P06681	C2	Complement C2	0.00297233	0.00567256	4.099	1.50856	11.138	Unfavorable
P00736	C1R	Complement C1r subcomponent	0.00298834	0.00565718	4.114	1.51061	11.2022	Unfavorable
Q15796	SMAD2	Mothers against decapentaplegic homolog 2	0.00308305	0.00583441	3.973	1.49005	10.5944	Unfavorable
O00468	AGRN	Agrin	0.0037369	0.00725073	4.182	1.47166	11.8834	Unfavorable
P25311	AZGP1	Zinc-alpha-2-glycoprotein	0.00378147	0.00663891	3.98	1.46801	10.7894	Unfavorable
Q9Y2D5	AKAP2	A-kinase anchor protein 2	0.00435995	0.0080204	3.755	1.41193	9.98574	Unfavorable
Q96SZ5	ADO	2-aminoethanethiol dioxygenase	0.00470981	0.00813869	3.753	1.40917	9.99515	Unfavorable
Q14847	LASP1	LIM and SH3 domain protein 1	0.00504752	0.00898659	3.684	1.38507	9.80015	Unfavorable
Q9NVT9	ARMC1	Armadillo repeat-containing protein 1	0.00511364	0.00865867	3.72	1.395	9.91792	Unfavorable
Q9ULP9	TBC1D24	TBC1 domain family member 24	0.00513847	0.00865144	3.749	1.39794	10.0547	Unfavorable
P35442	THBS2	Thrombospondin-2	0.00557036	0.00919561	3.716	1.3839	9.97746	Unfavorable
Q96AY3	FKBP10	Peptidyl-prolyl cis-trans isomerase FKBP10	0.00564374	0.00978956	3.636	1.3654	9.68369	Unfavorable
Q9H115	NAPB	Beta-soluble NSF attachment protein	0.00566765	0.00907853	3.787	1.39273	10.2956	Unfavorable
Q9UGM5	FETUB	Fetuin-B	0.00579844	0.00987714	3.932	1.38972	11.1269	Unfavorable
P02774	GC	Vitamin D-binding protein	0.00633918	0.0105586	3.889	1.37314	11.0137	Unfavorable
P11166	SLC2A1	Solute carrier family 2, facilitated glucose transporter member 1	0.00668839	0.0109327	3.537	1.33691	9.35973	Unfavorable
O94830	DDHD2	Phospholipase DDHD2	0.00715734	0.0109864	3.577	1.33941	9.55008	Unfavorable
P05067	APP	Amyloid-beta precursor protein	0.00719352	0.0115248	3.384	1.31434	8.71444	Unfavorable
Q8IWT6	LRRC8A	Volume-regulated anion channel subunit LRRC8A	0.0075268	0.0114249	3.556	1.33056	9.50267	Unfavorable
P02760	AMBP	Protein AMBP	0.00769025	0.011594	3.63	1.33401	9.87573	Unfavorable
P22792	CPN2	Carboxypeptidase N subunit 2	0.00787495	0.0118453	3.533	1.32212	9.4428	Unfavorable
P19827	ITIH1	Inter-alpha-trypsin inhibitor heavy chain H1	0.00791805	0.0125849	3.759	1.32854	10.6354	Unfavorable
Q96PD5	PGLYRP2	N-acetylmuramoyl-L-alanine amidase	0.00791805	0.0125849	3.759	1.32854	10.6354	Unfavorable
O95817	BAG3	BAG family molecular chaperone regulator 3	0.00795218	0.0119281	3.609	1.32705	9.81605	Unfavorable
P21810	BGN	Biglycan	0.00804675	0.0126911	3.763	1.32717	10.6681	Unfavorable
Q12884	FAP	Prolyl endopeptidase FAP	0.0080816	0.0123091	3.547	1.31618	9.55751	Unfavorable
O75882	ATRN	Attractin	0.00907357	0.0132499	3.47	1.2965	9.28536	Unfavorable
P16455	MGMT	Methylated-DNA--protein-cysteine methyltransferase	0.00926953	0.0141589	3.387	1.27801	8.9783	Unfavorable
O60504	SORBS3	Vinexin	0.00944787	0.0142365	3.426	1.27992	9.17051	Unfavorable
P50454	SERPINH1	Serpin H1	0.00948566	0.0146904	3.404	1.27246	9.1052	Unfavorable
Q96A65	EXOC4	Exocyst complex component 4	0.00969	0.0147487	3.229	1.2586	8.28167	Unfavorable
P17812	CTPS1	CTP synthase 1	0.00976251	0.014624	3.391	1.27235	9.03776	Unfavorable
Q9BYM8	RBCK1	RanBP-type and C3HC4-type zinc finger-containing protein 1	0.0101662	0.0152379	3.346	1.26145	8.87298	Unfavorable
O14791	APOL1	Apolipoprotein L1	0.0103627	0.0147634	3.478	1.27696	9.47557	Unfavorable
P01019	AGT	Angiotensinogen	0.0105225	0.0157318	3.606	1.27342	10.2114	Unfavorable
P02647	APOA1	Apolipoprotein A-I	0.0105225	0.0157318	3.606	1.27342	10.2114	Unfavorable
P02790	HPX	Hemopexin	0.0105225	0.0157318	3.606	1.27342	10.2114	Unfavorable
Q99715	COL12A1	Collagen alpha-1(XII) chain	0.0105413	0.0156013	3.364	1.25843	8.99416	Unfavorable
O00273	DFFA	DNA fragmentation factor subunit alpha	0.0105522	0.0157189	3.322	1.25401	8.79851	Unfavorable
Q8WUD1	RAB2B	Ras-related protein Rab-2B	0.0109058	0.0154323	3.446	1.26623	9.37744	Unfavorable
P16949	STMN1	Stathmin	0.0111898	0.0160266	3.304	1.24919	8.73882	Unfavorable
Q9NQ66	PLCB1	1-phosphatidylinositol 4,5-bisphosphate phosphodiesterase beta-1	0.0114179	0.0160653	3.415	1.25646	9.28373	Unfavorable
Q8WTS6	SETD7	Histone-lysine N-methyltransferase SETD7	0.0114895	0.016096	3.328	1.2501	8.862	Unfavorable
Q99497	PARK7	Parkinson disease protein 7	0.0114895	0.0167435	3.301	1.24089	8.78273	Unfavorable
P20962	PTMS	Parathymosin	0.0115733	0.0170042	3.159	1.22833	8.12625	Unfavorable
P01042	KNG1	Kininogen-1	0.0120236	0.0174607	3.539	1.24817	10.0348	Unfavorable
O95445	APOM	Apolipoprotein M	0.0122233	0.0168524	3.331	1.24166	8.9343	Unfavorable
P01860	IGHG3	Immunoglobulin heavy constant gamma 3	0.012562	0.0173078	3.378	1.2397	9.20395	Unfavorable
P03952	KLKB1	Plasma kallikrein	0.012562	0.0173078	3.378	1.2397	9.20395	Unfavorable
P08697	SERPINF2	Alpha-2-antiplasmin	0.012562	0.0173078	3.378	1.2397	9.20395	Unfavorable
Q9NPQ8	RIC8A	Synembryn-A	0.0128963	0.017695	3.363	1.23451	9.16344	Unfavorable
P02751	FN1	Fibronectin	0.0129469	0.0177201	3.366	1.23441	9.17921	Unfavorable
Q9H939	PSTPIP2	Proline-serine-threonine phosphatase-interacting protein 2	0.0129648	0.0186049	3.121	1.20955	8.05212	Unfavorable
O00629	KPNA4	Importin subunit alpha-3	0.0132025	0.0181021	3.247	1.22277	8.62473	Unfavorable
Q99439	CNN2	Calponin-2	0.0132961	0.0189295	3.22	1.21266	8.55161	Unfavorable
P02652	APOA2	Apolipoprotein A-II	0.0133673	0.0181758	3.282	1.22419	8.79707	Unfavorable
Q9P0K7	RAI14	Ankycorbin	0.0133984	0.0190377	3.481	1.22719	9.87597	Unfavorable
Q9Y4D1	DAAM1	Disheveled-associated activator of morphogenesis 1	0.0134965	0.0183616	3.342	1.22602	9.10947	Unfavorable
P13797	PLS3	Plastin-3	0.0135493	0.0193477	3.089	1.20044	7.95038	Unfavorable
P60660	MYL6	Myosin light polypeptide 6	0.0140132	0.0191465	3.236	1.21148	8.64372	Unfavorable
P01859	IGHG2	Immunoglobulin heavy constant gamma 2	0.0142997	0.0192262	3.318	1.21561	9.05417	Unfavorable
Q93062	RBPMS	RNA-binding protein with multiple splicing	0.015164	0.0204157	3.2	1.19715	8.55619	Unfavorable
Q4G0F5	VPS26B	Vacuolar protein sorting-associated protein 26B	0.0153477	0.0213253	3.147	1.1858	8.35225	Unfavorable
Q96QR8	PURB	Transcriptional activator protein Pur-beta	0.0159828	0.020985	3.024	1.18172	7.73824	Unfavorable
O76024	WFS1	Wolframin	0.0161943	0.0217008	3.13	1.18151	8.28945	Unfavorable
Q9HCN4	GPN1	GPN-loop GTPase 1	0.0162518	0.0224272	3.106	1.17394	8.21528	Unfavorable
P02461	COL3A1	Collagen alpha-1(III) chain	0.0168151	0.0222315	3.152	1.1781	8.43266	Unfavorable
P09486	SPARC	SPARC	0.0169538	0.0232189	3.014	1.16254	7.81386	Unfavorable
O43752	STX6	Syntaxin-6	0.017549	0.0241008	2.958	1.15271	7.59094	Unfavorable
Q13526	PIN1	Peptidyl-prolyl cis-trans isomerase NIMA-interacting 1	0.0183162	0.0240131	3.074	1.15921	8.14909	Unfavorable
Q13449	LSAMP	Limbic system-associated membrane protein	0.0185174	0.0237796	3.129	1.16387	8.41444	Unfavorable
Q9UHD8	SEPTIN9	Septin-9	0.0190205	0.0247724	3.056	1.15237	8.10661	Unfavorable
Q9P0V9	SEPTIN10	Septin-10	0.0193022	0.024782	3.071	1.15299	8.17938	Unfavorable
Q9NRY5	FAM114A2	Protein FAM114A2	0.0194664	0.0253275	3.032	1.14695	8.01651	Unfavorable
O00291	HIP1	Huntingtin-interacting protein 1	0.0208016	0.0269013	2.913	1.13003	7.5114	Unfavorable
P02452	COL1A1	Collagen alpha-1(I) chain	0.0210738	0.0272653	2.947	1.12894	7.69296	Unfavorable
O95749	GGPS1	Geranylgeranyl pyrophosphate synthase	0.0213281	0.0275914	2.876	1.12363	7.36198	Unfavorable
Q6NUK4	REEP3	Receptor expression-enhancing protein 3	0.0214211	0.0284477	2.887	1.11832	7.4536	Unfavorable
Q06136	KDSR	3-ketodihydrosphingosine reductase	0.0228408	0.0289112	2.966	1.11831	7.8642	Unfavorable
Q6RW13	AGTRAP	Type-1 angiotensin II receptor-associated protein	0.0228448	0.0292357	2.845	1.11145	7.28358	Unfavorable
P82979	SARNP	SAP domain-containing ribonucleoprotein	0.0230499	0.0304798	2.828	1.10287	7.24947	Unfavorable
Q16270	IGFBP7	Insulin-like growth factor-binding protein 7	0.0234927	0.0295407	2.959	1.11382	7.862	Unfavorable
O00499	BIN1	Myc box-dependent-interacting protein 1	0.0237371	0.0297545	2.978	1.11308	7.96645	Unfavorable
O43866	CD5L	CD5 antigen-like	0.0243134	0.030454	2.938	1.10703	7.79775	Unfavorable
P01023	A2M	Alpha-2-macroglobulin	0.0243134	0.030454	2.938	1.10703	7.79775	Unfavorable
O95967	EFEMP2	EGF-containing fibulin-like extracellular matrix protein 2	0.0244308	0.0309138	2.879	1.10199	7.52136	Unfavorable
Q96HC4	PDLIM5	PDZ and LIM domain protein 5	0.0249726	0.0315588	2.804	1.0954	7.17929	Unfavorable
O43293	DAPK3	Death-associated protein kinase 3	0.0252194	0.0317535	2.82	1.09475	7.26257	Unfavorable
P13611	VCAN	Versican core protein	0.0254187	0.0319656	2.862	1.09487	7.48099	Unfavorable
P23142	FBLN1	Fibulin-1	0.0254187	0.0319656	2.862	1.09487	7.48099	Unfavorable
Q9Y680	FKBP7	Peptidyl-prolyl cis-trans isomerase FKBP7	0.0258447	0.032447	2.852	1.09161	7.45105	Unfavorable
P29475	NOS1	Nitric oxide synthase, brain	0.0259437	0.0321401	2.911	1.09537	7.73369	Unfavorable
Q8WUD4	CCDC12	Coiled-coil domain-containing protein 12	0.0267498	0.0336612	2.766	1.08181	7.07425	Unfavorable
Q9UNZ2	NSFL1C	NSFL1 cofactor p47	0.0268426	0.0335811	2.771	1.0824	7.09331	Unfavorable
P36955	SERPINF1	Pigment epithelium-derived factor	0.0268804	0.0335448	2.835	1.08454	7.41079	Unfavorable
P62760	VSNL1	Visinin-like protein 1	0.0276417	0.0343939	2.76	1.07747	7.07223	Unfavorable
O00170	AIP	AH receptor-interacting protein	0.0282501	0.0361651	2.744	1.06726	7.05451	Unfavorable
P49757	NUMB	Protein numb homolog	0.0289029	0.0369439	2.726	1.06265	6.99437	Unfavorable
Q9H4A3	WNK1	Serine/threonine-protein kinase WNK1	0.0289198	0.035781	2.739	1.06921	7.01609	Unfavorable
P29972	AQP1	Aquaporin-1	0.0294502	0.0357431	2.874	1.07285	7.69791	Unfavorable
Q99969	RARRES2	Retinoic acid receptor responder protein 2	0.0301157	0.0370435	2.721	1.06201	6.97365	Unfavorable
Q16401	PSMD5	26S proteasome non-ATPase regulatory subunit 5	0.0305843	0.0374042	2.739	1.06051	7.07437	Unfavorable
P05156	CFI	Complement factor I	0.0308638	0.0377844	2.77	1.05919	7.24622	Unfavorable
O43491	EPB41L2	Band 4.1-like protein 2	0.0310091	0.0391418	2.693	1.05057	6.90217	Unfavorable
P19652	ORM2	Alpha-1-acid glycoprotein 2	0.0312262	0.0375896	2.845	1.06184	7.62178	Unfavorable
Q6DKJ4	NXN	Nucleoredoxin	0.0312554	0.0381448	2.726	1.05635	7.03593	Unfavorable
P20810	CAST	Calpastatin	0.0315433	0.0399396	2.675	1.04625	6.83845	Unfavorable
Q13177	PAK2	Serine/threonine-protein kinase PAK 2	0.0315433	0.0399396	2.675	1.04625	6.83845	Unfavorable
O00244	ATOX1	Copper transport protein ATOX1	0.0320189	0.0389763	2.756	1.05265	7.21771	Unfavorable
P29966	MARCKS	Myristoylated alanine-rich C-kinase substrate	0.0322126	0.0393206	2.683	1.04949	6.85971	Unfavorable
P36959	GMPR	GMP reductase 1	0.0335807	0.0396892	2.676	1.04752	6.83721	Unfavorable
P13671	C6	Complement component C6	0.0345958	0.0417416	2.715	1.03805	7.10026	Unfavorable
P00734	F2	Prothrombin	0.0348965	0.0419851	2.717	1.03689	7.12002	Unfavorable
Q92743	HTRA1	Serine protease HTRA1	0.0349479	0.0421402	2.653	1.03526	6.80092	Unfavorable
Q8IUX7	AEBP1	Adipocyte enhancer-binding protein 1	0.0351457	0.0422437	2.714	1.03559	7.1124	Unfavorable
P20908	COL5A1	Collagen alpha-1(V) chain	0.0361967	0.0449477	2.615	1.02189	6.68963	Unfavorable
O14558	HSPB6	Heat shock protein beta-6	0.0363217	0.0434726	2.657	1.02905	6.85952	Unfavorable
Q9NR99	MXRA5	Matrix-remodeling-associated protein 5	0.037335	0.0445681	2.641	1.02385	6.81275	Unfavorable
Q9UGR2	ZC3H7B	Zinc finger CCCH domain-containing protein 7B	0.0376546	0.0450388	2.611	1.02146	6.67591	Unfavorable
P02750	LRG1	Leucine-rich alpha-2-glycoprotein	0.0378283	0.0440527	2.674	1.02654	6.96319	Unfavorable
P07311	ACYP1	Acylphosphatase-1	0.0378514	0.0440728	2.619	1.02588	6.684	Unfavorable
P00441	SOD1	Superoxide dismutase [Cu-Zn]	0.0379669	0.0444647	2.614	1.02406	6.67334	Unfavorable
O60831	PRAF2	PRA1 family protein 2	0.0387346	0.0460111	2.625	1.01724	6.77523	Unfavorable
Q99426	TBCB	Tubulin-folding cofactor B	0.0388916	0.047863	2.58	1.00896	6.59699	Unfavorable
Q99961	SH3GL1	Endophilin-A2	0.0390809	0.0480797	2.576	1.00803	6.58472	Unfavorable
Q14766	LTBP1	Latent-transforming growth factor beta-binding protein 1	0.0390943	0.0463959	2.62	1.0155	6.76057	Unfavorable
Q06481	APLP2	Amyloid-like protein 2	0.0396694	0.0485972	2.579	1.00585	6.61497	Unfavorable
Q8TD16	BICD2	Protein bicaudal D homolog 2	0.040057	0.046709	2.7	1.01457	7.18325	Unfavorable
Q13561	DCTN2	Dynactin subunit 2	0.0403992	0.0471834	2.681	1.01234	7.10156	Unfavorable
P07358	C8B	Complement component C8 beta chain	0.0414717	0.0488931	2.631	1.00471	6.88773	Unfavorable
P50479	PDLIM4	PDZ and LIM domain protein 4	0.0415965	0.0478198	2.634	1.00934	6.87163	Unfavorable
Q9UKU9	ANGPTL2	Angiopoietin-related protein 2	0.0415965	0.0478198	2.634	1.00934	6.87163	Unfavorable
Q12797	ASPH	Aspartyl/asparaginyl beta-hydroxylase	0.0416864	0.0508711	2.546	0.996465	6.50563	Unfavorable
O00411	POLRMT	DNA-directed RNA polymerase, mitochondrial	0.0417324	0.0509289	2.545	0.996233	6.50184	Unfavorable
P61081	UBE2M	NEDD8-conjugating enzyme Ubc12	0.0418864	0.0509661	2.555	0.996068	6.55245	Unfavorable
P15169	CPN1	Carboxypeptidase N catalytic chain	0.042375	0.049708	2.59	1.00121	6.69794	Unfavorable
O14498	ISLR	Immunoglobulin superfamily containing leucine-rich repeat protein	0.0425961	0.0500081	2.582	0.999966	6.66609	Unfavorable
O76070	SNCG	Gamma-synuclein	0.0430252	0.0496934	2.666	1.00132	7.10028	Unfavorable
P78356	PIP4K2B	Phosphatidylinositol 5-phosphate 4-kinase type-2 beta	0.0434067	0.0508514	2.573	0.996506	6.64183	Unfavorable
Q14624	ITIH4	Inter-alpha-trypsin inhibitor heavy chain H4	0.0435722	0.051066	2.607	0.99557	6.82752	Unfavorable
Q92625	ANKS1A	Ankyrin repeat and SAM domain-containing protein 1A	0.0443697	0.0523156	2.527	0.990757	6.44688	Unfavorable
P35625	TIMP3	Metalloproteinase inhibitor 3	0.0460069	0.0540141	2.511	0.984245	6.40384	Unfavorable
P29353	SHC1	SHC-transforming protein 1	0.0461214	0.0556277	2.495	0.978251	6.36531	Unfavorable
P01701	IGLV1-51	Immunoglobulin lambda variable 1-51	0.0462693	0.0537723	2.545	0.984956	6.57572	Unfavorable
Q9UKX5	ITGA11	Integrin alpha-11	0.047211	0.0548468	2.516	0.981019	6.45385	Unfavorable
P24844	MYL9	Myosin regulatory light polypeptide 9	0.0472776	0.0534487	2.542	0.986241	6.5495	Unfavorable
O75122	CLASP2	CLIP-associating protein 2	0.0473956	0.0549618	2.518	0.980565	6.46678	Unfavorable
Q06033	ITIH3	Inter-alpha-trypsin inhibitor heavy chain H3	0.0478481	0.0541299	2.566	0.983417	6.69718	Unfavorable
Q96G23	CERS2	Ceramide synthase 2	0.0482895	0.0559009	2.452	0.977662	6.14917	Unfavorable
A0A075B6I0	IGLV8-61	Immunoglobulin lambda variable 8-61	0.0484466	0.0561015	2.505	0.976381	6.42788	Unfavorable
Q8N556	AFAP1	Actin filament-associated protein 1	0.0489951	0.0553129	2.503	0.979361	6.39888	Unfavorable
Q16527	CSRP2	Cysteine and glycine-rich protein 2	0.0490062	0.055327	2.553	0.978873	6.65643	Unfavorable
Q3V6T2	CCDC88A	Girdin	0.0490062	0.055327	2.553	0.978873	6.65643	Unfavorable
Q9UQB8	BAIAP2	Brain-specific angiogenesis inhibitor 1-associated protein 2	0.0490463	0.0583252	2.426	0.969246	6.07428	Unfavorable
Q96S19	METTL26	Methyltransferase-like 26	0.0493652	0.057128	2.488	0.972767	6.36187	Unfavorable
P00751	CFB	Complement factor B	0.0493787	0.0564889	2.608	0.973847	6.98645	Unfavorable
P02787	TF	Serotransferrin	0.0493787	0.0564889	2.608	0.973847	6.98645	Unfavorable
Q969M7	UBE2F	NEDD8-conjugating enzyme UBE2F	0.0494535	0.0571572	2.492	0.972609	6.38459	Unfavorable
O00471	EXOC5	Exocyst complex component 5	0.0495759	0.0558375	2.513	0.97729	6.46444	Unfavorable
Q9UMX0	UBQLN1	Ubiquilin-1	0.0497636	0.0564098	2.599	0.97425	6.93377	Unfavorable
P00390	GSR	Glutathione reductase, mitochondrial	2.64e-06	0.000129395	0.08624	0.0245867	0.302469	Favorable
O94903	PLPBP	Pyridoxal phosphate homeostasis protein	1.96e-05	0.00035356	0.1017	0.0290046	0.356331	Favorable
Q8IWV8	UBR2	E3 ubiquitin-protein ligase UBR2	4.83e-05	0.000577406	0.1103	0.0314173	0.386985	Favorable
Q12768	WASHC5	WASH complex subunit 5	8.37e-05	0.00061577	0.141	0.0459633	0.432686	Favorable
O75436	VPS26A	Vacuolar protein sorting-associated protein 26A	8.6e-05	0.000606152	0.1361	0.0435437	0.425597	Favorable
Q8NF50	DOCK8	Dedicator of cytokinesis protein 8	0.000202434	0.00107002	0.1548	0.0506191	0.473349	Favorable
P49721	PSMB2	Proteasome subunit beta type-2	0.000254097	0.00120546	0.1502	0.0476836	0.47329	Favorable
Q6PGP7	TTC37	Tetratricopeptide repeat protein 37	0.000281766	0.00120712	0.1531	0.0491746	0.476967	Favorable
P56378	ATP5MJ	ATP synthase subunit ATP5MJ, mitochondrial	0.000330433	0.00146599	0.1629	0.05327	0.498268	Favorable
Q9HBB8	CDHR5	Cadherin-related family member 5	0.000330433	0.00146599	0.1629	0.05327	0.498268	Favorable
Q7L2H7	EIF3M	Eukaryotic translation initiation factor 3 subunit M	0.000391123	0.0014259	0.1778	0.0615313	0.513924	Favorable
Q6P1X6	C8orf82	UPF0598 protein C8orf82	0.000496092	0.00184122	0.1617	0.0513887	0.508927	Favorable
Q9BTZ2	DHRS4	Dehydrogenase/reductase SDR family member 4	0.00061235	0.00218242	0.1739	0.0567927	0.532365	Favorable
Q8N335	GPD1L	Glycerol-3-phosphate dehydrogenase 1-like protein	0.000618491	0.00191181	0.1925	0.0680162	0.544927	Favorable
P29350	PTPN6	Tyrosine-protein phosphatase non-receptor type 6	0.000631478	0.00217834	0.1731	0.0563956	0.531411	Favorable
P49748	ACADVL	Very long-chain specific acyl-CoA dehydrogenase, mitochondrial	0.000647031	0.00216823	0.172	0.0558537	0.529954	Favorable
O75352	MPDU1	Mannose-P-dolichol utilization defect 1 protein	0.000665793	0.00232288	0.1759	0.0574617	0.538201	Favorable
Q92835	INPP5D	Phosphatidylinositol 3,4,5-trisphosphate 5-phosphatase 1	0.000678499	0.00199594	0.1872	0.0647115	0.541726	Favorable
O94905	ERLIN2	Erlin-2	0.00068512	0.00228324	0.1741	0.0566474	0.535294	Favorable
P00326	ADH1C	Alcohol dehydrogenase 1C	0.000788965	0.00242578	0.2024	0.0720827	0.568376	Favorable
P28340	POLD1	DNA polymerase delta catalytic subunit	0.000897094	0.00274603	0.1798	0.0584706	0.552665	Favorable
O00534	VWA5A	von Willebrand factor A domain-containing protein 5A	0.000969258	0.0025892	0.2009	0.0707438	0.570783	Favorable
Q5VZK9	CARMIL1	F-actin-uncapping protein LRRC16A	0.00102989	0.00274025	0.1978	0.068533	0.571144	Favorable
O75251	NDUFS7	NADH dehydrogenase [ubiquinone] iron-sulfur protein 7, mitochondrial	0.00105305	0.00302301	0.182	0.0590451	0.561253	Favorable
O75477	ERLIN1	Erlin-1	0.00112548	0.00301154	0.2025	0.0705131	0.581671	Favorable
Q9BX97	PLVAP	Plasmalemma vesicle-associated protein	0.00118125	0.00312509	0.2114	0.0753914	0.592495	Favorable
Q709C8	VPS13C	Vacuolar protein sorting-associated protein 13C	0.00119003	0.00324388	0.212	0.0754667	0.595493	Favorable
Q9NSY2	STARD5	StAR-related lipid transfer protein 5	0.00122572	0.00308827	0.2013	0.0696072	0.582076	Favorable
Q92851	CASP10	Caspase-10	0.00143127	0.00346236	0.2052	0.0709405	0.593327	Favorable
P06865	HEXA	Beta-hexosaminidase subunit alpha	0.00148096	0.0038428	0.19	0.0615987	0.585771	Favorable
Q5T0F9	CC2D1B	Coiled-coil and C2 domain-containing protein 1B	0.00149788	0.00374907	0.2141	0.075511	0.607088	Favorable
Q53FZ2	ACSM3	Acyl-coenzyme A synthetase ACSM3, mitochondrial	0.00154171	0.00359802	0.2142	0.0759385	0.60442	Favorable
Q92484	SMPDL3A	Acid sphingomyelinase-like phosphodiesterase 3a	0.0015883	0.00380605	0.2155	0.0762348	0.609441	Favorable
Q6ZMB0	B3GNT6	Acetylgalactosaminyl-O-glycosyl-glycoprotein beta-1,3-N-acetylglucosaminyltransferase	0.00166702	0.00412091	0.2204	0.0784531	0.619384	Favorable
Q96F07	CYFIP2	Cytoplasmic FMR1-interacting protein 2	0.00171054	0.00391306	0.2193	0.0782319	0.614753	Favorable
Q6UWP2	DHRS11	Dehydrogenase/reductase SDR family member 11	0.00173989	0.0040271	0.2184	0.0774646	0.61598	Favorable
P28066	PSMA5	Proteasome subunit alpha type-5	0.00175772	0.00436557	0.1966	0.0642544	0.601618	Favorable
O14975	SLC27A2	Very long-chain acyl-CoA synthetase	0.00179678	0.00458722	0.1981	0.0646515	0.606747	Favorable
Q6ZNC8	MBOAT1	Lysophospholipid acyltransferase 1	0.00180293	0.00404002	0.2093	0.0720783	0.607899	Favorable
A8K7I4	CLCA1	Calcium-activated chloride channel regulator 1	0.00182421	0.00437018	0.2218	0.0787578	0.624808	Favorable
P19388	POLR2E	DNA-directed RNA polymerases I, II, and III subunit RPABC1	0.00186022	0.00422468	0.2201	0.0780163	0.62083	Favorable
Q9NW15	ANO10	Anoctamin-10	0.00192132	0.00434306	0.2215	0.0785998	0.624043	Favorable
Q99683	MAP3K5	Mitogen-activated protein kinase kinase kinase 5	0.00202364	0.00437038	0.2144	0.0743791	0.618232	Favorable
Q13315	ATM	Serine-protein kinase ATM	0.00205969	0.00461986	0.2243	0.0797315	0.63102	Favorable
Q13137	CALCOCO2	Calcium-binding and coiled-coil domain-containing protein 2	0.00213021	0.00451504	0.2215	0.0782788	0.626913	Favorable
Q96C23	GALM	Galactose mutarotase	0.00215471	0.00493826	0.2264	0.0803726	0.637806	Favorable
O15400	STX7	Syntaxin-7	0.00225437	0.00482284	0.2254	0.0799672	0.635131	Favorable
Q9NZD2	GLTP	Glycolipid transfer protein	0.00243956	0.00545104	0.2312	0.0822898	0.649413	Favorable
P25789	PSMA4	Proteasome subunit alpha type-4	0.00244572	0.00522815	0.2272	0.0803195	0.642868	Favorable
O14773	TPP1	Tripeptidyl-peptidase 1	0.00253937	0.00538662	0.2301	0.0817283	0.647552	Favorable
Q8TCT8	SPPL2A	Signal peptide peptidase-like 2A	0.00253937	0.00515322	0.2281	0.0809673	0.642466	Favorable
P15289	ARSA	Arylsulfatase A	0.00254624	0.00540441	0.2288	0.0809498	0.646781	Favorable
P56470	LGALS4	Galectin-4	0.00256919	0.00556735	0.23	0.0813875	0.65013	Favorable
P53671	LIMK2	LIM domain kinase 2	0.00257856	0.00537872	0.2321	0.0830064	0.649164	Favorable
Q9NRV9	HEBP1	Heme-binding protein 1	0.00262433	0.00535749	0.231	0.0823853	0.647957	Favorable
P50995	ANXA11	Annexin A11	0.00271981	0.00574809	0.2343	0.0836778	0.656202	Favorable
Q9ULQ1	TPCN1	Two pore calcium channel protein 1	0.00271981	0.00574809	0.2343	0.0836778	0.656202	Favorable
Q05655	PRKCD	Protein kinase C delta type	0.00280616	0.00584877	0.2342	0.0834261	0.657496	Favorable
Q9UKL6	PCTP	Phosphatidylcholine transfer protein	0.00280616	0.00584877	0.2342	0.0834261	0.657496	Favorable
Q9UPW6	SATB2	DNA-binding protein SATB2	0.00283937	0.005805	0.236	0.0845748	0.658312	Favorable
Q9BQG2	NUDT12	NAD-capped RNA hydrolase NUDT12	0.00286743	0.00559514	0.2224	0.0768044	0.644164	Favorable
Q9Y6N5	SQOR	Sulfide:quinone oxidoreductase, mitochondrial	0.00297301	0.00581088	0.2314	0.0818086	0.654713	Favorable
Q14155	ARHGEF7	Rho guanine nucleotide exchange factor 7	0.00302076	0.00598268	0.224	0.0770815	0.650954	Favorable
Q0PNE2	ELP6	Elongator complex protein 6	0.00303234	0.00599436	0.2335	0.0827595	0.658936	Favorable
Q08426	EHHADH	Peroxisomal bifunctional enzyme	0.00319644	0.00607148	0.2322	0.0818021	0.658877	Favorable
Q9H2P9	DPH5	Diphthine methyl ester synthase	0.0032064	0.00617583	0.2274	0.0787828	0.656415	Favorable
P48506	GCLC	Glutamate--cysteine ligase catalytic subunit	0.00321093	0.00646248	0.2381	0.0847861	0.668832	Favorable
Q9ULA0	DNPEP	Aspartyl aminopeptidase	0.00331154	0.00665574	0.2404	0.0858473	0.673068	Favorable
O94832	MYO1D	Unconventional myosin-Id	0.00333534	0.00631816	0.2277	0.0787228	0.658562	Favorable
P41240	CSK	Tyrosine-protein kinase CSK	0.00345437	0.00666992	0.2406	0.085931	0.673383	Favorable
Q9NXS2	QPCTL	Glutaminyl-peptide cyclotransferase-like protein	0.00346696	0.00688673	0.2418	0.0863643	0.677089	Favorable
Q96PU5	NEDD4L	E3 ubiquitin-protein ligase NEDD4-like	0.00347426	0.00683133	0.2401	0.085378	0.675048	Favorable
Q5TFE4	NT5DC1	5'-nucleotidase domain-containing protein 1	0.00355531	0.00705381	0.2434	0.0870833	0.680373	Favorable
O60256	PRPSAP2	Phosphoribosyl pyrophosphate synthase-associated protein 2	0.00358146	0.00686883	0.242	0.0865163	0.677021	Favorable
O95340	PAPSS2	Bifunctional 3'-phosphoadenosine 5'-phosphosulfate synthase 2	0.00363018	0.00685763	0.2358	0.0827169	0.672028	Favorable
O95182	NDUFA7	NADH dehydrogenase [ubiquinone] 1 alpha subcomplex subunit 7	0.00365928	0.0071939	0.244	0.0872392	0.682542	Favorable
Q9UJ70	NAGK	N-acetyl-D-glucosamine kinase	0.00374032	0.00732097	0.2449	0.0875851	0.684736	Favorable
P49326	FMO5	Flavin-containing monooxygenase 5	0.00382133	0.00732152	0.2427	0.0862301	0.683085	Favorable
Q9NPR9	GPR108	Protein GPR108	0.0038384	0.00744572	0.2453	0.0876339	0.686515	Favorable
Q8IX04	UEVLD	Ubiquitin-conjugating enzyme E2 variant 3	0.00386192	0.00704339	0.2386	0.0841618	0.676571	Favorable
Q13595	TRA2A	Transformer-2 protein homolog alpha	0.00387706	0.00789123	0.2188	0.0712951	0.671288	Favorable
Q6P1Q0	LETMD1	LETM1 domain-containing protein 1	0.00396392	0.00731467	0.2381	0.0834591	0.679528	Favorable
Q86Y39	NDUFA11	NADH dehydrogenase [ubiquinone] 1 alpha subcomplex subunit 11	0.00400923	0.00746866	0.2457	0.087864	0.687108	Favorable
P16422	EPCAM	Epithelial cell adhesion molecule	0.00403603	0.00729436	0.2333	0.0805462	0.675495	Favorable
Q8WXI4	ACOT11	Acyl-coenzyme A thioesterase 11	0.00403603	0.00729436	0.2333	0.0805462	0.675495	Favorable
P25788	PSMA3	Proteasome subunit alpha type-3	0.00404845	0.00743953	0.2421	0.0857119	0.684082	Favorable
O75306	NDUFS2	NADH dehydrogenase [ubiquinone] iron-sulfur protein 2, mitochondrial	0.00421543	0.00753265	0.2345	0.0809188	0.679324	Favorable
P33908	MAN1A1	Mannosyl-oligosaccharide 1,2-alpha-mannosidase IA	0.00433485	0.00806234	0.2469	0.0877488	0.694909	Favorable
O75688	PPM1B	Protein phosphatase 1B	0.00433953	0.00791229	0.2476	0.0884071	0.693718	Favorable
Q93100	PHKB	Phosphorylase b kinase regulatory subunit beta	0.00439155	0.00811466	0.245	0.0864684	0.694069	Favorable
P22695	UQCRC2	Cytochrome b-c1 complex subunit 2, mitochondrial	0.0044036	0.00777954	0.2357	0.0812879	0.683194	Favorable
Q8TF65	GIPC2	PDZ domain-containing protein GIPC2	0.0044036	0.00777954	0.2357	0.0812879	0.683194	Favorable
P67812	SEC11A	Signal peptidase complex catalytic subunit SEC11A	0.00440692	0.00801148	0.2483	0.0886515	0.69531	Favorable
P46952	HAAO	3-hydroxyanthranilate 3,4-dioxygenase	0.00452262	0.00844161	0.251	0.0897114	0.702075	Favorable
Q9C037	TRIM4	E3 ubiquitin-protein ligase TRIM4	0.00457051	0.00830405	0.245	0.0862414	0.696257	Favorable
Q92619	ARHGAP45	Rho GTPase-activating protein 45	0.00467562	0.0083837	0.2503	0.0893862	0.700967	Favorable
Q13510	ASAH1	Acid ceramidase	0.00480782	0.00854373	0.2509	0.0895039	0.703124	Favorable
P50395	GDI2	Rab GDP dissociation inhibitor beta	0.00482502	0.00872801	0.2482	0.0876159	0.703254	Favorable
P50416	CPT1A	Carnitine O-palmitoyltransferase 1, liver isoform	0.00486906	0.00839073	0.2457	0.0865249	0.697709	Favorable
Q8IWA4	MFN1	Mitofusin-1	0.00517787	0.00908075	0.2541	0.0908124	0.711216	Favorable
O60218	AKR1B10	Aldo-keto reductase family 1 member B10	0.00528264	0.00959314	0.2528	0.0893029	0.715639	Favorable
Q96EK6	GNPNAT1	Glucosamine 6-phosphate N-acetyltransferase	0.00529134	0.00935084	0.251	0.0885254	0.711899	Favorable
Q96BI1	SLC22A18	Solute carrier family 22 member 18	0.00537809	0.00903901	0.2415	0.0831199	0.701813	Favorable
O14732	IMPA2	Inositol monophosphatase 2	0.0054914	0.00949844	0.2562	0.091528	0.716975	Favorable
Q7LBR1	CHMP1B	Charged multivesicular body protein 1b	0.0054914	0.00949844	0.2562	0.091528	0.716975	Favorable
Q9Y2E5	MAN2B2	Epididymis-specific alpha-mannosidase	0.0054914	0.00949844	0.2562	0.091528	0.716975	Favorable
Q9Y512	SAMM50	Sorting and assembly machinery component 50 homolog	0.00551228	0.00971287	0.2555	0.0908362	0.718723	Favorable
O95155	UBE4B	Ubiquitin conjugation factor E4 B	0.00552692	0.00945403	0.2559	0.0914261	0.716342	Favorable
P23368	ME2	NAD-dependent malic enzyme, mitochondrial	0.00554691	0.0095481	0.2561	0.0914048	0.717422	Favorable
P42785	PRCP	Lysosomal Pro-X carboxypeptidase	0.00558582	0.00967232	0.2581	0.0925183	0.720072	Favorable
Q9HBH5	RDH14	Retinol dehydrogenase 14	0.00561082	0.00990148	0.2575	0.0918648	0.722008	Favorable
P10586	PTPRF	Receptor-type tyrosine-protein phosphatase F	0.00572004	0.00999271	0.2568	0.0913082	0.722452	Favorable
P38571	LIPA	Lysosomal acid lipase/cholesteryl ester hydrolase	0.0057472	0.0100213	0.2568	0.0912658	0.722732	Favorable
Q92506	HSD17B8	(3R)-3-hydroxyacyl-CoA dehydrogenase	0.0057472	0.0100213	0.2568	0.0912658	0.722732	Favorable
Q9UKU7	ACAD8	Isobutyryl-CoA dehydrogenase, mitochondrial	0.00576187	0.0100404	0.2569	0.0912916	0.722977	Favorable
Q9NXA8	SIRT5	NAD-dependent protein deacylase sirtuin-5, mitochondrial	0.00576412	0.00976826	0.2542	0.0899546	0.718402	Favorable
Q8TD43	TRPM4	Transient receptor potential cation channel subfamily M member 4	0.00577016	0.00975041	0.2538	0.0897294	0.717948	Favorable
Q01459	CTBS	Di-N-acetylchitobiase	0.00593004	0.0100809	0.259	0.0925344	0.724761	Favorable
P52566	ARHGDIB	Rho GDP-dissociation inhibitor 2	0.00593111	0.0101247	0.2602	0.0932364	0.725995	Favorable
Q3SYC2	MOGAT2	2-acylglycerol O-acyltransferase 2	0.0060064	0.0103589	0.2582	0.0917255	0.727025	Favorable
Q16762	TST	Thiosulfate sulfurtransferase	0.00617913	0.0100448	0.253	0.0888833	0.720413	Favorable
P08575	PTPRC	Receptor-type tyrosine-protein phosphatase C	0.00626679	0.0105714	0.2623	0.0940444	0.73179	Favorable
P13796	LCP1	Plastin-2	0.00626679	0.0105714	0.2623	0.0940444	0.73179	Favorable
Q53GD3	SLC44A4	Choline transporter-like protein 4	0.00655897	0.0106382	0.2496	0.0860255	0.723973	Favorable
Q53QZ3	ARHGAP15	Rho GTPase-activating protein 15	0.00671434	0.011386	0.2643	0.0943152	0.740783	Favorable
Q9H0U6	MRPL18	39S ribosomal protein L18, mitochondrial	0.00672045	0.0107056	0.2557	0.0897127	0.728729	Favorable
P28482	MAPK1	Mitogen-activated protein kinase 1	0.00677999	0.0111981	0.2646	0.0946984	0.739189	Favorable
P00480	OTC	Ornithine transcarbamylase, mitochondrial	0.00692945	0.0110834	0.2607	0.0923715	0.735611	Favorable
P15428	HPGD	15-hydroxyprostaglandin dehydrogenase [NAD(+)]	0.00698098	0.0117053	0.2652	0.0945211	0.744304	Favorable
P34896	SHMT1	Serine hydroxymethyltransferase, cytosolic	0.00698429	0.0111499	0.2609	0.0924533	0.736406	Favorable
P60174	TPI1	Triosephosphate isomerase	0.0069913	0.0114092	0.2643	0.0942663	0.740976	Favorable
Q14249	ENDOG	Endonuclease G, mitochondrial	0.00708135	0.0115606	0.2654	0.0947905	0.743075	Favorable
Q96BY6	DOCK10	Dedicator of cytokinesis protein 10	0.00747983	0.0121139	0.2688	0.0962996	0.75019	Favorable
O14936	CASK	Peripheral plasma membrane protein CASK	0.00747999	0.0119113	0.2629	0.0927795	0.744697	Favorable
Q96KP4	CNDP2	Cytosolic non-specific dipeptidase	0.00747999	0.0119113	0.2629	0.0927795	0.744697	Favorable
Q15418	RPS6KA1	Ribosomal protein S6 kinase alpha-1	0.00751439	0.0117866	0.2537	0.087274	0.737764	Favorable
Q9NXW2	DNAJB12	DnaJ homolog subfamily B member 12	0.00752476	0.011792	0.2612	0.091869	0.742557	Favorable
P61916	NPC2	NPC intracellular cholesterol transporter 2	0.00787632	0.0125238	0.2689	0.0958898	0.753883	Favorable
O60229	KALRN	Kalirin	0.00808457	0.0127599	0.2695	0.0960324	0.756336	Favorable
O75695	RP2	Protein XRP2	0.00808457	0.0127599	0.2695	0.0960324	0.756336	Favorable
P51649	ALDH5A1	Succinate-semialdehyde dehydrogenase, mitochondrial	0.00808457	0.0127599	0.2695	0.0960324	0.756336	Favorable
Q9UBC5	MYO1A	Unconventional myosin-Ia	0.00808457	0.0127599	0.2695	0.0960324	0.756336	Favorable
Q9NUQ2	AGPAT5	1-acyl-sn-glycerol-3-phosphate acyltransferase epsilon	0.0082844	0.0130572	0.2713	0.0968198	0.75995	Favorable
P35558	PCK1	Phosphoenolpyruvate carboxykinase, cytosolic [GTP]	0.00836459	0.0132166	0.2731	0.0978215	0.762394	Favorable
Q9Y5Y6	ST14	Suppressor of tumorigenicity 14 protein	0.00844457	0.0131467	0.2681	0.0947279	0.758866	Favorable
P49720	PSMB3	Proteasome subunit beta type-3	0.00866009	0.0133941	0.2689	0.0949333	0.761432	Favorable
Q8N370	SLC43A2	Large neutral amino acids transporter small subunit 4	0.00869349	0.0134923	0.2923	0.110141	0.775532	Favorable
Q6P1A2	LPCAT3	Lysophospholipid acyltransferase 5	0.00875899	0.0135709	0.2724	0.0969748	0.76498	Favorable
Q9NZA1	CLIC5	Chloride intracellular channel protein 5	0.00878076	0.0136706	0.2736	0.0976568	0.766529	Favorable
Q7Z4S6	KIF21A	Kinesin-like protein KIF21A	0.00892141	0.0136806	0.2927	0.110247	0.777317	Favorable
Q12981	BNIP1	Vesicle transport protein SEC20	0.00892729	0.0135678	0.289	0.107876	0.774365	Favorable
P04843	RPN1	Dolichyl-diphosphooligosaccharide--protein glycosyltransferase subunit 1	0.00903477	0.0139317	0.274	0.0976288	0.768933	Favorable
O15120	AGPAT2	1-acyl-sn-glycerol-3-phosphate acyltransferase beta	0.00939362	0.0142086	0.271	0.0954296	0.769524	Favorable
P17858	PFKL	ATP-dependent 6-phosphofructokinase, liver type	0.00939362	0.0142086	0.271	0.0954296	0.769524	Favorable
O15144	ARPC2	Actin-related protein 2/3 complex subunit 2	0.00970655	0.0148056	0.2783	0.0994964	0.778484	Favorable
P25774	CTSS	Cathepsin S	0.00985706	0.0149437	0.2778	0.0990225	0.779308	Favorable
P61019	RAB2A	Ras-related protein Rab-2A	0.00997645	0.0152963	0.2739	0.0961712	0.779992	Favorable
Q9UBW5	BIN2	Bridging integrator 2	0.0105889	0.0159261	0.2829	0.101334	0.789742	Favorable
O43819	SCO2	Protein SCO2 homolog, mitochondrial	0.0107423	0.0160572	0.3026	0.114332	0.800697	Favorable
Q9NUY8	TBC1D23	TBC1 domain family member 23	0.0109955	0.0162922	0.2823	0.100562	0.792219	Favorable
Q9NUU6	OTULINL	Inactive ubiquitin thioesterase OTULINL	0.0110333	0.0161419	0.2985	0.111452	0.799298	Favorable
P07339	CTSD	Cathepsin D	0.0110697	0.0163943	0.2828	0.100785	0.793255	Favorable
P14550	AKR1A1	Aldo-keto reductase family 1 member A1	0.0112822	0.0169882	0.2828	0.10026	0.797775	Favorable
Q9NNW7	TXNRD2	Thioredoxin reductase 2, mitochondrial	0.0113056	0.016749	0.2853	0.10209	0.797228	Favorable
Q6NVY1	HIBCH	3-hydroxyisobutyryl-CoA hydrolase, mitochondrial	0.0113322	0.0167798	0.2854	0.102121	0.797506	Favorable
Q8NBQ5	HSD17B11	Estradiol 17-beta-dehydrogenase 11	0.0113918	0.0166884	0.2723	0.0938717	0.790097	Favorable
Q9HC35	EML4	Echinoderm microtubule-associated protein-like 4	0.0113918	0.0166884	0.2723	0.0938717	0.790097	Favorable
Q8NFV4	ABHD11	Protein ABHD11	0.0113951	0.0166437	0.2798	0.0986301	0.793623	Favorable
P80365	HSD11B2	Corticosteroid 11-beta-dehydrogenase isozyme 2	0.0115476	0.0175021	0.3065	0.11552	0.812951	Favorable
Q9UHJ6	SHPK	Sedoheptulokinase	0.011655	0.0176861	0.3077	0.116218	0.814833	Favorable
P07686	HEXB	Beta-hexosaminidase subunit beta	0.0117485	0.0171963	0.2854	0.101713	0.800605	Favorable
O14683	TP53I11	Tumor protein p53-inducible protein 11	0.0117746	0.0172923	0.2869	0.102644	0.802092	Favorable
P38117	ETFB	Electron transfer flavoprotein subunit beta	0.0118798	0.0173133	0.2853	0.101586	0.801459	Favorable
P35270	SPR	Sepiapterin reductase	0.0120275	0.0174239	0.2826	0.0997371	0.800937	Favorable
P55160	NCKAP1L	Nck-associated protein 1-like	0.0121091	0.0181798	0.3084	0.116192	0.818566	Favorable
O15393	TMPRSS2	Transmembrane protease serine 2	0.012124	0.0176029	0.2863	0.101935	0.804063	Favorable
Q86WU2	LDHD	Probable D-lactate dehydrogenase, mitochondrial	0.0122115	0.0177274	0.2869	0.102229	0.805282	Favorable
Q969E2	SCAMP4	Secretory carrier-associated membrane protein 4	0.0122115	0.0177274	0.2869	0.102229	0.805282	Favorable
Q8TDZ2	MICAL1	[F-actin]-monooxygenase MICAL1	0.0122581	0.0177791	0.2871	0.102267	0.805723	Favorable
Q9HCU5	PREB	Prolactin regulatory element-binding protein	0.0124161	0.0178973	0.3077	0.116005	0.816303	Favorable
Q92888	ARHGEF1	Rho guanine nucleotide exchange factor 1	0.0124848	0.0180464	0.2879	0.10258	0.808081	Favorable
Q8N8N7	PTGR2	Prostaglandin reductase 2	0.0126583	0.0182166	0.2881	0.102549	0.809402	Favorable
P13612	ITGA4	Integrin alpha-4	0.0127992	0.0177044	0.3039	0.113563	0.813184	Favorable
O94819	KBTBD11	Kelch repeat and BTB domain-containing protein 11	0.0129131	0.0192139	0.3124	0.117929	0.827337	Favorable
P15954	COX7C	Cytochrome c oxidase subunit 7C, mitochondrial	0.0129256	0.0183971	0.3077	0.115489	0.819741	Favorable
Q96F15	GIMAP5	GTPase IMAP family member 5	0.0133672	0.0192203	0.3132	0.118524	0.827752	Favorable
P05023	ATP1A1	Sodium/potassium-transporting ATPase subunit alpha-1	0.0133699	0.0188907	0.2862	0.100723	0.813345	Favorable
P05026	ATP1B1	Sodium/potassium-transporting ATPase subunit beta-1	0.0133699	0.0188907	0.2862	0.100723	0.813345	Favorable
P54803	GALC	Galactocerebrosidase	0.0133699	0.0188907	0.2862	0.100723	0.813345	Favorable
Q16698	DECR1	2,4-dienoyl-CoA reductase [(3E)-enoyl-CoA-producing], mitochondrial	0.0133699	0.0188907	0.2862	0.100723	0.813345	Favorable
P06870	KLK1	Kallikrein-1	0.0134325	0.019784	0.3134	0.118085	0.83155	Favorable
Q99795	GPA33	Cell surface A33 antigen	0.013451	0.0188936	0.306	0.113887	0.822409	Favorable
Q9BT40	INPP5K	Inositol polyphosphate 5-phosphatase K	0.013458	0.0199061	0.3149	0.119041	0.833	Favorable
Q86YV0	RASAL3	RAS protein activator like-3	0.0135199	0.0193041	0.3121	0.117685	0.827841	Favorable
P51159	RAB27A	Ras-related protein Rab-27A	0.0137105	0.0201281	0.3144	0.118516	0.834262	Favorable
Q3YEC7	RABL6	Rab-like protein 6	0.0137105	0.0201281	0.3144	0.118516	0.834262	Favorable
Q13485	SMAD4	Mothers against decapentaplegic homolog 4	0.0137293	0.0202081	0.3155	0.119148	0.835205	Favorable
Q9H0E2	TOLLIP	Toll-interacting protein	0.0137854	0.0193971	0.288	0.101422	0.817753	Favorable
Q9NTJ5	SACM1L	Phosphatidylinositol-3-phosphatase SAC1	0.0138881	0.0190034	0.3086	0.11552	0.824275	Favorable
P35475	IDUA	Alpha-L-iduronidase	0.014199	0.0199654	0.293	0.104216	0.823985	Favorable
P04440	HLA-DPB1	HLA class II histocompatibility antigen, DP beta 1 chain	0.0142342	0.0202375	0.3163	0.119675	0.835724	Favorable
Q9H0U4	RAB1B	Ras-related protein Rab-1B	0.0145299	0.0201089	0.3093	0.114955	0.831964	Favorable
Q99519	NEU1	Sialidase-1	0.0145477	0.0212152	0.3187	0.120479	0.84298	Favorable
Q9BTY2	FUCA2	Plasma alpha-L-fucosidase	0.0146053	0.0203684	0.2911	0.102595	0.82589	Favorable
P53007	SLC25A1	Tricarboxylate transport protein, mitochondrial	0.0146159	0.0202874	0.29	0.101955	0.824852	Favorable
P28070	PSMB4	Proteasome subunit beta type-4	0.0147694	0.0206316	0.2951	0.104989	0.829425	Favorable
Q7L7V1	DHX32	Putative pre-mRNA-splicing factor ATP-dependent RNA helicase DHX32	0.014795	0.0207933	0.3163	0.119188	0.839329	Favorable
P16219	ACADS	Short-chain specific acyl-CoA dehydrogenase, mitochondrial	0.0148186	0.0214254	0.3178	0.119677	0.843967	Favorable
P11117	ACP2	Lysosomal acid phosphatase	0.0149335	0.0215379	0.3175	0.119372	0.844564	Favorable
Q86WG5	SBF2	Myotubularin-related protein 13	0.0151018	0.0204379	0.3155	0.118948	0.836704	Favorable
Q9Y3I0	RTCB	RNA-splicing ligase RtcB homolog	0.015175	0.0210472	0.316	0.118782	0.840855	Favorable
P16885	PLCG2	1-phosphatidylinositol 4,5-bisphosphate phosphodiesterase gamma-2	0.0152123	0.0213829	0.3197	0.121012	0.844426	Favorable
Q9H1A4	ANAPC1	Anaphase-promoting complex subunit 1	0.0152979	0.0210997	0.3133	0.116824	0.840085	Favorable
O00743	PPP6C	Serine/threonine-protein phosphatase 6 catalytic subunit	0.0153902	0.0214679	0.318	0.119793	0.844322	Favorable
P23786	CPT2	Carnitine O-palmitoyltransferase 2, mitochondrial	0.0154508	0.0213531	0.2966	0.105366	0.834903	Favorable
Q8NE62	CHDH	Choline dehydrogenase, mitochondrial	0.0154508	0.0213531	0.2966	0.105366	0.834903	Favorable
Q6UWM9	UGT2A3	UDP-glucuronosyltransferase 2A3	0.0155305	0.0223122	0.3208	0.12097	0.850665	Favorable
P12104	FABP2	Fatty acid-binding protein, intestinal	0.0155817	0.0214171	0.3159	0.11838	0.843175	Favorable
Q13618	CUL3	Cullin-3	0.0156203	0.0223998	0.3208	0.120907	0.851214	Favorable
P53992	SEC24C	Protein transport protein Sec24C	0.0157092	0.0211368	0.309	0.113845	0.838586	Favorable
P61026	RAB10	Ras-related protein Rab-10	0.0157386	0.0218109	0.3164	0.118329	0.845838	Favorable
O43427	FIBP	Acidic fibroblast growth factor intracellular-binding protein	0.0157386	0.0210443	0.3141	0.117437	0.840057	Favorable
Q96LZ7	RMDN2	Regulator of microtubule dynamics protein 2	0.0157839	0.0225641	0.3209	0.120815	0.852257	Favorable
O60844	ZG16	Zymogen granule membrane protein 16	0.0160039	0.0228981	0.3227	0.121815	0.854988	Favorable
O43676	NDUFB3	NADH dehydrogenase [ubiquinone] 1 beta subcomplex subunit 3	0.0161443	0.0215214	0.3157	0.118128	0.843748	Favorable
Q9Y2A7	NCKAP1	Nck-associated protein 1	0.0166389	0.0228355	0.3227	0.121849	0.854595	Favorable
O75175	CNOT3	CCR4-NOT transcription complex subunit 3	0.0167613	0.0230697	0.3227	0.121665	0.856033	Favorable
P49257	LMAN1	Protein ERGIC-53	0.0169016	0.0232723	0.3242	0.122508	0.857787	Favorable
Q8IU85	CAMK1D	Calcium/calmodulin-dependent protein kinase type 1D	0.0170362	0.0234447	0.3249	0.122848	0.859077	Favorable
Q8IZ83	ALDH16A1	Aldehyde dehydrogenase family 16 member A1	0.0170894	0.0234924	0.3244	0.122496	0.859207	Favorable
Q9P0M9	MRPL27	39S ribosomal protein L27, mitochondrial	0.0171163	0.022598	0.3186	0.119218	0.851625	Favorable
Q14CN2	CLCA4	Calcium-activated chloride channel regulator 4	0.0173817	0.0241314	0.3219	0.120173	0.86215	Favorable
Q9NR16	CD163L1	Scavenger receptor cysteine-rich type 1 protein M160	0.0175178	0.0233652	0.3251	0.123049	0.858665	Favorable
Q9Y2R5	MRPS17	28S ribosomal protein S17, mitochondrial	0.0175302	0.0239325	0.3249	0.122429	0.862002	Favorable
Q9H3Q3	GAL3ST2	Galactose-3-O-sulfotransferase 2	0.0175679	0.0240175	0.326	0.123138	0.862897	Favorable
O15195	VILL	Villin-like protein	0.017765	0.0238687	0.3203	0.11931	0.860019	Favorable
Q8TD06	AGR3	Anterior gradient protein 3	0.0177956	0.0248753	0.3264	0.122726	0.86812	Favorable
Q9Y6R7	FCGBP	IgGFc-binding protein	0.0178903	0.0251109	0.3285	0.124036	0.870209	Favorable
P05165	PCCA	Propionyl-CoA carboxylase alpha chain, mitochondrial	0.0181723	0.0244034	0.3245	0.121772	0.864681	Favorable
Q12864	CDH17	Cadherin-17	0.0182235	0.0243921	0.304	0.107811	0.857365	Favorable
Q9Y485	DMXL1	DmX-like protein 1	0.0183303	0.0255982	0.3295	0.124303	0.873344	Favorable
P55899	FCGRT	IgG receptor FcRn large subunit p51	0.0184909	0.0250764	0.3288	0.124266	0.870102	Favorable
P30876	POLR2B	DNA-directed RNA polymerase II subunit RPB2	0.0185174	0.0251348	0.3058	0.1084	0.86259	Favorable
Q14108	SCARB2	Lysosome membrane protein 2	0.0185953	0.0251436	0.3284	0.123899	0.870348	Favorable
Q93099	HGD	Homogentisate 1,2-dioxygenase	0.018813	0.0252219	0.3084	0.110098	0.864049	Favorable
Q96IV0	NGLY1	Peptide-N(4)-(N-acetyl-beta-glucosaminyl)asparagine amidase	0.0188205	0.0244952	0.3258	0.122634	0.865682	Favorable
Q96HN2	AHCYL2	Adenosylhomocysteinase 3	0.0188953	0.0261226	0.3289	0.123429	0.876162	Favorable
Q8IYB7	DIS3L2	DIS3-like exonuclease 2	0.0190175	0.0246847	0.324	0.121222	0.866195	Favorable
P01833	PIGR	Polymeric immunoglobulin receptor	0.0190504	0.0247469	0.3176	0.116719	0.864365	Favorable
P00813	ADA	Adenosine deaminase	0.0192224	0.0250931	0.3296	0.124782	0.870446	Favorable
Q7L5L3	GDPD3	Lysophospholipase D GDPD3	0.0195995	0.0259684	0.3281	0.122992	0.875021	Favorable
P80404	ABAT	4-aminobutyrate aminotransferase, mitochondrial	0.019602	0.0253832	0.3285	0.123754	0.871766	Favorable
Q02083	NAAA	N-acylethanolamine-hydrolyzing acid amidase	0.0198699	0.0266332	0.3327	0.125778	0.880284	Favorable
Q9H0U3	MAGT1	Magnesium transporter protein 1	0.0198699	0.0266332	0.3327	0.125778	0.880284	Favorable
Q8TCJ2	STT3B	Dolichyl-diphosphooligosaccharide--protein glycosyltransferase subunit STT3B	0.0198699	0.0266332	0.3327	0.125778	0.880284	Favorable
P61769	B2M	Beta-2-microglobulin	0.0198804	0.0257936	0.3311	0.125291	0.874989	Favorable
P28068	HLA-DMB	HLA class II histocompatibility antigen, DM beta chain	0.0198878	0.025767	0.3306	0.124979	0.874686	Favorable
P01911	HLA-DRB1	HLA class II histocompatibility antigen, DRB1 beta chain	0.0199802	0.0267962	0.3336	0.126277	0.881473	Favorable
Q86SF2	GALNT7	N-acetylgalactosaminyltransferase 7	0.0202551	0.0277037	0.3329	0.12501	0.886328	Favorable
Q7Z6M4	MTERF4	Transcription termination factor 4, mitochondrial	0.0202551	0.026732	0.3303	0.12396	0.880092	Favorable
P26885	FKBP2	Peptidyl-prolyl cis-trans isomerase FKBP2	0.0203103	0.0259815	0.3261	0.121629	0.874481	Favorable
P16104	H2AX	Histone H2AX	0.0203313	0.026167	0.3303	0.124415	0.876872	Favorable
Q8WVQ1	CANT1	Soluble calcium-activated nucleotidase 1	0.020588	0.0270112	0.328	0.122115	0.880973	Favorable
P09601	HMOX1	Heme oxygenase 1	0.0208093	0.0266878	0.332	0.12517	0.88035	Favorable
Q16719	KYNU	Kynureninase	0.0208652	0.0277501	0.3355	0.12683	0.887344	Favorable
Q92608	DOCK2	Dedicator of cytokinesis protein 2	0.0208652	0.0277501	0.3355	0.12683	0.887344	Favorable
Q13724	MOGS	Mannosyl-oligosaccharide glucosidase	0.0213902	0.0283014	0.3364	0.127057	0.890647	Favorable
P34096	RNASE4	Ribonuclease 4	0.0214791	0.0292696	0.3389	0.128064	0.89659	Favorable
P16284	PECAM1	Platelet endothelial cell adhesion molecule	0.0217307	0.0287574	0.3384	0.128107	0.893683	Favorable
P61006	RAB8A	Ras-related protein Rab-8A	0.0218974	0.0278694	0.3345	0.126031	0.887719	Favorable
P50135	HNMT	Histamine N-methyltransferase	0.0223397	0.0286662	0.3384	0.128232	0.893207	Favorable
Q96IJ6	GMPPA	Mannose-1-phosphate guanyltransferase alpha	0.0223792	0.0294446	0.3396	0.128437	0.89772	Favorable
Q9NZN5	ARHGEF12	Rho guanine nucleotide exchange factor 12	0.0224486	0.0291476	0.3358	0.12601	0.895121	Favorable
P09001	MRPL3	39S ribosomal protein L3, mitochondrial	0.022529	0.0284789	0.3331	0.124574	0.890697	Favorable
O00182	LGALS9	Galectin-9	0.0226099	0.0286226	0.3361	0.126609	0.89233	Favorable
Q92989	CLP1	Polyribonucleotide 5'-hydroxyl-kinase Clp1	0.0226729	0.028849	0.3344	0.125194	0.893088	Favorable
Q643R3	LPCAT4	Lysophospholipid acyltransferase LPCAT4	0.0228237	0.0288033	0.3339	0.124906	0.892712	Favorable
P19801	AOC1	Amiloride-sensitive amine oxidase [copper-containing]	0.0228673	0.0307802	0.3415	0.128782	0.905317	Favorable
Q96BQ1	FAM3D	Protein FAM3D	0.0229933	0.0308841	0.3413	0.128569	0.90582	Favorable
O43181	NDUFS4	NADH dehydrogenase [ubiquinone] iron-sulfur protein 4, mitochondrial	0.023025	0.0289282	0.3333	0.124392	0.893235	Favorable
Q6UXG2	ELAPOR1	Endosome/lysosome-associated apoptosis and autophagy regulator 1	0.0230603	0.0308395	0.3394	0.127246	0.90512	Favorable
Q13310	PABPC4	Polyadenylate-binding protein 4	0.0235227	0.0294835	0.3348	0.125019	0.896671	Favorable
Q9NZ01	TECR	Very-long-chain enoyl-CoA reductase	0.0235227	0.0294835	0.3348	0.125019	0.896671	Favorable
Q9UIJ7	AK3	GTP:AMP phosphotransferase AK3, mitochondrial	0.0236538	0.0296798	0.3358	0.125563	0.897995	Favorable
P51659	HSD17B4	Peroxisomal multifunctional enzyme type 2	0.0236899	0.0304403	0.338	0.126579	0.902659	Favorable
Q13011	ECH1	Delta(3,5)-Delta(2,4)-dienoyl-CoA isomerase, mitochondrial	0.0236899	0.0304403	0.338	0.126579	0.902659	Favorable
Q9GZT8	NIF3L1	NIF3-like protein 1	0.0236976	0.0297709	0.3294	0.12101	0.896803	Favorable
Q9BUT1	BDH2	3-hydroxybutyrate dehydrogenase type 2	0.0237659	0.0298955	0.3394	0.127957	0.900091	Favorable
Q9P2Y5	UVRAG	UV radiation resistance-associated gene protein	0.023799	0.0310414	0.3435	0.130061	0.907188	Favorable
Q9Y385	UBE2J1	Ubiquitin-conjugating enzyme E2 J1	0.0238177	0.0310402	0.3432	0.129871	0.907118	Favorable
Q8NHV1	GIMAP7	GTPase IMAP family member 7	0.0239189	0.0311681	0.3437	0.130135	0.907908	Favorable
Q9BZZ2	SIGLEC1	Sialoadhesin	0.0239966	0.031211	0.3433	0.129822	0.908039	Favorable
Q15363	TMED2	Transmembrane emp24 domain-containing protein 2	0.0240205	0.0312293	0.3433	0.12977	0.908122	Favorable
O75582	RPS6KA5	Ribosomal protein S6 kinase alpha-5	0.0243191	0.0315613	0.344	0.130065	0.910031	Favorable
O60701	UGDH	UDP-glucose 6-dehydrogenase	0.0243731	0.0303739	0.3366	0.125645	0.901954	Favorable
Q9H0A8	COMMD4	COMM domain-containing protein 4	0.024422	0.0317197	0.3449	0.13056	0.911051	Favorable
Q6NUM9	RETSAT	All-trans-retinol 13,14-reductase	0.0244314	0.0315186	0.3417	0.128379	0.909249	Favorable
Q15477	SKIV2L	Helicase SKI2W	0.0244314	0.0304661	0.3392	0.127387	0.903088	Favorable
Q86VU5	COMTD1	Catechol O-methyltransferase domain-containing protein 1	0.024445	0.0311168	0.336	0.124637	0.905766	Favorable
P27707	DCK	Deoxycytidine kinase	0.0246583	0.0308315	0.3413	0.128635	0.905551	Favorable
P48723	HSPA13	Heat shock 70 kDa protein 13	0.0246757	0.0320274	0.3459	0.13108	0.912879	Favorable
Q8WVM7	STAG1	Cohesin subunit SA-1	0.0247103	0.0320063	0.3452	0.130565	0.912604	Favorable
P82675	MRPS5	28S ribosomal protein S5, mitochondrial	0.0249309	0.0309854	0.3382	0.126267	0.905595	Favorable
P09326	CD48	CD48 antigen	0.0251041	0.0324657	0.3465	0.131187	0.915266	Favorable
P51580	TPMT	Thiopurine S-methyltransferase	0.0251133	0.0312782	0.3419	0.128722	0.908043	Favorable
P28062	PSMB8	Proteasome subunit beta type-8	0.0253331	0.0322513	0.3422	0.128227	0.913195	Favorable
Q9BZR8	BCL2L14	Apoptosis facilitator Bcl-2-like protein 14	0.0253532	0.0320816	0.3379	0.125252	0.911316	Favorable
Q9NZK5	ADA2	Adenosine deaminase 2	0.025378	0.0327544	0.347	0.131314	0.916846	Favorable
P13762	HLA-DRB4	HLA class II histocompatibility antigen, DR beta 4 chain	0.025378	0.031679	0.3445	0.130304	0.910749	Favorable
Q5MNZ9	WIPI1	WD repeat domain phosphoinositide-interacting protein 1	0.025378	0.031679	0.3445	0.130304	0.910749	Favorable
Q00765	REEP5	Receptor expression-enhancing protein 5	0.0256183	0.0338319	0.3475	0.130929	0.922435	Favorable
O94887	FARP2	FERM, ARHGEF and pleckstrin domain-containing protein 2	0.0256791	0.0328444	0.342	0.127659	0.916225	Favorable
P07948	LYN	Tyrosine-protein kinase Lyn	0.0256791	0.0317475	0.3395	0.126658	0.90994	Favorable
P34913	EPHX2	Bifunctional epoxide hydrolase 2	0.0257967	0.0331803	0.3475	0.131403	0.919134	Favorable
Q96GG9	DCUN1D1	DCN1-like protein 1	0.0260136	0.0322721	0.3449	0.130178	0.913917	Favorable
O95219	SNX4	Sorting nexin-4	0.026064	0.0334207	0.347	0.130843	0.920244	Favorable
Q96JB5	CDK5RAP3	CDK5 regulatory subunit-associated protein 3	0.0261655	0.0323344	0.3414	0.127611	0.913452	Favorable
P42025	ACTR1B	Beta-centractin	0.0261847	0.0326549	0.3454	0.130216	0.915984	Favorable
P18440	NAT1	Arylamine N-acetyltransferase 1	0.0262418	0.0335665	0.3468	0.130593	0.920942	Favorable
O94768	STK17B	Serine/threonine-protein kinase 17B	0.0264482	0.0332801	0.3241	0.114861	0.91457	Favorable
P32929	CTH	Cystathionine gamma-lyase	0.0264527	0.0338688	0.3487	0.131752	0.922858	Favorable
P99999	CYCS	Cytochrome c	0.0265963	0.0327007	0.3414	0.127299	0.915339	Favorable
Q2M389	WASHC4	WASH complex subunit 4	0.0266503	0.0329167	0.3455	0.130136	0.91736	Favorable
Q8NFL0	B3GNT7	UDP-GlcNAc:betaGal beta-1,3-N-acetylglucosaminyltransferase 7	0.0266606	0.0340479	0.3486	0.131522	0.923732	Favorable
Q8NCG7	DAGLB	Diacylglycerol lipase-beta	0.0267798	0.0330644	0.3366	0.123679	0.916192	Favorable
Q8NAV1	PRPF38A	Pre-mRNA-splicing factor 38A	0.0268519	0.0330858	0.3454	0.129962	0.918209	Favorable
Q9NVS2	MRPS18A	39S ribosomal protein S18a, mitochondrial	0.0268519	0.0330858	0.3454	0.129962	0.918209	Favorable
P51648	ALDH3A2	Aldehyde dehydrogenase family 3 member A2	0.0271012	0.0345162	0.3494	0.131776	0.926239	Favorable
O75438	NDUFB1	NADH dehydrogenase [ubiquinone] 1 beta subcomplex subunit 1	0.0271983	0.0334546	0.3462	0.130265	0.920256	Favorable
Q9UBQ0	VPS29	Vacuolar protein sorting-associated protein 29	0.0272856	0.0347005	0.3492	0.131491	0.92712	Favorable
O94880	PHF14	PHD finger protein 14	0.0273074	0.03348	0.3433	0.128108	0.919765	Favorable
Q8IYB5	SMAP1	Stromal membrane-associated protein 1	0.0273074	0.03348	0.3433	0.128108	0.919765	Favorable
P27797	CALR	Calreticulin	0.0275567	0.034145	0.3488	0.13166	0.924277	Favorable
P43304	GPD2	Glycerol-3-phosphate dehydrogenase, mitochondrial	0.0275567	0.034145	0.3488	0.13166	0.924277	Favorable
Q14116	IL18	Interleukin-18	0.0275567	0.034145	0.3488	0.13166	0.924277	Favorable
O75964	ATP5MG	ATP synthase subunit g, mitochondrial	0.0277652	0.0353559	0.3525	0.13343	0.930987	Favorable
P53597	SUCLG1	Succinate--CoA ligase [ADP/GDP-forming] subunit alpha, mitochondrial	0.028202	0.0344956	0.3482	0.130971	0.925918	Favorable
Q14697	GANAB	Neutral alpha-glucosidase AB	0.0282736	0.0344794	0.3452	0.128762	0.925237	Favorable
Q8IXK2	GALNT12	Polypeptide N-acetylgalactosaminyltransferase 12	0.0283117	0.0368639	0.354	0.133534	0.938633	Favorable
Q14289	PTK2B	Protein-tyrosine kinase 2-beta	0.0283593	0.035946	0.353	0.133439	0.933989	Favorable
Q8TEB1	DCAF11	DDB1- and CUL4-associated factor 11	0.028459	0.0347882	0.3397	0.124668	0.925745	Favorable
P18621	RPL17	60S ribosomal protein L17	0.0285253	0.0347459	0.3457	0.128978	0.926691	Favorable
Q9Y2J8	PADI2	Protein-arginine deiminase type-2	0.0285429	0.0361744	0.3539	0.133883	0.935248	Favorable
Q969Z3	MTARC2	Mitochondrial amidoxime reducing component 2	0.0286583	0.0367116	0.3668	0.143143	0.939948	Favorable
Q8WWP7	GIMAP1	GTPase IMAP family member 1	0.028771	0.0355506	0.3535	0.134094	0.932141	Favorable
P49754	VPS41	Vacuolar protein sorting-associated protein 41 homolog	0.0288296	0.035182	0.3499	0.1317	0.929661	Favorable
P31146	CORO1A	Coronin-1A	0.0288374	0.0355814	0.3532	0.133806	0.932227	Favorable
Q53GS9	USP39	U4/U6.U5 tri-snRNP-associated protein 2	0.0290723	0.0353409	0.3471	0.129569	0.929939	Favorable
P20674	COX5A	Cytochrome c oxidase subunit 5A, mitochondrial	0.0292211	0.0354737	0.3401	0.124466	0.92931	Favorable
Q16706	MAN2A1	Alpha-mannosidase 2	0.0292211	0.0354737	0.3401	0.124466	0.92931	Favorable
O14818	PSMA7	Proteasome subunit alpha type-7	0.0292529	0.0367795	0.3528	0.132715	0.938027	Favorable
Q13825	AUH	Methylglutaconyl-CoA hydratase, mitochondrial	0.0292529	0.0367795	0.3528	0.132715	0.938027	Favorable
Q96K49	TMEM87B	Transmembrane protein 87B	0.0292529	0.0367795	0.3528	0.132715	0.938027	Favorable
Q5JPH6	EARS2	Probable glutamate--tRNA ligase, mitochondrial	0.0295168	0.0371362	0.3548	0.133903	0.940074	Favorable
P25325	MPST	3-mercaptopyruvate sulfurtransferase	0.0299162	0.0362037	0.3486	0.130073	0.934499	Favorable
Q9UJY5	GGA1	ADP-ribosylation factor-binding protein GGA1	0.0299499	0.0363994	0.3433	0.126119	0.934554	Favorable
Q8NEU8	APPL2	DCC-interacting protein 13-beta	0.0300188	0.0363471	0.3492	0.130411	0.935311	Favorable
Q9HBL8	NMRAL1	NmrA-like family domain-containing protein 1	0.0300254	0.0364237	0.3523	0.132575	0.936203	Favorable
Q5TBB1	RNASEH2B	Ribonuclease H2 subunit B	0.0301403	0.0364889	0.3497	0.130619	0.936081	Favorable
P08236	GUSB	Beta-glucuronidase	0.0302739	0.0378609	0.3548	0.133396	0.943566	Favorable
P28065	PSMB9	Proteasome subunit beta type-9	0.0302739	0.0366303	0.3522	0.132349	0.937194	Favorable
P40306	PSMB10	Proteasome subunit beta type-10	0.0302739	0.0366303	0.3522	0.132349	0.937194	Favorable
Q9Y6B6	SAR1B	GTP-binding protein SAR1b	0.0302739	0.0366303	0.3522	0.132349	0.937194	Favorable
P45954	ACADSB	Short/branched chain specific acyl-CoA dehydrogenase, mitochondrial	0.030704	0.0375194	0.3567	0.13506	0.94222	Favorable
Q9HCG7	GBA2	Non-lysosomal glucosylceramidase	0.0307875	0.0395646	0.3589	0.135286	0.952241	Favorable
O00754	MAN2B1	Lysosomal alpha-mannosidase	0.0310469	0.0378919	0.3576	0.135432	0.94413	Favorable
P14625	HSP90B1	Endoplasmin	0.0310469	0.0378919	0.3576	0.135432	0.94413	Favorable
Q02880	TOP2B	DNA topoisomerase 2-beta	0.0310469	0.0378919	0.3576	0.135432	0.94413	Favorable
Q9Y3A6	TMED5	Transmembrane emp24 domain-containing protein 5	0.0310469	0.0378919	0.3576	0.135432	0.94413	Favorable
P48728	AMT	Aminomethyltransferase, mitochondrial	0.0310594	0.0387925	0.358	0.135121	0.948473	Favorable
Q00325	SLC25A3	Phosphate carrier protein, mitochondrial	0.0311811	0.0374327	0.3502	0.130374	0.940795	Favorable
Q9UI09	NDUFA12	NADH dehydrogenase [ubiquinone] 1 alpha subcomplex subunit 12	0.031226	0.0389914	0.3586	0.135455	0.9495	Favorable
Q92600	CNOT9	CCR4-NOT transcription complex subunit 9	0.0312324	0.0379357	0.3534	0.132303	0.943714	Favorable
Q5TC12	ATPAF1	ATP synthase mitochondrial F1 complex assembly factor 1	0.0312487	0.0375015	0.3503	0.130414	0.94115	Favorable
Q8TDH9	BLOC1S5	Biogenesis of lysosome-related organelles complex 1 subunit 5	0.0313402	0.0377223	0.3541	0.133019	0.942801	Favorable
O43772	SLC25A20	Mitochondrial carnitine/acylcarnitine carrier protein	0.0313402	0.0377223	0.3541	0.133019	0.942801	Favorable
Q8TE67	EPS8L3	Epidermal growth factor receptor kinase substrate 8-like protein 3	0.0314527	0.0378237	0.3519	0.131359	0.942961	Favorable
Q13232	NME3	Nucleoside diphosphate kinase 3	0.0316504	0.0394414	0.3594	0.135709	0.95172	Favorable
P29401	TKT	Transketolase	0.0316664	0.0381777	0.3561	0.134162	0.945282	Favorable
O15397	IPO8	Importin-8	0.0317617	0.0386113	0.3587	0.135752	0.947709	Favorable
Q9H845	ACAD9	Complex I assembly factor ACAD9, mitochondrial	0.0318784	0.0382846	0.3552	0.133447	0.945667	Favorable
Q9NPR2	SEMA4B	Semaphorin-4B	0.0319107	0.0398384	0.3614	0.136946	0.953835	Favorable
Q9Y3B3	TMED7	Transmembrane emp24 domain-containing protein 7	0.0321319	0.0385775	0.3561	0.13387	0.947188	Favorable
Q8NBF6	AVL9	Late secretory pathway protein AVL9 homolog	0.0322527	0.0396168	0.3468	0.126499	0.950937	Favorable
Q01432	AMPD3	AMP deaminase 3	0.0325266	0.0394692	0.361	0.136857	0.952053	Favorable
P25786	PSMA1	Proteasome subunit alpha type-1	0.0329319	0.0407933	0.3617	0.13655	0.958314	Favorable
O95139	NDUFB6	NADH dehydrogenase [ubiquinone] 1 beta subcomplex subunit 6	0.0329319	0.0407933	0.3617	0.13655	0.958314	Favorable
P06213	INSR	Insulin receptor	0.0329458	0.0408837	0.3627	0.137221	0.958841	Favorable
Q6YP21	KYAT3	Kynurenine--oxoglutarate transaminase 3	0.0333889	0.0413795	0.3639	0.137765	0.961251	Favorable
P29466	CASP1	Caspase-1	0.0335019	0.0397955	0.3543	0.131751	0.95275	Favorable
P49588	AARS1	Alanine--tRNA ligase, cytoplasmic	0.0337136	0.0416833	0.364	0.137662	0.962658	Favorable
Q01844	EWSR1	RNA-binding protein EWS	0.0337386	0.0402279	0.3591	0.134941	0.955371	Favorable
Q9ULH1	ASAP1	Arf-GAP with SH3 domain, ANK repeat and PH domain-containing protein 1	0.0338448	0.0408116	0.3631	0.137542	0.958549	Favorable
P54709	ATP1B3	Sodium/potassium-transporting ATPase subunit beta-3	0.0339501	0.0404651	0.3597	0.135234	0.956552	Favorable
P49821	NDUFV1	NADH dehydrogenase [ubiquinone] flavoprotein 1, mitochondrial	0.0340578	0.0419756	0.3637	0.137258	0.963969	Favorable
P59190	RAB15	Ras-related protein Rab-15	0.0340578	0.0419756	0.3637	0.137258	0.963969	Favorable
P51690	ARSL	Arylsulfatase L	0.0342577	0.0406806	0.3568	0.133026	0.957238	Favorable
Q13057	COASY	Bifunctional coenzyme A synthase	0.0342577	0.0406806	0.3568	0.133026	0.957238	Favorable
P17706	PTPN2	Tyrosine-protein phosphatase non-receptor type 2	0.0342854	0.0407636	0.3575	0.133436	0.957699	Favorable
P27487	DPP4	Dipeptidyl peptidase 4	0.0343286	0.0422643	0.3643	0.137445	0.965337	Favorable
O15484	CAPN5	Calpain-5	0.0345554	0.0424575	0.3636	0.136846	0.966161	Favorable
Q8N6Q3	CD177	CD177 antigen	0.0345565	0.0425716	0.3655	0.138176	0.96685	Favorable
P62244	RPS15A	40S ribosomal protein S15a	0.0348654	0.0417216	0.3627	0.13668	0.962705	Favorable
P62701	RPS4X	40S ribosomal protein S4, X isoform	0.0348654	0.0417216	0.3627	0.13668	0.962705	Favorable
Q9GZZ9	UBA5	Ubiquitin-like modifier-activating enzyme 5	0.0349894	0.041559	0.3619	0.136128	0.961866	Favorable
P46939	UTRN	Utrophin	0.0355954	0.0426807	0.3671	0.139284	0.967483	Favorable
Q8WXH0	SYNE2	Nesprin-2	0.0357301	0.0436863	0.3656	0.137562	0.97191	Favorable
Q9BPW8	NIPSNAP1	Protein NipSnap homolog 1	0.0357301	0.0422979	0.363	0.13647	0.965371	Favorable
P24928	POLR2A	DNA-directed RNA polymerase II subunit RPB1	0.0358089	0.0427699	0.3653	0.137898	0.967733	Favorable
P53634	CTSC	Dipeptidyl peptidase 1	0.0358089	0.0427699	0.3653	0.137898	0.967733	Favorable
Q9Y4K1	CRYBG1	Beta/gamma crystallin domain-containing protein 1	0.0359758	0.0424979	0.3605	0.134547	0.966067	Favorable
P55210	CASP7	Caspase-7	0.0360986	0.0441518	0.3678	0.138849	0.974157	Favorable
Q9Y6N9	USH1C	Harmonin	0.0366595	0.044565	0.3662	0.137405	0.975903	Favorable
P52565	ARHGDIA	Rho GDP-dissociation inhibitor 1	0.0367503	0.0449744	0.3706	0.140454	0.978002	Favorable
P84095	RHOG	Rho-related GTP-binding protein RhoG	0.0369107	0.0440391	0.3695	0.140197	0.973772	Favorable
P54725	RAD23A	UV excision repair protein RAD23 homolog A	0.0369663	0.0440585	0.3691	0.139877	0.97383	Favorable
P07237	P4HB	Protein disulfide-isomerase	0.0370624	0.0451931	0.3698	0.139719	0.978925	Favorable
P25942	CD40	Tumor necrosis factor receptor superfamily member 5	0.0372036	0.0442905	0.3694	0.139989	0.974889	Favorable
Q5R3I4	TTC38	Tetratricopeptide repeat protein 38	0.0379117	0.0459816	0.3696	0.139021	0.982399	Favorable
P20701	ITGAL	Integrin alpha-L	0.0379203	0.0450481	0.3709	0.140635	0.978346	Favorable
P03928	MT-ATP8	ATP synthase protein 8	0.0379815	0.0450914	0.3707	0.140466	0.978527	Favorable
Q14956	GPNMB	Transmembrane glycoprotein NMB	0.0380877	0.0451715	0.3707	0.140349	0.978876	Favorable
Q9HCE1	MOV10	Helicase MOV-10	0.0381463	0.046955	0.3845	0.149764	0.987217	Favorable
P82650	MRPS22	28S ribosomal protein S22, mitochondrial	0.0381537	0.0446249	0.3633	0.135246	0.975987	Favorable
Q86YS6	RAB43	Ras-related protein Rab-43	0.0382419	0.0448893	0.3676	0.138284	0.977445	Favorable
Q86UA1	PRPF39	Pre-mRNA-processing factor 39	0.0383019	0.0453826	0.3709	0.140376	0.979821	Favorable
Q99571	P2RX4	P2X purinoceptor 4	0.0383052	0.0464871	0.3719	0.140454	0.984727	Favorable
A6NHR9	SMCHD1	Structural maintenance of chromosomes flexible hinge domain-containing protein 1	0.0383052	0.0464871	0.3719	0.140454	0.984727	Favorable
P10109	FDX1	Adrenodoxin, mitochondrial	0.0383258	0.0449171	0.3576	0.13086	0.976953	Favorable
O95551	TDP2	Tyrosyl-DNA phosphodiesterase 2	0.0383465	0.0465332	0.372	0.1405	0.984933	Favorable
Q96HH6	TMEM19	Transmembrane protein 19	0.0390029	0.0455105	0.365	0.135915	0.980071	Favorable
Q15291	RBBP5	Retinoblastoma-binding protein 5	0.0390741	0.0460334	0.3676	0.137562	0.982538	Favorable
P05387	RPLP2	60S acidic ribosomal protein P2	0.0390899	0.0461597	0.3719	0.140648	0.983291	Favorable
Q9H1C4	UNC93B1	Protein unc-93 homolog B1	0.0392131	0.045861	0.3691	0.138768	0.981845	Favorable
Q9Y315	DERA	Deoxyribose-phosphate aldolase	0.0392494	0.047566	0.3746	0.14184	0.989519	Favorable
Q08AF3	SLFN5	Schlafen family member 5	0.0393034	0.0463435	0.3719	0.140514	0.984096	Favorable
P53367	ARFIP1	Arfaptin-1	0.0393823	0.0463134	0.3678	0.1375	0.983787	Favorable
P82930	MRPS34	28S ribosomal protein S34, mitochondrial	0.0394772	0.0459558	0.3654	0.135951	0.982086	Favorable
Q7Z7K0	CMC1	COX assembly mitochondrial protein homolog	0.0394772	0.0459558	0.3654	0.135951	0.982086	Favorable
Q96EY7	PTCD3	Pentatricopeptide repeat domain-containing protein 3, mitochondrial	0.0394772	0.0459558	0.3654	0.135951	0.982086	Favorable
Q9HD33	MRPL47	39S ribosomal protein L47, mitochondrial	0.0394772	0.0459558	0.3654	0.135951	0.982086	Favorable
P16615	ATP2A2	Sarcoplasmic/endoplasmic reticulum calcium ATPase 2	0.0395374	0.0478001	0.3743	0.141429	0.990523	Favorable
Q96I99	SUCLG2	Succinate--CoA ligase [GDP-forming] subunit beta, mitochondrial	0.0396247	0.0478909	0.3744	0.14148	0.990919	Favorable
P22307	SCP2	Sterol carrier protein 2	0.0396627	0.0462636	0.3597	0.131562	0.983202	Favorable
P35221	CTNNA1	Catenin alpha-1	0.0396627	0.0462636	0.3597	0.131562	0.983202	Favorable
Q99487	PAFAH2	Platelet-activating factor acetylhydrolase 2, cytoplasmic	0.0396627	0.0462636	0.3597	0.131562	0.983202	Favorable
Q9HBL7	PLGRKT	Plasminogen receptor (KT)	0.0396627	0.0462636	0.3597	0.131562	0.983202	Favorable
P42331	ARHGAP25	Rho GTPase-activating protein 25	0.0397214	0.0469138	0.3743	0.141962	0.986679	Favorable
Q9UNF0	PACSIN2	Protein kinase C and casein kinase substrate in neurons protein 2	0.0400657	0.0482598	0.3735	0.14059	0.992495	Favorable
O43520	ATP8B1	Phospholipid-transporting ATPase IC	0.0400745	0.0470807	0.372	0.140163	0.987327	Favorable
Q16537	PPP2R5E	Serine/threonine-protein phosphatase 2A 56 kDa regulatory subunit epsilon isoform	0.0404226	0.0487585	0.3762	0.142266	0.994689	Favorable
P00918	CA2	Carbonic anhydrase 2	0.0405114	0.0488507	0.3763	0.142318	0.995086	Favorable
Q14139	UBE4A	Ubiquitin conjugation factor E4 A	0.0405559	0.0477392	0.3753	0.142214	0.990285	Favorable
Q96IQ7	VSIG2	V-set and immunoglobulin domain-containing protein 2	0.0406815	0.0489047	0.3746	0.140993	0.995296	Favorable
Q96BY7	ATG2B	Autophagy-related protein 2 homolog B	0.0406955	0.0478561	0.3752	0.142098	0.990788	Favorable
Q13576	IQGAP2	Ras GTPase-activating-like protein IQGAP2	0.0407798	0.0502877	0.3765	0.141608	1.00123	Favorable
Q14651	PLS1	Plastin-1	0.0408239	0.0473484	0.3679	0.136939	0.988367	Favorable
Q9BXW7	HDHD5	Haloacid dehalogenase-like hydrolase domain-containing 5	0.0409635	0.0481282	0.3757	0.142259	0.991972	Favorable
Q96AG3	SLC25A46	Solute carrier family 25 member 46	0.0410819	0.0492906	0.3755	0.141431	0.996963	Favorable
Q7L266	ASRGL1	Isoaspartyl peptidase/L-asparaginase	0.0410922	0.0494295	0.377	0.142468	0.997568	Favorable
O00267	SUPT5H	Transcription elongation factor SPT5	0.041126	0.0481916	0.3742	0.141103	0.992213	Favorable
Q8N9N7	LRRC57	Leucine-rich repeat-containing protein 57	0.0413648	0.0484387	0.3746	0.141279	0.993289	Favorable
Q7LG56	RRM2B	Ribonucleoside-diphosphate reductase subunit M2 B	0.041416	0.0481081	0.3729	0.140197	0.991824	Favorable
Q06546	GABPA	GA-binding protein alpha chain	0.0414963	0.0486859	0.3767	0.142701	0.994386	Favorable
P18077	RPL35A	60S ribosomal protein L35a	0.0415977	0.0485855	0.3716	0.138933	0.993872	Favorable
P46778	RPL21	60S ribosomal protein L21	0.0415977	0.0485855	0.3716	0.138933	0.993872	Favorable
Q05084	ICA1	Islet cell autoantigen 1	0.0416922	0.0494644	0.3728	0.139292	0.997691	Favorable
Q01469	FABP5	Fatty acid-binding protein 5	0.041777	0.050149	0.3782	0.142942	1.00063	Favorable
P35754	GLRX	Glutaredoxin-1	0.0417907	0.048367	0.3699	0.137786	0.992889	Favorable
Q86XP3	DDX42	ATP-dependent RNA helicase DDX42	0.0420429	0.0491444	0.3759	0.141807	0.99634	Favorable
O75191	XYLB	Xylulose kinase	0.0421019	0.0505327	0.3793	0.143558	1.00225	Favorable
Q9UNA1	ARHGAP26	Rho GTPase-activating protein 26	0.0422404	0.0518302	0.3788	0.142404	1.00773	Favorable
O75874	IDH1	Isocitrate dehydrogenase [NADP] cytoplasmic	0.0422498	0.0493134	0.3758	0.141621	0.997063	Favorable
O95486	SEC24A	Protein transport protein Sec24A	0.0422927	0.0507341	0.3797	0.143698	1.0031	Favorable
Q8IV08	PLD3	5'-3' exonuclease PLD3	0.0423282	0.0494645	0.3773	0.142677	0.997719	Favorable
Q9NZD8	SPG21	Maspardin	0.0423398	0.0495274	0.3779	0.143082	0.997991	Favorable
Q5VV41	ARHGEF16	Rho guanine nucleotide exchange factor 16	0.0423424	0.0488059	0.3695	0.137265	0.994799	Favorable
Q9H299	SH3BGRL3	SH3 domain-binding glutamic acid-rich-like protein 3	0.0424471	0.0508301	0.3791	0.143227	1.00351	Favorable
Q96J02	ITCH	E3 ubiquitin-protein ligase Itchy homolog	0.0425724	0.0497164	0.3777	0.142855	0.998794	Favorable
Q9NZ45	CISD1	CDGSH iron-sulfur domain-containing protein 1	0.0426072	0.0493826	0.3762	0.141909	0.997362	Favorable
Q76MJ5	ERN2	Serine/threonine-protein kinase/endoribonuclease IRE2	0.0433724	0.0518104	0.3808	0.143939	1.0076	Favorable
P54868	HMGCS2	Hydroxymethylglutaryl-CoA synthase, mitochondrial	0.0434988	0.0506771	0.3794	0.143563	1.00286	Favorable
P39687	ANP32A	Acidic leucine-rich nuclear phosphoprotein 32 family member A	0.0434988	0.0506771	0.3794	0.143563	1.00286	Favorable
O15439	ABCC4	ATP-binding cassette sub-family C member 4	0.0435897	0.051485	0.3941	0.15441	1.00602	Favorable
Q9UKG9	CROT	Peroxisomal carnitine O-octanoyltransferase	0.0436442	0.0521263	0.3817	0.144425	1.0089	Favorable
P51003	PAPOLA	Poly(A) polymerase alpha	0.0437926	0.0509398	0.3795	0.143463	1.00397	Favorable
A0AV96	RBM47	RNA-binding protein 47	0.0443767	0.0514807	0.3793	0.142944	1.00625	Favorable
Q8NFW8	CMAS	N-acylneuraminate cytidylyltransferase	0.0443767	0.0514807	0.3793	0.142944	1.00625	Favorable
Q99611	SEPHS2	Selenide, water dikinase 2	0.0445126	0.0527843	0.3797	0.14253	1.01171	Favorable
Q9NRX2	MRPL17	39S ribosomal protein L17, mitochondrial	0.0445126	0.0511484	0.3769	0.141377	1.00488	Favorable
Q9ULV0	MYO5B	Unconventional myosin-Vb	0.0450873	0.0532808	0.3772	0.140301	1.01388	Favorable
Q92903	CDS1	Phosphatidate cytidylyltransferase 1	0.0450873	0.0532808	0.3772	0.140301	1.01388	Favorable
Q12974	PTP4A2	Protein tyrosine phosphatase type IVA 2	0.0450873	0.0516175	0.3743	0.139148	1.00692	Favorable
Q9BUP3	HTATIP2	Oxidoreductase HTATIP2	0.0450873	0.0516175	0.3743	0.139148	1.00692	Favorable
Q8N6R0	EEF1AKNMT	eEF1A lysine and N-terminal methyltransferase	0.045177	0.0523749	0.382	0.144522	1.00993	Favorable
Q9BPY3	FAM118B	Protein FAM118B	0.0455711	0.0541343	0.3849	0.145674	1.0171	Favorable
P21912	SDHB	Succinate dehydrogenase [ubiquinone] iron-sulfur subunit, mitochondrial	0.0458715	0.0525461	0.3793	0.142364	1.01072	Favorable
P31040	SDHA	Succinate dehydrogenase [ubiquinone] flavoprotein subunit, mitochondrial	0.0458715	0.0525461	0.3793	0.142364	1.01072	Favorable
O60547	GMDS	GDP-mannose 4,6 dehydratase	0.0459873	0.0543329	0.3823	0.143565	1.01805	Favorable
Q9NWU5	MRPL22	39S ribosomal protein L22, mitochondrial	0.0459903	0.0526033	0.3691	0.13475	1.01127	Favorable
P16401	H1-5	Histone H1.5	0.0461418	0.0531989	0.3788	0.141591	1.01348	Favorable
P07384	CAPN1	Calpain-1 catalytic subunit	0.0462059	0.052786	0.3765	0.140069	1.01182	Favorable
Q9NPJ3	ACOT13	Acyl-coenzyme A thioesterase 13	0.0464592	0.0537158	0.3845	0.145608	1.0154	Favorable
O43684	BUB3	Mitotic checkpoint protein BUB3	0.0468086	0.0539527	0.3832	0.144434	1.01643	Favorable
P46779	RPL28	60S ribosomal protein L28	0.0468086	0.0539527	0.3832	0.144434	1.01643	Favorable
P62249	RPS16	40S ribosomal protein S16	0.0468086	0.0539527	0.3832	0.144434	1.01643	Favorable
P06280	GLA	Alpha-galactosidase A	0.0470911	0.0543176	0.3851	0.145691	1.01785	Favorable
Q14002	CEACAM7	Carcinoembryonic antigen-related cell adhesion molecule 7	0.0471165	0.0543921	0.3857	0.146079	1.01812	Favorable
Q9BVL2	NUP58	Nucleoporin p58/p45	0.0472379	0.0545135	0.3858	0.14614	1.01861	Favorable
P62072	TIMM10	Mitochondrial import inner membrane translocase subunit Tim10	0.0473333	0.0544489	0.3836	0.144482	1.01846	Favorable
O95168	NDUFB4	NADH dehydrogenase [ubiquinone] 1 beta subcomplex subunit 4	0.0474053	0.0552725	0.3979	0.155045	1.02101	Favorable
Q6UW68	TMEM205	Transmembrane protein 205	0.047599	0.0562303	0.3881	0.146863	1.02546	Favorable
Q9H7D0	DOCK5	Dedicator of cytokinesis protein 5	0.0477867	0.0564006	0.3881	0.146776	1.02615	Favorable
Q7L576	CYFIP1	Cytoplasmic FMR1-interacting protein 1	0.0480263	0.0560277	0.4003	0.156489	1.02383	Favorable
O00194	RAB27B	Ras-related protein Rab-27B	0.0487895	0.0559673	0.3863	0.145667	1.02452	Favorable
Q6P2Q9	PRPF8	Pre-mRNA-processing-splicing factor 8	0.0489824	0.0561467	0.3864	0.145665	1.02524	Favorable
Q96T60	PNKP	Bifunctional polynucleotide phosphatase/kinase	0.0489824	0.0561467	0.3864	0.145665	1.02524	Favorable
Q8WWV3	RTN4IP1	Reticulon-4-interacting protein 1, mitochondrial	0.0490456	0.0557061	0.3839	0.143942	1.02361	Favorable
P26440	IVD	Isovaleryl-CoA dehydrogenase, mitochondrial	0.0493921	0.0566515	0.3887	0.147092	1.02712	Favorable
P11310	ACADM	Medium-chain specific acyl-CoA dehydrogenase, mitochondrial	0.0494881	0.0567473	0.3888	0.14714	1.0275	Favorable
Q16666	IFI16	Gamma-interferon-inducible protein 16	0.0494881	0.0567473	0.3888	0.14714	1.0275	Favorable
P30039	PBLD	Phenazine biosynthesis-like domain-containing protein	0.0494998	0.0589983	0.4036	0.157356	1.03508	Favorable
P51687	SUOX	Sulfite oxidase, mitochondrial	0.0496036	0.0575998	0.4024	0.157224	1.02979	Favorable
O00499_S331	BIN1_S331	Myc box-dependent-interacting protein 1	3.36e-05	0.000342209	7.776	2.53071	23.8954	Unfavorable
O43166_S1270	SIPA1L1_S1270	Signal-induced proliferation-associated 1-like protein 1	0.012512	0.0179271	3.283	1.22687	8.78446	Unfavorable
O43294_S137	TGFB1I1_S137	Transforming growth factor beta-1-induced transcript 1 protein	0.0420069	0.0483115	2.623	1.00718	6.83188	Unfavorable
O43294_S194	TGFB1I1_S194	Transforming growth factor beta-1-induced transcript 1 protein	0.0472776	0.0534487	2.542	0.986241	6.5495	Unfavorable
O75592_S2920	MYCBP2_S2920	E3 ubiquitin-protein ligase MYCBP2	0.0434621	0.0527593	2.527	0.989016	6.45547	Unfavorable
O95425_S245	SVIL_S245	Supervillin	0.0161967	0.0216575	3.136	1.18224	8.3184	Unfavorable
O95425_S261	SVIL_S261	Supervillin	0.00194465	0.00424196	4.688	1.62589	13.5169	Unfavorable
O95661_Y116	DIRAS3_Y116	GTP-binding protein Di-Ras3	0.0214178	0.0276337	2.881	1.12355	7.38697	Unfavorable
O95810_S27	SDPR_S27	Serum deprivation-response protein	0.0259625	0.0324465	2.818	1.09052	7.28126	Unfavorable
P01833_S682	PIGR_S682	Polymeric immunoglobulin receptor;Secretory component	0.0220059	0.0282278	2.886	1.11976	7.44009	Unfavorable
P02765_S138	AHSG_S138	Alpha-2-HS-glycoprotein;Alpha-2-HS-glycoprotein chain A;Alpha-2-HS-glycoprotein chain B	0.0445315	0.0515633	2.664	0.993377	7.14362	Unfavorable
P04075_T37	ALDOA_T37	Fructose-bisphosphate aldolase A	0.033418	0.0394247	2.699	1.04927	6.94324	Unfavorable
P04792_S15	HSPB1_S15	Heat shock protein beta-1	0.00549473	0.00909912	3.804	1.39393	10.383	Unfavorable
P04792_S82	HSPB1_S82	Heat shock protein beta-1	0.00550009	0.00893511	3.782	1.39519	10.2517	Unfavorable
P13797_S339	PLS3_S339	Plastin-3	0.0373979	0.0446288	2.682	1.02395	7.02428	Unfavorable
P29966_S170	MARCKS_S170	Myristoylated alanine-rich C-kinase substrate	0.0309801	0.0380356	2.701	1.05638	6.90653	Unfavorable
P34741_S187	SDC2_S187	Syndecan-2	0.0420069	0.0483115	2.623	1.00718	6.83188	Unfavorable
P52943_S104	CRIP2_S104	Cysteine-rich protein 2	0.0181665	0.0237946	3.104	1.16247	8.2865	Unfavorable
P54253_S775	ATXN1_S775	Ataxin-1	0.0400701	0.0490732	2.573	1.00384	6.59254	Unfavorable
P98175_S723	RBM10_S723	RNA-binding protein 10	0.0284004	0.0352956	2.738	1.07184	6.99427	Unfavorable
Q01581_S495	HMGCS1_S495	Hydroxymethylglutaryl-CoA synthase, cytoplasmic	0.031124	0.0381823	2.755	1.05677	7.18469	Unfavorable
Q05209_S435	PTPN12_S435	Tyrosine-protein phosphatase non-receptor type 12	0.0137107	0.0197253	3.064	1.19538	7.85574	Unfavorable
Q09666_S559	AHNAK_S559	Neuroblast differentiation-associated protein AHNAK	0.0363217	0.0434726	2.657	1.02905	6.85952	Unfavorable
Q14195_T509	DPYSL3_T509	Dihydropyrimidinase-related protein 3	0.0149462	0.0203937	3.111	1.19209	8.11729	Unfavorable
Q14315_S1527	FLNC_S1527	Filamin-C	0.0094276	0.0137273	3.439	1.28763	9.18561	Unfavorable
Q14315_S954	FLNC_S954	Filamin-C	0.00550009	0.00893511	3.782	1.39519	10.2517	Unfavorable
Q15057_S521	ACAP2_S521	Arf-GAP with coiled-coil, ANK repeat and PH domain-containing protein 2	0.029549	0.0353853	2.76	1.07193	7.10557	Unfavorable
Q16643_S142	DBN1_S142	Drebrin	0.0341387	0.041162	2.688	1.04047	6.94283	Unfavorable
Q4L180_S791	FILIP1L_S791	Filamin A-interacting protein 1-like	0.0270163	0.0349322	2.751	1.07421	7.04644	Unfavorable
Q53F19_S500	C17orf85_S500	Uncharacterized protein C17orf85	0.0457404	0.0550827	2.511	0.980164	6.43339	Unfavorable
Q6NZI2_S167	PTRF_S167	Polymerase I and transcript release factor	0.0229766	0.0293552	2.847	1.11074	7.29634	Unfavorable
Q6ZUT6_S201	C15orf52_S201	Uncharacterized protein C15orf52	0.0110593	0.0155388	3.377	1.26009	9.05154	Unfavorable
Q8IVF2_S260	AHNAK2_S260	Protein AHNAK2	0.00566765	0.00907853	3.787	1.39273	10.2956	Unfavorable
Q8N3F8_S640	MICALL1_S640	MICAL-like protein 1	0.0317861	0.0388118	2.697	1.05232	6.91205	Unfavorable
Q8NE79_T160	BVES_T160	Blood vessel epicardial substance	0.0188272	0.0244989	3.07	1.15516	8.15752	Unfavorable
Q92466_S26	DDB2_S26	DNA damage-binding protein 2	0.0339002	0.0420969	2.67	1.0357	6.88354	Unfavorable
Q92945_S181	KHSRP_S181	Far upstream element-binding protein 2	0.0235322	0.0308809	2.824	1.10024	7.24755	Unfavorable
Q96A00_S130	PPP1R14A_S130	Protein phosphatase 1 regulatory subunit 14A	0.0164989	0.0219277	3.155	1.18091	8.42875	Unfavorable
Q9BY44_S506	EIF2A_S506	Eukaryotic translation initiation factor 2A;Eukaryotic translation initiation factor 2A, N-terminally processed	0.0449683	0.0543419	2.512	0.982977	6.42033	Unfavorable
Q9H2G2_S372	SLK_S372	STE20-like serine/threonine-protein kinase	0.0479242	0.0560449	2.488	0.976771	6.33524	Unfavorable
Q9H4G0_T475	EPB41L1_T475	Band 4.1-like protein 1	0.0117168	0.0170647	3.28	1.23589	8.7027	Unfavorable
Q9HBL0_S1177	TNS1_S1177	Tensin-1	0.0094276	0.0137273	3.439	1.28763	9.18561	Unfavorable
Q9HBL0_S1381	TNS1_S1381	Tensin-1	0.0363217	0.0434726	2.657	1.02905	6.85952	Unfavorable
Q9HBL0_T860	TNS1_T860	Tensin-1	0.041112	0.0485257	2.582	1.00616	6.62722	Unfavorable
Q9NQC3_S107	RTN4_S107	Reticulon-4	0.0106112	0.0150338	3.396	1.26756	9.09585	Unfavorable
Q9UBG0_S1457	MRC2_S1457	C-type mannose receptor 2	0.0387196	0.0459923	2.626	1.01732	6.77703	Unfavorable
Q9UBW7_S838	ZMYM2_S838	Zinc finger MYM-type protein 2	0.00793819	0.0119257	3.529	1.3205	9.42892	Unfavorable
Q9UMS6_S226	SYNPO2_S226	Synaptopodin-2	0.0106112	0.0150338	3.396	1.26756	9.09585	Unfavorable
Q9UMS6_S691	SYNPO2_S691	Synaptopodin-2	0.0208016	0.0269013	2.913	1.13003	7.5114	Unfavorable
Q9UQ35_T2409	SRRM2_T2409	Serine/arginine repetitive matrix protein 2	0.0128973	0.0180611	3.224	1.22166	8.50667	Unfavorable
Q9Y6N7_S940	ROBO1_S940	Roundabout homolog 1	0.0276834	0.0353464	2.763	1.07224	7.12227	Unfavorable
A6NGC4_S235	TLCD2_S235	TLC domain-containing protein 2	0.0177134	0.0238926	0.3145	0.115247	0.858064	Favorable
O00159_S408	MYO1C_S408	Unconventional myosin-Ic	0.00229522	0.00504144	0.2284	0.0813461	0.641022	Favorable
O15037_S10	KHNYN_S10	Protein KHNYN	0.0417118	0.0488263	0.3762	0.142211	0.99498	Favorable
O95544_S46	NADK_S46	NAD kinase	0.0332636	0.0401776	0.3616	0.136877	0.955442	Favorable
O96019_S233	ACTL6A_S233	Actin-like protein 6A	0.0021371	0.00452809	0.2217	0.0783529	0.627272	Favorable
P01892_S343	HLA-A_S343	HLA class I histocompatibility antigen, A-2 alpha chain;HLA class I histocompatibility antigen, A-69 alpha chain;HLA class I histocompatibility antigen, A-68 alpha chain	0.0405767	0.0495324	0.3887	0.151407	0.99807	Favorable
P02545_S429	LMNA_S429	Prelamin-A/C;Lamin-A/C	0.0302739	0.0378609	0.3548	0.133396	0.943566	Favorable
P07148_S56	FABP1_S56	Fatty acid-binding protein, liver	0.00668431	0.0112358	0.2618	0.0929152	0.73779	Favorable
P08238_S255	HSP90AB1;HSP90AB2P_S255	Heat shock protein HSP 90-beta;Putative heat shock protein HSP 90-beta 2	0.0361873	0.0431964	0.367	0.138873	0.969804	Favorable
P08559_S293	PDHA1;PDHA2_S293	Pyruvate dehydrogenase E1 component subunit alpha, somatic form, mitochondrial;Pyruvate dehydrogenase E1 component subunit alpha, testis-specific form, mitochondrial	0.00560917	0.00966801	0.2576	0.0921809	0.71966	Favorable
P09327_S366	VIL1_S366	Villin-1	0.00321907	0.00653558	0.24	0.0857851	0.671205	Favorable
P09651_S6	HNRNPA1_S6	Heterogeneous nuclear ribonucleoprotein A1;Heterogeneous nuclear ribonucleoprotein A1, N-terminally processed	0.0414036	0.0484259	0.3741	0.140907	0.993224	Favorable
P0DMV9_S418	HSPA1B;HSPA1A_S418	Heat shock 70 kDa protein 1B;Heat shock 70 kDa protein 1A	0.0392947	0.0487916	0.3751	0.14145	0.994816	Favorable
P10412_S102	HIST1H1E;HIST1H1A;HIST1H1T;HIST1H1B;HIST1H1D;HIST1H1C_S102	Histone H1.4;Histone H1.1;Histone H1t;Histone H1.5;Histone H1.3;Histone H1.2	0.0307073	0.03839	0.3564	0.134254	0.946342	Favorable
P10412_S36	HIST1H1E;HIST1H1D;HIST1H1C_S36	Histone H1.4;Histone H1.3;Histone H1.2	0.0411415	0.048227	0.375	0.141715	0.992384	Favorable
P13612_S1021	ITGA4_S1021	Integrin alpha-4	0.0367534	0.0438099	0.3684	0.139549	0.972671	Favorable
P18669_S14	PGAM1_S14	Phosphoglycerate mutase 1	0.0087216	0.0139258	0.2738	0.0975421	0.768801	Favorable
P21127_S589	CDK11B;CDK11A_S589	Cyclin-dependent kinase 11B;Cyclin-dependent kinase 11A	0.021534	0.0274059	0.3326	0.125077	0.884594	Favorable
P22059_S382	OSBP_S382	Oxysterol-binding protein 1	0.0161746	0.0230637	0.3227	0.121689	0.856007	Favorable
P23588_S504	EIF4B_S504	Eukaryotic translation initiation factor 4B	0.0299916	0.0364243	0.3526	0.132817	0.936262	Favorable
P25098_S670	ADRBK1_S670	Beta-adrenergic receptor kinase 1	0.0364765	0.0429568	0.3609	0.134489	0.968205	Favorable
P29590_S8	PML_S8	Protein PML	0.0455327	0.0547987	0.3969	0.15454	1.01919	Favorable
P33176_S933	KIF5B_S933	Kinesin-1 heavy chain	0.0161015	0.0223158	0.321	0.121139	0.85078	Favorable
P35221_S655	CTNNA1;CTNNA2_S655	Catenin alpha-1;Catenin alpha-2	0.0327681	0.0397177	0.3613	0.136965	0.953262	Favorable
P35269_T446	GTF2F1_T446	General transcription factor IIF subunit 1	0.00828637	0.0130312	0.2708	0.0965707	0.75947	Favorable
P40123_S309	CAP2_S309	Adenylyl cyclase-associated protein 2	0.0437127	0.052129	0.381	0.143904	1.00893	Favorable
P42694_S1126	HELZ_S1126	Probable helicase with zinc finger domain	0.0354706	0.0422743	0.3607	0.134825	0.965053	Favorable
P48556_S106	PSMD8_S106	26S proteasome non-ATPase regulatory subunit 8	0.0137105	0.0201281	0.3144	0.118516	0.834262	Favorable
P51532_S1452	SMARCA4_S1452	Transcription activator BRG1	0.0426243	0.0504325	0.3916	0.153044	1.00177	Favorable
P51812_S415	RPS6KA3_S415	Ribosomal protein S6 kinase alpha-3	0.0190425	0.0257269	0.3308	0.125137	0.874512	Favorable
P60981_S3	DSTN_S3	Destrin	0.0426731	0.0493587	0.3747	0.140792	0.997249	Favorable
P61006_S185	RAB8A_S185	Ras-related protein Rab-8A	0.0328194	0.0407247	0.3622	0.136904	0.958043	Favorable
P62995_T201	TRA2B_T201	Transformer-2 protein homolog beta	0.0137533	0.019459	0.2916	0.10372	0.819835	Favorable
P98175_S89	RBM10_S89	RNA-binding protein 10	0.0280202	0.0356192	0.3528	0.133505	0.932346	Favorable
Q01082_S2165	SPTBN1_S2165	Spectrin beta chain, non-erythrocytic 1	0.0499736	0.0580851	0.4043	0.158447	1.03151	Favorable
Q01970_S1105	PLCB3_S1105	1-phosphatidylinositol 4,5-bisphosphate phosphodiesterase beta-3	5.89e-05	0.00049412	0.1362	0.0443772	0.418106	Favorable
Q01970_S1107	PLCB3_S1107	1-phosphatidylinositol 4,5-bisphosphate phosphodiesterase beta-3	0.0362905	0.0443827	0.3685	0.139247	0.975239	Favorable
Q02543_S71	RPL18A_S71	60S ribosomal protein L18a	0.000830572	0.00237791	0.201	0.0713748	0.565761	Favorable
Q02878_S74	RPL6_S74	60S ribosomal protein L6	0.0177586	0.0242495	0.3263	0.123204	0.864404	Favorable
Q03252_S422	LMNB2_S422	Lamin-B2	0.0349163	0.0429156	0.3657	0.138128	0.968431	Favorable
Q04726_S286	TLE3_S286	Transducin-like enhancer protein 3	0.0100394	0.0145786	0.2943	0.110282	0.785267	Favorable
Q08999_S952	RBL2_S952	Retinoblastoma-like protein 2	0.0249331	0.0322574	0.3458	0.130824	0.914037	Favorable
Q09666_S5841	AHNAK_S5841	Neuroblast differentiation-associated protein AHNAK	0.0435571	0.0526119	0.3906	0.15097	1.01066	Favorable
Q12802_S2728	AKAP13_S2728	A-kinase anchor protein 13	0.024371	0.0315616	0.3434	0.12958	0.909876	Favorable
Q12873_S713	CHD3_S713	Chromodomain-helicase-DNA-binding protein 3	0.0311006	0.0377462	0.3548	0.13346	0.943011	Favorable
Q13185_S93	CBX3_S93	Chromobox protein homolog 3	0.013597	0.0193142	0.2915	0.103802	0.818793	Favorable
Q13247_S303	SRSF6_S303	Serine/arginine-rich splicing factor 6	0.00403603	0.00729436	0.2333	0.0805462	0.675495	Favorable
Q13247_S316	SRSF6_S316	Serine/arginine-rich splicing factor 6	0.00672045	0.0107056	0.2557	0.0897127	0.728729	Favorable
Q13303_S112	KCNAB2;KCNAB1_S112	Voltage-gated potassium channel subunit beta-2;Voltage-gated potassium channel subunit beta-1	0.0495555	0.0581274	0.3896	0.14697	1.03298	Favorable
Q13428_S1378	TCOF1_S1378	Treacle protein	0.00104897	0.00310829	0.1862	0.0611285	0.567435	Favorable
Q13428_S1471	TCOF1_S1471	Treacle protein	0.0289314	0.0352294	0.3401	0.124658	0.928075	Favorable
Q13428_S674	TCOF1_S674	Treacle protein	0.0282481	0.0357713	0.3516	0.132525	0.932883	Favorable
Q13443_S758	ADAM9_S758	Disintegrin and metalloproteinase domain-containing protein 9	0.0275433	0.0360146	0.3524	0.132944	0.934219	Favorable
Q13523_S431	PRPF4B_S431	Serine/threonine-protein kinase PRP4 homolog	0.0471902	0.0538368	0.3786	0.141026	1.01616	Favorable
Q13573_S224	SNW1_S224	SNW domain-containing protein 1	0.0308205	0.0377107	0.3579	0.135764	0.943307	Favorable
Q13884_S87	SNTB1_S87	Beta-1-syntrophin	0.0496388	0.058326	0.3911	0.147979	1.03364	Favorable
Q14151_S513	SAFB2_S513	Scaffold attachment factor B2	0.000454337	0.00173443	0.1601	0.0508835	0.503767	Favorable
Q14541_S121	HNF4G_S121	Hepatocyte nuclear factor 4-gamma	0.0286932	0.0360412	0.3521	0.13269	0.934294	Favorable
Q14669_S312	TRIP12_S312	E3 ubiquitin-protein ligase TRIP12	0.0201391	0.0259484	0.3296	0.124131	0.875413	Favorable
Q14699_S199	RFTN1_S199	Raftlin	0.000316758	0.0014016	0.1599	0.0519314	0.492458	Favorable
Q14739_S97	LBR_S97	Lamin-B receptor	0.0126664	0.0181297	0.3073	0.115508	0.817738	Favorable
Q15036_S409	SNX17_S409	Sorting nexin-17	0.0233157	0.0300817	0.3378	0.126673	0.900677	Favorable
Q15555_S200	MAPRE2_S200	Microtubule-associated protein RP/EB family member 2	0.0442779	0.0534269	0.3942	0.153312	1.01383	Favorable
Q53EL6_S457	PDCD4_S457	Programmed cell death protein 4	0.0490456	0.0574628	0.3867	0.145125	1.03056	Favorable
Q53EU6_S68	AGPAT9_S68	Glycerol-3-phosphate acyltransferase 3	0.0240759	0.0309185	0.34	0.127633	0.905692	Favorable
Q5UIP0_S782	RIF1_S782	Telomere-associated protein RIF1	0.0236001	0.0307907	0.3426	0.129573	0.905645	Favorable
Q5VTL8_S527	PRPF38B_S527	Pre-mRNA-splicing factor 38B	0.0441355	0.0512535	0.3791	0.142931	1.0053	Favorable
Q5VTL8_S529	PRPF38B_S529	Pre-mRNA-splicing factor 38B	0.0234396	0.0302738	0.3388	0.127245	0.901961	Favorable
Q6ICG6_S362	KIAA0930_S362	Uncharacterized protein KIAA0930	0.0182254	0.0247482	0.3277	0.123731	0.867802	Favorable
Q6PJT7_S343	ZC3H14_S343	Zinc finger CCCH domain-containing protein 14	0.00903477	0.0139317	0.274	0.0976288	0.768933	Favorable
Q6PKG0_S521	LARP1_S521	La-related protein 1	0.00759953	0.0119788	0.2836	0.106139	0.757886	Favorable
Q6UX71_S506	PLXDC2_S506	Plexin domain-containing protein 2	0.0475435	0.0548953	0.3872	0.146954	1.0201	Favorable
Q6Y7W6_S236	GIGYF2_S236	PERQ amino acid-rich with GYF domain-containing protein 2	0.0259944	0.032149	0.341	0.127436	0.912388	Favorable
Q6ZNJ1_S2739	NBEAL2_S2739	Neurobeachin-like protein 2	0.0279839	0.0347193	0.3519	0.133447	0.927728	Favorable
Q6ZRV2_S914	FAM83H_S914	Protein FAM83H	0.0245527	0.0312924	0.3202	0.113581	0.902795	Favorable
Q7Z2W4_S387	ZC3HAV1_S387	Zinc finger CCCH-type antiviral protein 1	0.00254556	0.00519376	0.229	0.0814444	0.643839	Favorable
Q7Z5L9_S460	IRF2BP2_S460	Interferon regulatory factor 2-binding protein 2	0.0326484	0.0395671	0.3608	0.136664	0.952489	Favorable
Q86UU0_S1017	BCL9L_S1017	B-cell CLL/lymphoma 9-like protein	0.0256972	0.0330872	0.3476	0.131486	0.918665	Favorable
Q86V15_S57	CASZ1_S57	Zinc finger protein castor homolog 1	0.0311094	0.0378553	0.356	0.134258	0.943713	Favorable
Q86XA9_T1528	HEATR5A_T1528	HEAT repeat-containing protein 5A	0.0348443	0.0429588	0.3671	0.139109	0.96874	Favorable
Q86YS7_S323	C2CD5_S323	C2 domain-containing protein 5	0.0235911	0.0303877	0.3385	0.126961	0.9025	Favorable
Q8IU81_S453	IRF2BP1_S453	Interferon regulatory factor 2-binding protein 1	0.0329319	0.0407933	0.3617	0.13655	0.958314	Favorable
Q8IU81_S66	IRF2BP1_S66	Interferon regulatory factor 2-binding protein 1	0.0314557	0.0392819	0.3596	0.135975	0.950998	Favorable
Q8IXT5_S280	RBM12B_S280	RNA-binding protein 12B	0.00503235	0.00907321	0.2527	0.0898937	0.710098	Favorable
Q8IYB3_S685	SRRM1_S685	Serine/arginine repetitive matrix protein 1	0.00403603	0.00729436	0.2333	0.0805462	0.675495	Favorable
Q8N2U9_S110	PQLC1_S110	PQ-loop repeat-containing protein 1	0.0144298	0.0204374	0.3165	0.119642	0.837109	Favorable
Q8N5F7_S149	NKAP_S149	NF-kappa-B-activating protein	0.0272466	0.0334596	0.3458	0.129957	0.920194	Favorable
Q8NF91_S1993	SYNE1_S1993	Nesprin-1	0.00769663	0.0127023	0.2702	0.0965444	0.756253	Favorable
Q8NHG8_S82	ZNRF2_S82	E3 ubiquitin-protein ligase ZNRF2	0.0271745	0.0355926	0.3514	0.132529	0.931973	Favorable
Q8TB03_T314	CXorf38_T314	Uncharacterized protein CXorf38	0.026957	0.0344566	0.3504	0.132557	0.926138	Favorable
Q8TE67_S205	EPS8L3_S205	Epidermal growth factor receptor kinase substrate 8-like protein 3	0.0187951	0.0251235	0.3265	0.122606	0.869615	Favorable
Q8TE67_S557	EPS8L3_S557	Epidermal growth factor receptor kinase substrate 8-like protein 3	0.0393994	0.0459161	0.3657	0.136174	0.981921	Favorable
Q8WWI1_S751	LMO7_S751	LIM domain only protein 7	0.000224466	0.00109422	0.1487	0.0473793	0.466855	Favorable
Q8WWM7_S111	ATXN2L_S111	Ataxin-2-like protein	0.0122828	0.0177442	0.2862	0.101774	0.805075	Favorable
Q92609_S554	TBC1D5_S554	TBC1 domain family member 5	0.00853204	0.013165	0.2902	0.109134	0.771718	Favorable
Q92614_S140	MYO18A_S140	Unconventional myosin-XVIIIa	0.0166722	0.0228306	0.3222	0.12148	0.854368	Favorable
Q92804_S375	TAF15_S375	TATA-binding protein-associated factor 2N	0.0468086	0.0539527	0.3832	0.144434	1.01643	Favorable
Q92835_S243	INPP5D_S243	Phosphatidylinositol 3,4,5-trisphosphate 5-phosphatase 1	0.0417844	0.0489211	0.3766	0.142454	0.995391	Favorable
Q96ER3_S6	SAAL1_S6	Protein SAAL1	0.049125	0.0558576	0.3847	0.144502	1.02418	Favorable
Q96I15_S129	SCLY_S129	Selenocysteine lyase	0.00233122	0.00483187	0.2241	0.079202	0.6342	Favorable
Q96JM3_S416	CHAMP1_S416	Chromosome alignment-maintaining phosphoprotein 1	0.0250426	0.0318979	0.341	0.127652	0.911088	Favorable
Q96M96_S702	FGD4_S702	FYVE, RhoGEF and PH domain-containing protein 4	0.000315853	0.00145643	0.1639	0.0538021	0.499035	Favorable
Q99442_S335	SEC62_S335	Translocation protein SEC62	0.0203273	0.0261514	0.3212	0.118057	0.87388	Favorable
Q99442_T158	SEC62_T158	Translocation protein SEC62	0.0153902	0.0214679	0.318	0.119793	0.844322	Favorable
Q99607_S188	ELF4_S188	ETS-related transcription factor Elf-4	0.00914775	0.0139863	0.271	0.095667	0.76768	Favorable
Q99856_S101	ARID3A_S101	AT-rich interactive domain-containing protein 3A	0.0318572	0.0396738	0.36	0.135973	0.952884	Favorable
Q9BPX5_S64	ARPC5L_S64	Actin-related protein 2/3 complex subunit 5-like protein	0.0339848	0.0419922	0.3647	0.137986	0.96414	Favorable
Q9BQS7_S1145	HEPH_S1145	Hephaestin	0.0199958	0.026649	0.3132	0.112199	0.87422	Favorable
Q9BST9_S106	RTKN_S106	Rhotekin	0.0165831	0.0220661	0.3198	0.12048	0.848753	Favorable
Q9BW04_T456	SARG_T456	Specifically androgen-regulated gene protein	0.0480529	0.056618	0.3878	0.146422	1.02705	Favorable
Q9H2S9_S491	IKZF4_S491	Zinc finger protein Eos	0.0382605	0.0453776	0.3713	0.140697	0.979821	Favorable
Q9H3Z4_S10	DNAJC5_S10	DnaJ homolog subfamily C member 5	0.0269589	0.0343875	0.3494	0.131904	0.925605	Favorable
Q9NTZ6_S424	RBM12_S424	RNA-binding protein 12	0.0206574	0.0274175	0.331	0.123942	0.884188	Favorable
Q9NWB6_S77	ARGLU1_S77	Arginine and glutamate-rich protein 1	0.00513191	0.00894489	0.2505	0.0886997	0.707183	Favorable
Q9NX40_S122	OCIAD1_S122	OCIA domain-containing protein 1	0.0430315	0.0515269	0.3812	0.144357	1.00641	Favorable
Q9NX40_S123	OCIAD1_S123	OCIA domain-containing protein 1	0.0212787	0.0290314	0.3382	0.127771	0.895123	Favorable
Q9P1Y6_S1034	PHRF1_S1034	PHD and RING finger domain-containing protein 1	0.0057461	0.00974497	0.2541	0.0899197	0.718093	Favorable
Q9P206_S404	KIAA1522_S404	Uncharacterized protein KIAA1522	0.0195005	0.0253692	0.3299	0.124794	0.872159	Favorable
Q9P260_S170	KIAA1468_S170	LisH domain and HEAT repeat-containing protein KIAA1468	0.0408492	0.0491598	0.3764	0.142179	0.996411	Favorable
Q9P2E9_S573	RRBP1_S573	Ribosome-binding protein 1	0.0192031	0.0254499	0.324	0.120555	0.870685	Favorable
Q9UBF8_S428	PI4KB_S428	Phosphatidylinositol 4-kinase beta	0.0408381	0.0491252	0.3762	0.142027	0.99626	Favorable
Q9UBL3_S623	ASH2L_S623	Set1/Ash2 histone methyltransferase complex subunit ASH2	0.0116043	0.0170436	0.2851	0.101655	0.799312	Favorable
Q9UKV3_S561	ACIN1_S561	Apoptotic chromatin condensation inducer in the nucleus	0.0338054	0.040756	0.3628	0.137393	0.958264	Favorable
Q9UQ35_S1869	SRRM2_S1869	Serine/arginine repetitive matrix protein 2	0.00550636	0.00944539	0.2529	0.089563	0.714186	Favorable
Q9UQ35_S894	SRRM2_S894	Serine/arginine repetitive matrix protein 2	0.0462478	0.0534437	0.3835	0.145033	1.01431	Favorable
Q9UQ35_T1177	SRRM2_T1177	Serine/arginine repetitive matrix protein 2	0.0336484	0.0416834	0.3647	0.138185	0.962728	Favorable
Q9UQ35_T1472	SRRM2_T1472	Serine/arginine repetitive matrix protein 2	0.00530161	0.00894209	0.2482	0.0873256	0.705571	Favorable
Q9UQ35_T792	SRRM2_T792	Serine/arginine repetitive matrix protein 2	0.000225166	0.00104606	0.1464	0.0463986	0.46183	Favorable
Q9UQ88_T583	CDK11A_T583	Cyclin-dependent kinase 11A	0.0367555	0.0433063	0.3643	0.136814	0.970086	Favorable
Q9Y2W1_S698	THRAP3_S698	Thyroid hormone receptor-associated protein 3	0.0366818	0.0448023	0.3693	0.139572	0.977159	Favorable
Q9Y385_S266	UBE2J1_S266	Ubiquitin-conjugating enzyme E2 J1	0.00371771	0.00731198	0.2452	0.0878116	0.684886	Favorable
Q9Y4A5_S1628	TRRAP_S1628	Transformation/transcription domain-associated protein	0.0399932	0.0483713	0.3762	0.142546	0.993029	Favorable
Q9Y4E6_S935	WDR7_S935	WD repeat-containing protein 7	0.0252526	0.0317923	0.3454	0.130892	0.91155	Favorable
Q9Y4F5_S1548	CEP170B_S1548	Centrosomal protein of 170 kDa protein B	0.0324011	0.0413561	0.3625	0.136773	0.961002	Favorable
Q9Y4J8_S564	DTNA_S564	Dystrobrevin alpha	0.0204845	0.0270987	0.3328	0.125451	0.882926	Favorable
Q9Y6R1_S245	SLC4A4_S245	Electrogenic sodium bicarbonate cotransporter 1	0.0440656	0.0513211	0.3812	0.144498	1.00555	Favorable

## Sheet: Fig S4h
ID	Subtype	ACVR2A	BRAF	BTG1	CSMD3	DCP1B	ERBB2	FLG	GPR174	IVL	KRAS	OR4A16	OR4C13	PAPOLB	PER1	PIK3CA	PTEN	RNF43	SMAD4	SOX9	SPANXN4	TMPRSS11F	TP53	UBE2J2	ZFHX4	ZNF781
T11	mAPC-I	WT	WT	WT	MUT	WT	WT	WT	WT	WT	MUT	WT	WT	WT	WT	MUT	WT	WT	WT	MUT	WT	WT	WT	WT	MUT	WT
T16	mAPC-I	MUT	WT	WT	WT	WT	WT	MUT	WT	WT	MUT	WT	WT	WT	WT	MUT	WT	WT	WT	WT	WT	WT	WT	WT	MUT	WT
T21	mAPC-I	WT	WT	WT	MUT	WT	WT	WT	MUT	WT	MUT	WT	WT	MUT	WT	WT	WT	WT	WT	WT	WT	WT	MUT	WT	WT	WT
T29	mAPC-I	MUT	MUT	WT	MUT	WT	WT	MUT	WT	WT	WT	MUT	MUT	WT	WT	MUT	WT	WT	WT	WT	WT	MUT	WT	WT	MUT	WT
T31	mAPC-I	WT	MUT	WT	MUT	WT	MUT	MUT	MUT	WT	WT	MUT	MUT	WT	WT	MUT	MUT	WT	MUT	WT	WT	WT	MUT	WT	MUT	MUT
T33	mAPC-I	WT	WT	WT	WT	WT	WT	WT	WT	WT	MUT	WT	WT	WT	WT	WT	WT	WT	WT	WT	WT	WT	MUT	WT	WT	WT
T40	mAPC-I	MUT	MUT	WT	WT	MUT	WT	WT	WT	WT	WT	WT	WT	WT	WT	MUT	WT	WT	MUT	WT	WT	WT	WT	WT	WT	WT
T41	mAPC-I	WT	WT	WT	WT	WT	WT	WT	WT	WT	MUT	WT	WT	WT	WT	WT	MUT	WT	MUT	WT	MUT	WT	MUT	WT	WT	WT
T43	mAPC-I	WT	WT	WT	WT	WT	WT	WT	WT	WT	MUT	WT	WT	WT	WT	WT	WT	WT	MUT	MUT	WT	WT	MUT	WT	WT	WT
T44	mAPC-I	WT	WT	WT	WT	WT	WT	WT	WT	WT	WT	WT	WT	WT	WT	MUT	MUT	WT	WT	WT	WT	WT	MUT	WT	MUT	WT
T45	mAPC-I	WT	WT	WT	WT	WT	WT	WT	WT	WT	WT	WT	WT	WT	WT	WT	WT	WT	MUT	WT	WT	WT	MUT	MUT	WT	WT
T46	mAPC-I	WT	WT	WT	WT	WT	WT	WT	WT	WT	WT	WT	WT	MUT	WT	WT	WT	WT	MUT	WT	WT	WT	MUT	WT	WT	WT
T49	mAPC-I	WT	WT	WT	MUT	WT	WT	MUT	WT	WT	WT	WT	WT	WT	MUT	WT	WT	WT	WT	WT	WT	WT	MUT	WT	WT	WT
T61	mAPC-I	WT	WT	WT	WT	MUT	WT	WT	WT	WT	WT	WT	WT	WT	WT	WT	WT	WT	WT	MUT	WT	WT	WT	WT	WT	WT
T64	mAPC-I	WT	WT	WT	WT	WT	WT	WT	WT	WT	WT	WT	WT	WT	WT	WT	WT	WT	WT	WT	WT	WT	MUT	WT	WT	WT
T7	mAPC-I	WT	WT	WT	WT	WT	WT	WT	WT	WT	WT	WT	WT	WT	WT	WT	WT	WT	WT	WT	WT	WT	MUT	WT	WT	WT
T53	mAPC-I	WT	WT	WT	WT	WT	MUT	WT	WT	WT	WT	WT	WT	WT	WT	WT	WT	WT	WT	MUT	WT	WT	MUT	WT	WT	WT
T71	mAPC-II	WT	WT	WT	WT	WT	WT	WT	WT	WT	WT	WT	WT	WT	WT	WT	WT	WT	WT	WT	WT	WT	MUT	WT	WT	WT
T24	mAPC-II	WT	WT	WT	MUT	WT	MUT	WT	WT	WT	MUT	WT	WT	WT	WT	WT	WT	WT	WT	MUT	WT	WT	WT	MUT	MUT	MUT
T27	mAPC-II	WT	WT	WT	WT	WT	WT	WT	WT	WT	WT	WT	WT	WT	WT	WT	WT	WT	WT	WT	WT	WT	MUT	WT	WT	WT
T35	mAPC-II	WT	WT	WT	WT	WT	WT	WT	WT	MUT	MUT	WT	WT	WT	WT	WT	WT	WT	WT	WT	WT	WT	MUT	WT	MUT	WT
T36	mAPC-II	WT	WT	WT	MUT	WT	WT	MUT	WT	WT	WT	WT	WT	WT	MUT	WT	WT	WT	WT	WT	WT	WT	WT	WT	WT	MUT
T39	mAPC-II	MUT	WT	WT	MUT	WT	WT	MUT	WT	WT	WT	MUT	WT	MUT	MUT	MUT	MUT	WT	WT	WT	WT	MUT	MUT	WT	MUT	MUT
T42	mAPC-II	MUT	WT	WT	MUT	WT	MUT	WT	WT	WT	WT	WT	WT	WT	MUT	MUT	WT	WT	WT	WT	WT	WT	WT	WT	WT	WT
T47	mAPC-II	WT	WT	WT	WT	WT	WT	WT	WT	WT	WT	WT	WT	WT	WT	WT	WT	WT	WT	WT	WT	WT	MUT	WT	MUT	WT
T56	mAPC-II	WT	WT	WT	WT	MUT	MUT	MUT	WT	WT	MUT	WT	WT	MUT	MUT	WT	WT	WT	WT	MUT	WT	WT	MUT	WT	WT	WT
T57	mAPC-II	MUT	MUT	MUT	MUT	WT	WT	MUT	MUT	MUT	WT	WT	MUT	MUT	WT	MUT	MUT	WT	WT	WT	MUT	MUT	WT	WT	MUT	MUT
T58	mAPC-II	WT	WT	WT	WT	WT	WT	WT	MUT	WT	WT	WT	WT	WT	WT	WT	WT	WT	WT	WT	WT	WT	MUT	WT	WT	WT
T59	mAPC-II	WT	MUT	WT	MUT	WT	WT	WT	WT	WT	WT	WT	WT	WT	WT	WT	WT	WT	WT	WT	WT	WT	MUT	WT	WT	WT
T60	mAPC-II	MUT	WT	WT	MUT	WT	WT	WT	WT	WT	WT	WT	WT	WT	WT	MUT	MUT	MUT	MUT	WT	WT	WT	WT	WT	MUT	MUT
T63	mAPC-II	WT	WT	WT	MUT	MUT	MUT	MUT	WT	WT	WT	WT	WT	WT	WT	WT	WT	WT	WT	MUT	WT	WT	WT	WT	MUT	WT
T67	mAPC-II	WT	WT	WT	WT	WT	WT	WT	WT	MUT	MUT	WT	WT	WT	WT	WT	WT	WT	WT	WT	WT	WT	MUT	WT	WT	WT
T75	mAPC-II	MUT	MUT	WT	MUT	WT	WT	WT	WT	WT	MUT	WT	WT	WT	MUT	MUT	WT	WT	WT	WT	WT	WT	WT	WT	MUT	WT
T8	mAPC-II	WT	WT	MUT	MUT	WT	WT	WT	WT	WT	MUT	WT	WT	WT	WT	WT	WT	WT	WT	WT	WT	WT	MUT	WT	WT	WT
T9	mAPC-II	WT	WT	WT	MUT	WT	WT	WT	WT	WT	MUT	WT	WT	MUT	WT	WT	WT	WT	WT	WT	WT	WT	WT	WT	WT	WT

[truncated: 3 more sheets: Fig S4i, Fig S5a, Fig S5e]
